# Supplementary material for: A taxonomic review of the centipede genus Scolopendra Linnaeus, 1758 (Scolopendromorpha, Scolopendridae) in mainland Southeast Asia, with description of a new species from Laos
Source: Zookeys. 2016 May 17;(590):1–124. doi: 10.3897/zookeys.590.7950 (PMC4926625; doi:10.3897/zookeys.590.7950)
Supplement: XML Treatment for Scolopendra morsitans [file zookeys.590.7950-treatment1.xml]

<!DOCTYPE tp:taxon-treatment
  PUBLIC "-//TaxonX//DTD Taxonomic Treatment Publishing DTD v0 20100105//EN" "tax-treatment-NSO.dtd">
<tp:taxon-treatment xmlns:tp="http://www.plazi.org/taxpub"><tp:treatment-meta><kwd-group><label>Taxon classification</label><kwd><named-content content-type="kingdom">Animalia</named-content></kwd><kwd><named-content content-type="order">Scolopendromorpha</named-content></kwd><kwd><named-content content-type="family">Scolopendridae</named-content></kwd></kwd-group><mixed-citation publication-type="journal"><person-group><name><surname>Siriwut</surname><given-names>Warut</given-names></name><name><surname>Edgecombe</surname><given-names>Gregory D.</given-names></name><name><surname>Sutcharit</surname><given-names>Chirasak</given-names></name><name><surname>Tongkerd</surname><given-names>Piyoros</given-names></name><name><surname>Panha</surname><given-names>Somsak</given-names></name></person-group><article-title>A taxonomic review of the centipede genus <italic><tp:taxon-name><tp:taxon-name-part taxon-name-part-type="genus">Scolopendra</tp:taxon-name-part></tp:taxon-name></italic> Linnaeus, 1758 (<tp:taxon-name><tp:taxon-name-part taxon-name-part-type="order">Scolopendromorpha</tp:taxon-name-part></tp:taxon-name>, <tp:taxon-name><tp:taxon-name-part taxon-name-part-type="family">Scolopendridae</tp:taxon-name-part></tp:taxon-name>) in mainland Southeast Asia, with description of a new species from Laos</article-title><source>Zookeys</source><day>17</day><month>5</month><year>2016</year><volume>2016</volume><issue>590</issue><fpage>1</fpage><lpage>124</lpage><pub-id pub-id-type="doi">10.3897/zookeys.590.7950</pub-id></mixed-citation></tp:treatment-meta><tp:nomenclature><tp:taxon-name>
              <tp:taxon-name-part taxon-name-part-type="genus">Scolopendra</tp:taxon-name-part>
              <tp:taxon-name-part taxon-name-part-type="species">morsitans</tp:taxon-name-part>
            </tp:taxon-name><tp:taxon-authority>Linnaeus, 1758</tp:taxon-authority><xref ref-type="fig" rid="F1">Figs 1</xref><xref ref-type="fig" rid="F2">, 2</xref><xref ref-type="fig" rid="F3">, 3</xref><xref ref-type="fig" rid="F4">, 4</xref><xref ref-type="fig" rid="F5">, 5</xref><xref ref-type="fig" rid="F6">, 6</xref><xref ref-type="fig" rid="F7">, 7</xref><tp:nomenclature-citation-list><tp:nomenclature-citation><tp:taxon-name>
                  <tp:taxon-name-part taxon-name-part-type="genus">Scolopendra</tp:taxon-name-part> <tp:taxon-name-part taxon-name-part-type="species">morsitans</tp:taxon-name-part></tp:taxon-name><comment>
                
                 Linnaeus, 1758: 638. <xref ref-type="bibr" rid="B98">Newport 1844</xref>: 97, <xref ref-type="bibr" rid="B99">1845</xref>: 378. <xref ref-type="bibr" rid="B59">Koch 1847</xref>: 163. <xref ref-type="bibr" rid="B158">Wood 1862</xref>: 23. <xref ref-type="bibr" rid="B66">Kohlrausch 1881</xref>: 104. <xref ref-type="bibr" rid="B92">Meinert 1886</xref>: 200. <xref ref-type="bibr" rid="B48">Haase 1887</xref>: 52, pl. 3, figs 52–54. <xref ref-type="bibr" rid="B39">Daday 1889</xref>: 150, <xref ref-type="bibr" rid="B40">1891</xref>: 150. <xref ref-type="bibr" rid="B125">Silvestri 1895</xref>: 714. <xref ref-type="bibr" rid="B67">Kraepelin 1903</xref>: 250. <xref ref-type="bibr" rid="B6">Attems 1907</xref>: 80, <xref ref-type="bibr" rid="B7">1909</xref>: 13, <xref ref-type="bibr" rid="B8">1914a</xref>: 106, <xref ref-type="bibr" rid="B12">1927</xref>: 61, <xref ref-type="bibr" rid="B14">1930b</xref>: 23, Figs 38–39, <xref ref-type="bibr" rid="B15">1930c</xref>: 175 <xref ref-type="bibr" rid="B16">1932</xref>: 5, <xref ref-type="bibr" rid="B18">1938</xref>: 334. <xref ref-type="bibr" rid="B27">Brölemann 1912</xref>: 54. <xref ref-type="bibr" rid="B97">Muralewicz 1913</xref>: 200. <xref ref-type="bibr" rid="B133">Takakuwa 1942a</xref>: 359, <xref ref-type="bibr" rid="B134">1942b</xref>: 15, <xref ref-type="bibr" rid="B135">1942c</xref>: 41, <xref ref-type="bibr" rid="B136">1943</xref>: 171, <xref ref-type="bibr" rid="B137">1947</xref>: 936. <xref ref-type="bibr" rid="B29">Bücherl 1974</xref>: 107. <xref ref-type="bibr" rid="B35">Chamberlin and Wang 1952</xref>: 180. <xref ref-type="bibr" rid="B52">Jangi 1955</xref>: 597–607, <xref ref-type="bibr" rid="B53">1959</xref>: 253–257. <xref ref-type="bibr" rid="B147">Wang 1955a</xref>: 198, <xref ref-type="bibr" rid="B148">1955b</xref>: 16, <xref ref-type="bibr" rid="B149">1956</xref>: 158, <xref ref-type="bibr" rid="B150">1957</xref>: 27, <xref ref-type="bibr" rid="B151">1962</xref>: 101, <xref ref-type="bibr" rid="B152">1965</xref>: 450, <xref ref-type="bibr" rid="B154">1967b</xref>: 391. <xref ref-type="bibr" rid="B160">Würmli 1975</xref>: 201–206. <xref ref-type="bibr" rid="B63">Koch 1983a</xref>: 79–91. <xref ref-type="bibr" rid="B55">Jangi and Dass 1984</xref>: 29, fig. 1. <xref ref-type="bibr" rid="B82">Lewis 2002</xref>: 81, <xref ref-type="bibr" rid="B87">2010b</xref>: 107, figs 4, 33, 34. <xref ref-type="bibr" rid="B119">Shelley 2005</xref>: 39, figs 57–64, <xref ref-type="bibr" rid="B120">2006</xref>: 5. <xref ref-type="bibr" rid="B121">Shelley et al. 2005</xref>: 39–58. <xref ref-type="bibr" rid="B117">Schileyko 2007</xref>: 75. <xref ref-type="bibr" rid="B1">Akkari et al. 2008</xref>: 83, map. 2. <xref ref-type="bibr" rid="B42">Decker 2013</xref>: 19. <xref ref-type="bibr" rid="B142">Tran et al. 2013</xref>: 228. <xref ref-type="bibr" rid="B31">Chagas-Júnior et al. 2014</xref>: 138.</comment></tp:nomenclature-citation><tp:nomenclature-citation><tp:taxon-name>
                  <tp:taxon-name-part taxon-name-part-type="genus">Scolopendra</tp:taxon-name-part> <tp:taxon-name-part taxon-name-part-type="species">brandtiana</tp:taxon-name-part></tp:taxon-name><comment>
                
                 Gervais, 1837: 16. <xref ref-type="bibr" rid="B99">Newport 1845</xref>: 379.</comment></tp:nomenclature-citation><tp:nomenclature-citation><tp:taxon-name>
                  <tp:taxon-name-part taxon-name-part-type="genus">Scolopendra</tp:taxon-name-part> <tp:taxon-name-part taxon-name-part-type="species">bilineata</tp:taxon-name-part></tp:taxon-name><comment>
                
                 Brandt, 1840: 155. <xref ref-type="bibr" rid="B66">Kohlrausch 1881</xref>: 108.</comment></tp:nomenclature-citation><tp:nomenclature-citation><tp:taxon-name>
                  <tp:taxon-name-part taxon-name-part-type="genus">Scolopendra</tp:taxon-name-part> <tp:taxon-name-part taxon-name-part-type="species">crassipes</tp:taxon-name-part></tp:taxon-name><comment>
                
                 Brandt, 1840: 153. <xref ref-type="bibr" rid="B66">Kohlrausch 1881</xref>: 108.</comment></tp:nomenclature-citation><tp:nomenclature-citation><tp:taxon-name>
                  <tp:taxon-name-part taxon-name-part-type="genus">Scolopendra</tp:taxon-name-part> <tp:taxon-name-part taxon-name-part-type="species">erythrocephala</tp:taxon-name-part></tp:taxon-name><comment>
                
                 Brandt, 1840: 155. <xref ref-type="bibr" rid="B66">Kohlrausch 1881</xref>: 108.</comment></tp:nomenclature-citation><tp:nomenclature-citation><tp:taxon-name>
                  <tp:taxon-name-part taxon-name-part-type="genus">Scolopendra</tp:taxon-name-part> <tp:taxon-name-part taxon-name-part-type="species">limbata</tp:taxon-name-part></tp:taxon-name><comment>
                
                 Brandt, 1840: 154. <xref ref-type="bibr" rid="B67">Kraepelin 1903</xref>: 250.</comment></tp:nomenclature-citation><tp:nomenclature-citation><tp:taxon-name>
                  <tp:taxon-name-part taxon-name-part-type="genus">Scolopendra</tp:taxon-name-part> <tp:taxon-name-part taxon-name-part-type="species">platypus</tp:taxon-name-part></tp:taxon-name><comment>
                
                 Brandt, 1840: 153. <xref ref-type="bibr" rid="B98">Newport 1844</xref>: 97, <xref ref-type="bibr" rid="B99">1845</xref>: 379.</comment></tp:nomenclature-citation><tp:nomenclature-citation><tp:taxon-name>
                  <tp:taxon-name-part taxon-name-part-type="genus">Scolopendra</tp:taxon-name-part> <tp:taxon-name-part taxon-name-part-type="species">elegans</tp:taxon-name-part></tp:taxon-name><comment>
                
                 Brandt, 1841: 21. <xref ref-type="bibr" rid="B66">Kohlrausch 1881</xref>: 107.</comment></tp:nomenclature-citation><tp:nomenclature-citation><tp:taxon-name>
                  <tp:taxon-name-part taxon-name-part-type="genus">Scolopendra</tp:taxon-name-part> <tp:taxon-name-part taxon-name-part-type="species">fulvipes</tp:taxon-name-part></tp:taxon-name><comment>
                
                 Brandt, 1841: 22. <xref ref-type="bibr" rid="B66">Kohlrausch 1881</xref>: 108.</comment></tp:nomenclature-citation><tp:nomenclature-citation><tp:taxon-name>
                  <tp:taxon-name-part taxon-name-part-type="genus">Scolopendra</tp:taxon-name-part> <tp:taxon-name-part taxon-name-part-type="species">morsitans</tp:taxon-name-part> <tp:taxon-name-part taxon-name-part-type="subspecies">scopoliana</tp:taxon-name-part></tp:taxon-name><comment>
                
                 C.L. Koch, 1841: 222, pl. 11. <xref ref-type="bibr" rid="B1">Akkari et al. 2008</xref>: 83.</comment></tp:nomenclature-citation><tp:nomenclature-citation><tp:taxon-name>
                  <tp:taxon-name-part taxon-name-part-type="genus">Scolopendra</tp:taxon-name-part> <tp:taxon-name-part taxon-name-part-type="species">angulipes</tp:taxon-name-part></tp:taxon-name><comment>
                
                 Newport, 1844: 97. <xref ref-type="bibr" rid="B66">Kohlrausch 1881</xref>: 108.</comment></tp:nomenclature-citation><tp:nomenclature-citation><tp:taxon-name>
                  <tp:taxon-name-part taxon-name-part-type="genus">Scolopendra</tp:taxon-name-part> <tp:taxon-name-part taxon-name-part-type="species">leachii</tp:taxon-name-part></tp:taxon-name><comment>
                
                 Newport, 1844: 97. <xref ref-type="bibr" rid="B67">Kraepelin 1903</xref>: 251.</comment></tp:nomenclature-citation><tp:nomenclature-citation><tp:taxon-name>
                  <tp:taxon-name-part taxon-name-part-type="genus">Scolopendra</tp:taxon-name-part> <tp:taxon-name-part taxon-name-part-type="species">longicornis</tp:taxon-name-part></tp:taxon-name><comment>
                
                 Newport, 1844: 97. <xref ref-type="bibr" rid="B66">Kohlrausch 1881</xref>: 109.</comment></tp:nomenclature-citation><tp:nomenclature-citation><tp:taxon-name>
                  <tp:taxon-name-part taxon-name-part-type="genus">Scolopendra</tp:taxon-name-part> <tp:taxon-name-part taxon-name-part-type="species">platypoides</tp:taxon-name-part></tp:taxon-name><comment>
                
                 Newport, 1844: 97. <xref ref-type="bibr" rid="B66">Kohlrausch 1881</xref>: 111.</comment></tp:nomenclature-citation><tp:nomenclature-citation><tp:taxon-name>
                  <tp:taxon-name-part taxon-name-part-type="genus">Scolopendra</tp:taxon-name-part> <tp:taxon-name-part taxon-name-part-type="species">tuberculidens</tp:taxon-name-part></tp:taxon-name><comment>
                
                 Newport, 1844: 97. <xref ref-type="bibr" rid="B66">Kohlrausch 1881</xref>: 108.</comment></tp:nomenclature-citation><tp:nomenclature-citation><tp:taxon-name>
                  <tp:taxon-name-part taxon-name-part-type="genus">Scolopendra</tp:taxon-name-part> <tp:taxon-name-part taxon-name-part-type="species">algerina</tp:taxon-name-part></tp:taxon-name><comment>
                
                 Newport, 1845: 387. <xref ref-type="bibr" rid="B1">Akkari et al. 2008</xref>: 83.</comment></tp:nomenclature-citation><tp:nomenclature-citation><tp:taxon-name>
                  <tp:taxon-name-part taxon-name-part-type="genus">Scolopendra</tp:taxon-name-part> <tp:taxon-name-part taxon-name-part-type="species">fabricii</tp:taxon-name-part></tp:taxon-name><comment>
                
                 Newport, 1845: 384. <xref ref-type="bibr" rid="B66">Kohlrausch 1881</xref>: 107.</comment></tp:nomenclature-citation><tp:nomenclature-citation><tp:taxon-name>
                  <tp:taxon-name-part taxon-name-part-type="genus">Scolopendra</tp:taxon-name-part> <tp:taxon-name-part taxon-name-part-type="species">formosa</tp:taxon-name-part></tp:taxon-name><comment>
                
                 Newport, 1845: 383. <xref ref-type="bibr" rid="B66">Kohlrausch 1881</xref>: 108.</comment></tp:nomenclature-citation><tp:nomenclature-citation><tp:taxon-name>
                  <tp:taxon-name-part taxon-name-part-type="genus">Scolopendra</tp:taxon-name-part> <tp:taxon-name-part taxon-name-part-type="species">richardsoni</tp:taxon-name-part></tp:taxon-name><comment>
                
                 Newport, 1845: 385. <xref ref-type="bibr" rid="B66">Kohlrausch 1881</xref>: 109.</comment></tp:nomenclature-citation><tp:nomenclature-citation><tp:taxon-name>
                  <tp:taxon-name-part taxon-name-part-type="genus">Scolopendra</tp:taxon-name-part> <tp:taxon-name-part taxon-name-part-type="species">tigrina</tp:taxon-name-part></tp:taxon-name><comment>
                
                 Newport, 1845: 381. <xref ref-type="bibr" rid="B66">Kohlrausch 1881</xref>: 108.</comment></tp:nomenclature-citation><tp:nomenclature-citation><tp:taxon-name>
                  <tp:taxon-name-part taxon-name-part-type="genus">Scolopendra</tp:taxon-name-part> <tp:taxon-name-part taxon-name-part-type="species">varia</tp:taxon-name-part></tp:taxon-name><comment>
                
                 Newport, 1845: 380. <xref ref-type="bibr" rid="B66">Kohlrausch 1881</xref>: 111.</comment></tp:nomenclature-citation><tp:nomenclature-citation><tp:taxon-name>
                  <tp:taxon-name-part taxon-name-part-type="genus">Scolopendra</tp:taxon-name-part> <tp:taxon-name-part taxon-name-part-type="species">tongana</tp:taxon-name-part></tp:taxon-name><comment>
                
                 Gervais, 1847: 275. <xref ref-type="bibr" rid="B66">Kohlrausch 1881</xref>: 110.</comment></tp:nomenclature-citation><tp:nomenclature-citation><tp:taxon-name>
                  <tp:taxon-name-part taxon-name-part-type="genus">Scolopendra</tp:taxon-name-part> <tp:taxon-name-part taxon-name-part-type="species">infesta</tp:taxon-name-part></tp:taxon-name><comment>
                
                 Koch, 1847: 169. <xref ref-type="bibr" rid="B66">Kohlrausch 1881</xref>: 112.</comment></tp:nomenclature-citation><tp:nomenclature-citation><tp:taxon-name>
                  <tp:taxon-name-part taxon-name-part-type="genus">Scolopendra</tp:taxon-name-part> <tp:taxon-name-part taxon-name-part-type="species">planipes</tp:taxon-name-part></tp:taxon-name><comment>
                
                 Koch, 1847: 168. <xref ref-type="bibr" rid="B66">Kohlrausch 1881</xref>: 106.</comment></tp:nomenclature-citation><tp:nomenclature-citation><tp:taxon-name>
                  <tp:taxon-name-part taxon-name-part-type="genus">Scolopendra</tp:taxon-name-part> <tp:taxon-name-part taxon-name-part-type="species">pella</tp:taxon-name-part></tp:taxon-name><comment>
                
                 Wood, 1861: 13. <xref ref-type="bibr" rid="B66">Kohlrausch 1881</xref>: 111.</comment></tp:nomenclature-citation><tp:nomenclature-citation><tp:taxon-name>
                  <tp:taxon-name-part taxon-name-part-type="genus">Scolopendra</tp:taxon-name-part> <tp:taxon-name-part taxon-name-part-type="species">porphyratainia</tp:taxon-name-part></tp:taxon-name><comment>
                
                 Wood, 1861: 15. <xref ref-type="bibr" rid="B66">Kohlrausch 1881</xref>: 108.</comment></tp:nomenclature-citation><tp:nomenclature-citation><tp:taxon-name>
                  <tp:taxon-name-part taxon-name-part-type="genus">Scolopendra</tp:taxon-name-part> <tp:taxon-name-part taxon-name-part-type="species">brachypoda</tp:taxon-name-part></tp:taxon-name><comment>
                
                 Peters, 1862: 529, pl. 33, fig. 2. <xref ref-type="bibr" rid="B66">Kohlrausch 1881</xref>: 107.</comment></tp:nomenclature-citation><tp:nomenclature-citation><tp:taxon-name>
                  <tp:taxon-name-part taxon-name-part-type="genus">Scolopendra</tp:taxon-name-part> <tp:taxon-name-part taxon-name-part-type="species">mossambica</tp:taxon-name-part></tp:taxon-name><comment>
                
                 Peters, 1862: 527, pl. 33, fig. 4. <xref ref-type="bibr" rid="B66">Kohlrausch 1881</xref>: 107.</comment></tp:nomenclature-citation><tp:nomenclature-citation><tp:taxon-name>
                  <tp:taxon-name-part taxon-name-part-type="genus">Scolopendra</tp:taxon-name-part> <tp:taxon-name-part taxon-name-part-type="species">compressipes</tp:taxon-name-part></tp:taxon-name><comment>
                
                 Wood, 1862: 31. <xref ref-type="bibr" rid="B48">Haase 1887</xref>: 52.</comment></tp:nomenclature-citation><tp:nomenclature-citation><tp:taxon-name>
                  <tp:taxon-name-part taxon-name-part-type="genus">Scolopendra</tp:taxon-name-part> <tp:taxon-name-part taxon-name-part-type="species">modesta</tp:taxon-name-part></tp:taxon-name><comment>
                
                 Wood, 1862: 29. <xref ref-type="bibr" rid="B67">Kraepelin 1903</xref>: 251.</comment></tp:nomenclature-citation><tp:nomenclature-citation><tp:taxon-name>
                  <tp:taxon-name-part taxon-name-part-type="genus">Scolopendra</tp:taxon-name-part> <tp:taxon-name-part taxon-name-part-type="species">carinipes</tp:taxon-name-part></tp:taxon-name><comment>
                
                 Humbert &amp; Saussure, 1870: 204. <xref ref-type="bibr" rid="B66">Kohlrausch 1881</xref>: 111.</comment></tp:nomenclature-citation><tp:nomenclature-citation><tp:taxon-name>
                  <tp:taxon-name-part taxon-name-part-type="genus">Scolopendra</tp:taxon-name-part> <tp:taxon-name-part taxon-name-part-type="species">afzelii</tp:taxon-name-part></tp:taxon-name><comment>
                
                 Porat, 1871: 1146. <xref ref-type="bibr" rid="B92">Meinert 1886</xref>: 200.</comment></tp:nomenclature-citation><tp:nomenclature-citation><tp:taxon-name>
                  <tp:taxon-name-part taxon-name-part-type="genus">Scolopendra</tp:taxon-name-part> <tp:taxon-name-part taxon-name-part-type="species">attenuata</tp:taxon-name-part></tp:taxon-name><comment>
                
                 Porat, 1871: 1148. <xref ref-type="bibr" rid="B92">Meinert 1886</xref>: 200.</comment></tp:nomenclature-citation><tp:nomenclature-citation><tp:taxon-name>
                  <tp:taxon-name-part taxon-name-part-type="genus">Scolopendra</tp:taxon-name-part> <tp:taxon-name-part taxon-name-part-type="species">chlorocephala</tp:taxon-name-part></tp:taxon-name><comment>
                
                 Porat, 1871: 1149. <xref ref-type="bibr" rid="B92">Meinert 1886</xref>: 200.</comment></tp:nomenclature-citation><tp:nomenclature-citation><tp:taxon-name>
                  <tp:taxon-name-part taxon-name-part-type="genus">Scolopendra</tp:taxon-name-part> <tp:taxon-name-part taxon-name-part-type="species">cognata</tp:taxon-name-part></tp:taxon-name><comment>
                
                 Porat, 1871: 1145 <xref ref-type="bibr" rid="B92">Meinert 1886</xref>: 200.</comment></tp:nomenclature-citation><tp:nomenclature-citation><tp:taxon-name>
                  <tp:taxon-name-part taxon-name-part-type="genus">Scolopendra</tp:taxon-name-part> <tp:taxon-name-part taxon-name-part-type="species">intermedia</tp:taxon-name-part></tp:taxon-name><comment>
                
                 Porat, 1871: 1145. <xref ref-type="bibr" rid="B92">Meinert 1886</xref>: 200.</comment></tp:nomenclature-citation><tp:nomenclature-citation><tp:taxon-name>
                  <tp:taxon-name-part taxon-name-part-type="genus">Scolopendra</tp:taxon-name-part> <tp:taxon-name-part taxon-name-part-type="species">picturata</tp:taxon-name-part></tp:taxon-name><comment>
                
                 Porat, 1871: 1144. <xref ref-type="bibr" rid="B92">Meinert 1886</xref>: 200.</comment></tp:nomenclature-citation><tp:nomenclature-citation><tp:taxon-name>
                  <tp:taxon-name-part taxon-name-part-type="genus">Scolopendra</tp:taxon-name-part> <tp:taxon-name-part taxon-name-part-type="species">pilosella</tp:taxon-name-part></tp:taxon-name><comment>
                
                 Porat, 1871: 1148. <xref ref-type="bibr" rid="B92">Meinert 1886</xref>: 200.</comment></tp:nomenclature-citation><tp:nomenclature-citation><tp:taxon-name>
                  <tp:taxon-name-part taxon-name-part-type="genus">Scolopendra</tp:taxon-name-part> <tp:taxon-name-part taxon-name-part-type="species">saltatoria</tp:taxon-name-part></tp:taxon-name><comment>
                
                 Porat, 1871: 1151. <xref ref-type="bibr" rid="B92">Meinert 1886</xref>: 200.</comment></tp:nomenclature-citation><tp:nomenclature-citation><tp:taxon-name>
                  <tp:taxon-name-part taxon-name-part-type="genus">Scolopendra</tp:taxon-name-part> <tp:taxon-name-part taxon-name-part-type="species">vaga</tp:taxon-name-part></tp:taxon-name><comment>
                
                 Porat, 1871: 1151. <xref ref-type="bibr" rid="B67">Kraepelin 1903</xref>: 251.</comment></tp:nomenclature-citation><tp:nomenclature-citation><tp:taxon-name>
                  <tp:taxon-name-part taxon-name-part-type="genus">Scolopendra</tp:taxon-name-part> <tp:taxon-name-part taxon-name-part-type="species">wahlbergi</tp:taxon-name-part></tp:taxon-name><comment>
                
                 Porat, 1871: 1150. <xref ref-type="bibr" rid="B92">Meinert 1886</xref>: 200.</comment></tp:nomenclature-citation><tp:nomenclature-citation><tp:taxon-name>
                  <tp:taxon-name-part taxon-name-part-type="genus">Eurylithobius</tp:taxon-name-part> <tp:taxon-name-part taxon-name-part-type="species">slateri</tp:taxon-name-part></tp:taxon-name><comment>
                
                 Butler, 1876: 446. <xref ref-type="bibr" rid="B67">Kraepelin 1903</xref>: 250.</comment></tp:nomenclature-citation><tp:nomenclature-citation><tp:taxon-name>
                  <tp:taxon-name-part taxon-name-part-type="genus">Scolopendra</tp:taxon-name-part> <tp:taxon-name-part taxon-name-part-type="species">impressa</tp:taxon-name-part></tp:taxon-name><comment>
                
                 Porat, 1876: 12. <xref ref-type="bibr" rid="B92">Meinert 1886</xref>: 200.</comment></tp:nomenclature-citation><tp:nomenclature-citation><tp:taxon-name>
                  <tp:taxon-name-part taxon-name-part-type="genus">Scolopendra</tp:taxon-name-part> <tp:taxon-name-part taxon-name-part-type="species">morsitans</tp:taxon-name-part> <tp:taxon-name-part taxon-name-part-type="subspecies">procera</tp:taxon-name-part></tp:taxon-name><comment>
                
                 Haase, 1887: 53, pl. 33, fig. 53. <xref ref-type="bibr" rid="B67">Kraepelin 1903</xref>: 250.</comment></tp:nomenclature-citation><tp:nomenclature-citation><tp:taxon-name>
                  <tp:taxon-name-part taxon-name-part-type="genus">Scolopendra</tp:taxon-name-part> <tp:taxon-name-part taxon-name-part-type="species">morsitans</tp:taxon-name-part> <tp:taxon-name-part taxon-name-part-type="subspecies">sulcipes</tp:taxon-name-part></tp:taxon-name><comment>
                
                 Haase, 1887: 54, pl. 33, fig. 54. <xref ref-type="bibr" rid="B67">Kraepelin 1903</xref>: 250.</comment></tp:nomenclature-citation><tp:nomenclature-citation><tp:taxon-name>
                  <tp:taxon-name-part taxon-name-part-type="genus">Scolopendra</tp:taxon-name-part> <tp:taxon-name-part taxon-name-part-type="species">morsitans</tp:taxon-name-part> <tp:taxon-name-part taxon-name-part-type="subspecies">calcarata</tp:taxon-name-part></tp:taxon-name><comment>
                
                 Daday, 1891: 150. <xref ref-type="bibr" rid="B67">Kraepelin 1903</xref>: 250.</comment></tp:nomenclature-citation><tp:nomenclature-citation><tp:taxon-name>
                  <tp:taxon-name-part taxon-name-part-type="genus">Scolopendra</tp:taxon-name-part> <tp:taxon-name-part taxon-name-part-type="species">grandidieri</tp:taxon-name-part></tp:taxon-name><comment>
                
                 Saussure &amp; Zehntner, 1902: 302, pl. 3, fig. 13, pl. 12, fig. 6. <xref ref-type="bibr" rid="B67">Kraepelin 1903</xref>: 251.</comment></tp:nomenclature-citation><tp:nomenclature-citation><tp:taxon-name>
                  <tp:taxon-name-part taxon-name-part-type="genus">Scolopendra</tp:taxon-name-part> <tp:taxon-name-part taxon-name-part-type="species">lineata</tp:taxon-name-part></tp:taxon-name><comment>
                
                 Saussure &amp; Zehntner, 1902: 308, pl. 15, fig. 19. <xref ref-type="bibr" rid="B67">Kraepelin 1903</xref>: 251.</comment></tp:nomenclature-citation><tp:nomenclature-citation><tp:taxon-name>
                  <tp:taxon-name-part taxon-name-part-type="genus">Scolopendra</tp:taxon-name-part> <tp:taxon-name-part taxon-name-part-type="species">spinosella</tp:taxon-name-part></tp:taxon-name><comment>
                
                 Saussure &amp; Zehntner, 1902: 308, pl. 2, fig. 11. <xref ref-type="bibr" rid="B67">Kraepelin 1903</xref>: 251.</comment></tp:nomenclature-citation><tp:nomenclature-citation><tp:taxon-name>
                  <tp:taxon-name-part taxon-name-part-type="genus">Scolopendra</tp:taxon-name-part> <tp:taxon-name-part taxon-name-part-type="species">morsitans</tp:taxon-name-part> <tp:taxon-name-part taxon-name-part-type="subspecies">fasciata</tp:taxon-name-part></tp:taxon-name><comment>
                
                 Attems, 1930a: 372. <xref ref-type="bibr" rid="B160">Würmli 1975</xref>: 205.</comment></tp:nomenclature-citation><tp:nomenclature-citation><tp:taxon-name>
                  <tp:taxon-name-part taxon-name-part-type="genus">Scolopendra</tp:taxon-name-part> <tp:taxon-name-part taxon-name-part-type="species">morsitans</tp:taxon-name-part> <tp:taxon-name-part taxon-name-part-type="subspecies">amazonica</tp:taxon-name-part></tp:taxon-name><comment>
                
                 Bücherl, 1946: 135. <xref ref-type="bibr" rid="B160">Würmli 1975</xref>: 205.</comment></tp:nomenclature-citation><tp:nomenclature-citation><tp:taxon-name>
                  <tp:taxon-name-part taxon-name-part-type="genus">Trachycormocephalus</tp:taxon-name-part> <tp:taxon-name-part taxon-name-part-type="species">jodhpurensis</tp:taxon-name-part></tp:taxon-name><comment>
                
                 Khanna, 1977: 154, figs 5–8. <xref ref-type="bibr" rid="B54">Jangi and Dass 1980</xref>: 67.</comment></tp:nomenclature-citation></tp:nomenclature-citation-list></tp:nomenclature><tp:treatment-sec sec-type="type locality"><title>Type locality.</title><p>India.</p></tp:treatment-sec><tp:treatment-sec sec-type="material"><title>Material.</title><p>
              <bold>Thailand</bold> — <named-content xmlns:xlink="http://www.w3.org/1999/xlink" content-type="dwc:institutional_code" xlink:type="simple">CUMZ</named-content> 00343, one spm., Hui Hong Khrai, Chiang Mai (<named-content xmlns:xlink="http://www.w3.org/1999/xlink" content-type="dwc:verbatimCoordinates" xlink:type="simple"><named-content content-type="geo-json" specific-use="{&#34;type&#34;:&#34;Point&#34;,&#34;coordinates&#34;:[99.221222,18.849861]}" xlink:type="simple">18°50'59.5"N, 99°13'16.4"E</named-content></named-content>). <named-content xmlns:xlink="http://www.w3.org/1999/xlink" content-type="dwc:institutional_code" xlink:type="simple">CUMZ</named-content> 00340, one spm., Lainan, Weing Sa, Nan (<named-content xmlns:xlink="http://www.w3.org/1999/xlink" content-type="dwc:verbatimCoordinates" xlink:type="simple"><named-content content-type="geo-json" specific-use="{&#34;type&#34;:&#34;Point&#34;,&#34;coordinates&#34;:[100.78325,18.571139]}" xlink:type="simple">18°34'16.1"N, 100°46'59.7"E</named-content></named-content>). <named-content xmlns:xlink="http://www.w3.org/1999/xlink" content-type="dwc:institutional_code" xlink:type="simple">CUMZ</named-content> 00405, one spm., Wat Khao Isan, Pak Tho, <!--PageBreak-->Ratchaburi (<named-content xmlns:xlink="http://www.w3.org/1999/xlink" content-type="dwc:verbatimCoordinates" xlink:type="simple"><named-content content-type="geo-json" specific-use="{&#34;type&#34;:&#34;Point&#34;,&#34;coordinates&#34;:[99.771257,13.384016]}" xlink:type="simple">13°23'2.458"N, 99°46'16.525"E</named-content></named-content>). <named-content xmlns:xlink="http://www.w3.org/1999/xlink" content-type="dwc:institutional_code" xlink:type="simple">CUMZ</named-content> 00302, two spms., Wat Mahavanh, Buriram (<named-content xmlns:xlink="http://www.w3.org/1999/xlink" content-type="dwc:verbatimCoordinates" xlink:type="simple"><named-content content-type="geo-json" specific-use="{&#34;type&#34;:&#34;Point&#34;,&#34;coordinates&#34;:[102.876056,14.686056]}" xlink:type="simple">14°41'09.8"N, 102°52'33.8"E</named-content></named-content>). <named-content xmlns:xlink="http://www.w3.org/1999/xlink" content-type="dwc:institutional_code" xlink:type="simple">CUMZ</named-content> 00342, one spm., Ban Khok Pho, Prasat, Surin (<named-content xmlns:xlink="http://www.w3.org/1999/xlink" content-type="dwc:verbatimCoordinates" xlink:type="simple"><named-content content-type="geo-json" specific-use="{&#34;type&#34;:&#34;Point&#34;,&#34;coordinates&#34;:[103.371972,14.548167]}" xlink:type="simple">14°32'53.4"N, 103°22'19.1"E</named-content></named-content>). <named-content xmlns:xlink="http://www.w3.org/1999/xlink" content-type="dwc:institutional_code" xlink:type="simple">CUMZ</named-content> 00339, one spm., Ban Dan Chang, Ta Kantho, Kalasin (<named-content xmlns:xlink="http://www.w3.org/1999/xlink" content-type="dwc:verbatimCoordinates" xlink:type="simple"><named-content content-type="geo-json" specific-use="{&#34;type&#34;:&#34;Point&#34;,&#34;coordinates&#34;:[103.275556,16.835028]}" xlink:type="simple">16°50'06.1"N, 103°16'32.0"E</named-content></named-content>). <named-content xmlns:xlink="http://www.w3.org/1999/xlink" content-type="dwc:institutional_code" xlink:type="simple">CUMZ</named-content> 00409, one spm., Nong Bo, Borabue, Maha Sarakham (<named-content xmlns:xlink="http://www.w3.org/1999/xlink" content-type="dwc:verbatimCoordinates" xlink:type="simple"><named-content content-type="geo-json" specific-use="{&#34;type&#34;:&#34;Point&#34;,&#34;coordinates&#34;:[103.128469,16.026582]}" xlink:type="simple">16°1'35.695"N, 103°7'42.487"E</named-content></named-content>). <named-content xmlns:xlink="http://www.w3.org/1999/xlink" content-type="dwc:institutional_code" xlink:type="simple">CUMZ</named-content> 00410, two spms., Ban Tha Tum, Mueang, Maha Sarakham (<named-content xmlns:xlink="http://www.w3.org/1999/xlink" content-type="dwc:verbatimCoordinates" xlink:type="simple"><named-content content-type="geo-json" specific-use="{&#34;type&#34;:&#34;Point&#34;,&#34;coordinates&#34;:[103.451148,16.179231]}" xlink:type="simple">16°10'45.231"N, 103°27'4.134"E</named-content></named-content>). <named-content xmlns:xlink="http://www.w3.org/1999/xlink" content-type="dwc:institutional_code" xlink:type="simple">CUMZ</named-content> 00411, one spm., Wat Pa Sai Mun, Sai Mun, Yasothon (<named-content xmlns:xlink="http://www.w3.org/1999/xlink" content-type="dwc:verbatimCoordinates" xlink:type="simple"><named-content content-type="geo-json" specific-use="{&#34;type&#34;:&#34;Point&#34;,&#34;coordinates&#34;:[104.200536,15.945859]}" xlink:type="simple">15°56'45.092"N, 104°12'1.929"E</named-content></named-content>). <named-content xmlns:xlink="http://www.w3.org/1999/xlink" content-type="dwc:institutional_code" xlink:type="simple">CUMZ</named-content> 00412, two spms., Wat Tham Pha Koeng, Phu Wiang, Khon Kaen (<named-content xmlns:xlink="http://www.w3.org/1999/xlink" content-type="dwc:verbatimCoordinates" xlink:type="simple"><named-content content-type="geo-json" specific-use="{&#34;type&#34;:&#34;Point&#34;,&#34;coordinates&#34;:[102.249139,16.702862]}" xlink:type="simple">16°42'10.303"N, 102°14'56.901"E</named-content></named-content>). <named-content xmlns:xlink="http://www.w3.org/1999/xlink" content-type="dwc:institutional_code" xlink:type="simple">CUMZ</named-content> 00414, two spms., Wan Tham Chia, Nong Ruea, Khon Kaen (<named-content xmlns:xlink="http://www.w3.org/1999/xlink" content-type="dwc:verbatimCoordinates" xlink:type="simple"><named-content content-type="geo-json" specific-use="{&#34;type&#34;:&#34;Point&#34;,&#34;coordinates&#34;:[102.555404,16.540837]}" xlink:type="simple">16°32'27.014"N, 102°33'19.454"E</named-content></named-content>). <named-content xmlns:xlink="http://www.w3.org/1999/xlink" content-type="dwc:institutional_code" xlink:type="simple">CUMZ</named-content> 00413, two spms., Phu Wiang National Park, Nong Bua Rawe, Chaiyaphum (<named-content xmlns:xlink="http://www.w3.org/1999/xlink" content-type="dwc:verbatimCoordinates" xlink:type="simple"><named-content content-type="geo-json" specific-use="{&#34;type&#34;:&#34;Point&#34;,&#34;coordinates&#34;:[102.244021,16.684469]}" xlink:type="simple">16°41'4.089"N, 102°14'38.477"E</named-content></named-content>). <named-content xmlns:xlink="http://www.w3.org/1999/xlink" content-type="dwc:institutional_code" xlink:type="simple">CUMZ</named-content> 00299, one spm., Wang Bua, Kabin Buri, Prachinburi (<named-content xmlns:xlink="http://www.w3.org/1999/xlink" content-type="dwc:verbatimCoordinates" xlink:type="simple"><named-content content-type="geo-json" specific-use="{&#34;type&#34;:&#34;Point&#34;,&#34;coordinates&#34;:[101.610361,13.954528]}" xlink:type="simple">13°57'16.3"N, 101°36'37.3"E</named-content></named-content>). <named-content xmlns:xlink="http://www.w3.org/1999/xlink" content-type="dwc:institutional_code" xlink:type="simple">CUMZ</named-content> 00406, one spm., Wang Bo Waterfall, Mueang, Prachin Buri (<named-content xmlns:xlink="http://www.w3.org/1999/xlink" content-type="dwc:verbatimCoordinates" xlink:type="simple"><named-content content-type="geo-json" specific-use="{&#34;type&#34;:&#34;Point&#34;,&#34;coordinates&#34;:[101.427823,14.176093]}" xlink:type="simple">14°10'33.933"N, 101°25'40.163"E</named-content></named-content>). <named-content xmlns:xlink="http://www.w3.org/1999/xlink" content-type="dwc:institutional_code" xlink:type="simple">CUMZ</named-content> 00407, 16 spms., Khram Yai Island, Sattahip, Chon Buri (<named-content xmlns:xlink="http://www.w3.org/1999/xlink" content-type="dwc:verbatimCoordinates" xlink:type="simple"><named-content content-type="geo-json" specific-use="{&#34;type&#34;:&#34;Point&#34;,&#34;coordinates&#34;:[100.841486,12.705026]}" xlink:type="simple">12°42'18.095"N, 100°50'29.35"E</named-content></named-content>). <named-content xmlns:xlink="http://www.w3.org/1999/xlink" content-type="dwc:institutional_code" xlink:type="simple">CUMZ</named-content> 00341, one spm., Juang Island, Sattahip, Chonburi (<named-content xmlns:xlink="http://www.w3.org/1999/xlink" content-type="dwc:verbatimCoordinates" xlink:type="simple"><named-content content-type="geo-json" specific-use="{&#34;type&#34;:&#34;Point&#34;,&#34;coordinates&#34;:[100.955111,12.529556]}" xlink:type="simple">12°31'46.4"N, 100°57'18.4"E</named-content></named-content>). <named-content xmlns:xlink="http://www.w3.org/1999/xlink" content-type="dwc:institutional_code" xlink:type="simple">CUMZ</named-content> 00408, three adult and numerous juvenile spms., Ta Phraya, Sa Kaeo (<named-content xmlns:xlink="http://www.w3.org/1999/xlink" content-type="dwc:verbatimCoordinates" xlink:type="simple"><named-content content-type="geo-json" specific-use="{&#34;type&#34;:&#34;Point&#34;,&#34;coordinates&#34;:[102.760108,14.083624]}" xlink:type="simple">14°5'1.047"N, 102°45'36.389"E</named-content></named-content>). <named-content xmlns:xlink="http://www.w3.org/1999/xlink" content-type="dwc:institutional_code" xlink:type="simple">CUMZ</named-content> 00300, two spms., Mueang, Sa Kaeo (<named-content xmlns:xlink="http://www.w3.org/1999/xlink" content-type="dwc:verbatimCoordinates" xlink:type="simple"><named-content content-type="geo-json" specific-use="{&#34;type&#34;:&#34;Point&#34;,&#34;coordinates&#34;:[102.052917,13.818861]}" xlink:type="simple">13°49'07.9"N, 102°03'10.5"E</named-content></named-content>). <named-content xmlns:xlink="http://www.w3.org/1999/xlink" content-type="dwc:institutional_code" xlink:type="simple">CUMZ</named-content> 00344, one spm., Tha Kra Bak Reservoir, Sa Kaeo (<named-content xmlns:xlink="http://www.w3.org/1999/xlink" content-type="dwc:verbatimCoordinates" xlink:type="simple"><named-content content-type="geo-json" specific-use="{&#34;type&#34;:&#34;Point&#34;,&#34;coordinates&#34;:[102.266,13.970528]}" xlink:type="simple">13°58'13.9"N, 102°15'57.6"E</named-content></named-content>). <named-content xmlns:xlink="http://www.w3.org/1999/xlink" content-type="dwc:institutional_code" xlink:type="simple">CUMZ</named-content> 00301, one spm., Kuiburi, Prachuab Khiri Khan (<named-content xmlns:xlink="http://www.w3.org/1999/xlink" content-type="dwc:verbatimCoordinates" xlink:type="simple"><named-content content-type="geo-json" specific-use="{&#34;type&#34;:&#34;Point&#34;,&#34;coordinates&#34;:[99.764722,12.108889]}" xlink:type="simple">12°06'32.0"N, 99°45'53.0"E</named-content></named-content>). <named-content xmlns:xlink="http://www.w3.org/1999/xlink" content-type="dwc:institutional_code" xlink:type="simple">CUMZ</named-content> 00403, 12 spms., Hat Wanakon National Park, Tab Sakae, Prachuab Khiri Khan (<named-content xmlns:xlink="http://www.w3.org/1999/xlink" content-type="dwc:verbatimCoordinates" xlink:type="simple"><named-content content-type="geo-json" specific-use="{&#34;type&#34;:&#34;Point&#34;,&#34;coordinates&#34;:[99.701458,11.635003]}" xlink:type="simple">11°38'6.012"N, 99°42'5.25’’</named-content></named-content>). <named-content xmlns:xlink="http://www.w3.org/1999/xlink" content-type="dwc:institutional_code" xlink:type="simple">CUMZ</named-content> 00404, five spms., Kui Buri National Park, Kui Buri, Prachuab Khiri Khan (<named-content xmlns:xlink="http://www.w3.org/1999/xlink" content-type="dwc:verbatimCoordinates" xlink:type="simple"><named-content content-type="geo-json" specific-use="{&#34;type&#34;:&#34;Point&#34;,&#34;coordinates&#34;:[99.759565,12.149193]}" xlink:type="simple">12°8'57.096"N, 99°45'34.433"E</named-content></named-content>). <named-content xmlns:xlink="http://www.w3.org/1999/xlink" content-type="dwc:institutional_code" xlink:type="simple">CUMZ</named-content> 00402, two spms., Ban Laem Sai, Chaiya, Surat Thani (<named-content xmlns:xlink="http://www.w3.org/1999/xlink" content-type="dwc:verbatimCoordinates" xlink:type="simple"><named-content content-type="geo-json" specific-use="{&#34;type&#34;:&#34;Point&#34;,&#34;coordinates&#34;:[99.288811,9.402692]}" xlink:type="simple">9°24’ 9.691"N, 99°17'19.719"E</named-content></named-content>). <named-content xmlns:xlink="http://www.w3.org/1999/xlink" content-type="dwc:institutional_code" xlink:type="simple">CUMZ</named-content> 00400, one spm., Ching Kho, Singhanakhon, Songkhla (<named-content xmlns:xlink="http://www.w3.org/1999/xlink" content-type="dwc:verbatimCoordinates" xlink:type="simple"><named-content content-type="geo-json" specific-use="{&#34;type&#34;:&#34;Point&#34;,&#34;coordinates&#34;:[100.526878,7.278961]}" xlink:type="simple">7°16'44.261"N, 100°31'36.759"E</named-content></named-content>). <named-content xmlns:xlink="http://www.w3.org/1999/xlink" content-type="dwc:institutional_code" xlink:type="simple">CUMZ</named-content> 00401, eight spms., Nhai Plao Beach, Khanom, Nakhon Si Thammarat (<named-content xmlns:xlink="http://www.w3.org/1999/xlink" content-type="dwc:verbatimCoordinates" xlink:type="simple"><named-content content-type="geo-json" specific-use="{&#34;type&#34;:&#34;Point&#34;,&#34;coordinates&#34;:[99.877615,9.131289]}" xlink:type="simple">9°7'52.64"N, 99° 52’ 39.415"E</named-content></named-content>). <named-content xmlns:xlink="http://www.w3.org/1999/xlink" content-type="dwc:institutional_code" xlink:type="simple">NHMUK</named-content> 1897.9.7.29, one spm., Betong, Yala, leg. S.S. Flower. <named-content xmlns:xlink="http://www.w3.org/1999/xlink" content-type="dwc:institutional_code" xlink:type="simple">NHMUK</named-content>, one spm., Ko Kraew [Khao Kaeo, Chonburi]. <named-content xmlns:xlink="http://www.w3.org/1999/xlink" content-type="dwc:institutional_code" xlink:type="simple">NHMUK</named-content>, one spm., Ko Kraam [Kram Islands, Chonburi], leg. S.S. Flower, 1897–1898.</p><p>
              <bold>Cambodia</bold> — <named-content xmlns:xlink="http://www.w3.org/1999/xlink" content-type="dwc:institutional_code" xlink:type="simple">CUMZ</named-content> 00345, one spm., Wat Phanombak, Srisophon (<named-content xmlns:xlink="http://www.w3.org/1999/xlink" content-type="dwc:verbatimCoordinates" xlink:type="simple"><named-content content-type="geo-json" specific-use="{&#34;type&#34;:&#34;Point&#34;,&#34;coordinates&#34;:[102.952583,13.601528]}" xlink:type="simple">13°36'05.5"N, 102°57'09.3"E</named-content></named-content>). <named-content xmlns:xlink="http://www.w3.org/1999/xlink" content-type="dwc:institutional_code" xlink:type="simple">NHMW</named-content>, two spms., Mount Cardamones [Cardamom Mountain], 500 m above sea level, Mission Dawydoff, April 1893.</p><p>
              <bold>Laos</bold> — <named-content xmlns:xlink="http://www.w3.org/1999/xlink" content-type="dwc:institutional_code" xlink:type="simple">CUMZ</named-content> 00419, two spms., Ban Na Ka-Som, Attapue (<named-content xmlns:xlink="http://www.w3.org/1999/xlink" content-type="dwc:verbatimCoordinates" xlink:type="simple"><named-content content-type="geo-json" specific-use="{&#34;type&#34;:&#34;Point&#34;,&#34;coordinates&#34;:[106.847208,14.808466]}" xlink:type="simple">14°48'30.477"N, 106°50'49.948"E</named-content></named-content>), <named-content xmlns:xlink="http://www.w3.org/1999/xlink" content-type="dwc:institutional_code" xlink:type="simple">CUMZ</named-content> 00420, two spms., Wat Kao Kaeo, Pakse, Champasak (<named-content xmlns:xlink="http://www.w3.org/1999/xlink" content-type="dwc:verbatimCoordinates" xlink:type="simple"><named-content content-type="geo-json" specific-use="{&#34;type&#34;:&#34;Point&#34;,&#34;coordinates&#34;:[105.908561,14.191826]}" xlink:type="simple">14°11'30.572"N, 105°54'30.821"E</named-content></named-content>), <named-content xmlns:xlink="http://www.w3.org/1999/xlink" content-type="dwc:institutional_code" xlink:type="simple">CUMZ</named-content> 00421, two spms., Savannhaket (<named-content xmlns:xlink="http://www.w3.org/1999/xlink" content-type="dwc:verbatimCoordinates" xlink:type="simple"><named-content content-type="geo-json" specific-use="{&#34;type&#34;:&#34;Point&#34;,&#34;coordinates&#34;:[104.833609,16.640293]}" xlink:type="simple">16°38'25.053"N, 104°50'0.994"E</named-content></named-content>)</p><p>
              <bold>Myanmar</bold> — <named-content xmlns:xlink="http://www.w3.org/1999/xlink" content-type="dwc:institutional_code" xlink:type="simple">CUMZ</named-content> 00415, two spms., Old Bagan, Bagan (<named-content xmlns:xlink="http://www.w3.org/1999/xlink" content-type="dwc:verbatimCoordinates" xlink:type="simple"><named-content content-type="geo-json" specific-use="{&#34;type&#34;:&#34;Point&#34;,&#34;coordinates&#34;:[94.859614,21.171989]}" xlink:type="simple">21°10'19.161"N, 94°51'34.61"E</named-content></named-content>). <named-content xmlns:xlink="http://www.w3.org/1999/xlink" content-type="dwc:institutional_code" xlink:type="simple">CUMZ</named-content> 00416, two spms., Kyaing, Pakokku (<named-content xmlns:xlink="http://www.w3.org/1999/xlink" content-type="dwc:verbatimCoordinates" xlink:type="simple"><named-content content-type="geo-json" specific-use="{&#34;type&#34;:&#34;Point&#34;,&#34;coordinates&#34;:[94.629829,21.877217]}" xlink:type="simple">21°52'37.982"N, 94°37'47.384"E</named-content></named-content>). <named-content xmlns:xlink="http://www.w3.org/1999/xlink" content-type="dwc:institutional_code" xlink:type="simple">NHMUK</named-content>, one spm., Pyrimana [Pyinmana], Upper Burma. <named-content xmlns:xlink="http://www.w3.org/1999/xlink" content-type="dwc:institutional_code" xlink:type="simple">NHMUK</named-content> 1889.7.15.14-18, 21 spms., Teikiyi (Rangoon) [Yangon], leg. E.W. Oates. <named-content xmlns:xlink="http://www.w3.org/1999/xlink" content-type="dwc:institutional_code" xlink:type="simple">NHMUK</named-content> 1889.7.15-16, two spms., Moulmein. <named-content xmlns:xlink="http://www.w3.org/1999/xlink" content-type="dwc:institutional_code" xlink:type="simple">NHMUK</named-content> 1889.7.15.17, five spms., <!--PageBreak-->Townwingyi (upper Burma) [Taunggyi, Shan State], leg. E.W. Oates. <named-content xmlns:xlink="http://www.w3.org/1999/xlink" content-type="dwc:institutional_code" xlink:type="simple">NHMUK</named-content> 1889.7.15.15, six spms., Iharrawady [Ayeyarwady Region], leg. E.W. Oates. <named-content xmlns:xlink="http://www.w3.org/1999/xlink" content-type="dwc:institutional_code" xlink:type="simple">NHMUK</named-content> 1889.7.15-20, 20 spms., Mandalay, leg. E.W. Oates (Cap). <named-content xmlns:xlink="http://www.w3.org/1999/xlink" content-type="dwc:institutional_code" xlink:type="simple">NHMW</named-content> Inv. No. 671, one spm., Osl-Indien, Aracan [Rakhine State], leg. Stoliczka, 1873.</p><p>
              <bold>Vietnam</bold> — <named-content xmlns:xlink="http://www.w3.org/1999/xlink" content-type="dwc:institutional_code" xlink:type="simple">NHMUK</named-content> 1926.9.30.13, one spm., Thai Nien Basin, Heure Range, Tonkin, leg. Sladen-Godman, Trust Expedition. <named-content xmlns:xlink="http://www.w3.org/1999/xlink" content-type="dwc:institutional_code" xlink:type="simple">NHMUK</named-content>, one spm., Annam, with label “?19”.</p><p>
              <bold>Brunei</bold> — <named-content xmlns:xlink="http://www.w3.org/1999/xlink" content-type="dwc:institutional_code" xlink:type="simple">NHMUK</named-content> 1973.7.659, one spm., Jerudong, with label “CIE Coll. A6527”. <named-content xmlns:xlink="http://www.w3.org/1999/xlink" content-type="dwc:institutional_code" xlink:type="simple">NHMW</named-content> Inv. No. 641, one spm., Brunei, don. Stimdarlmus.</p><p>
              <bold>Philippines</bold> — <named-content xmlns:xlink="http://www.w3.org/1999/xlink" content-type="dwc:institutional_code" xlink:type="simple">NHMUK</named-content>, one spm., Mactan, Zebu Island. <named-content xmlns:xlink="http://www.w3.org/1999/xlink" content-type="dwc:institutional_code" xlink:type="simple">NHMUK</named-content> 1913.6.18.851-853, one spm., Philippines. <named-content xmlns:xlink="http://www.w3.org/1999/xlink" content-type="dwc:institutional_code" xlink:type="simple">NHMW</named-content> Inv. No. 646, two spms., Manila, Novara Expedition.</p><p>
              <bold>Indonesia</bold> — <named-content xmlns:xlink="http://www.w3.org/1999/xlink" content-type="dwc:institutional_code" xlink:type="simple">NHMW</named-content> Inv. No. 659, one spm., Padang, Sumatra, leg. Comal Fehiel, 1901. <named-content xmlns:xlink="http://www.w3.org/1999/xlink" content-type="dwc:institutional_code" xlink:type="simple">NHMW</named-content> Inv. No. 12?, one spm., Java, with label “adeusawer 8”. <named-content xmlns:xlink="http://www.w3.org/1999/xlink" content-type="dwc:institutional_code" xlink:type="simple">NHMW</named-content> Inv. No. 636, five spms, Batavia, Java, Novara Expedition, 1857–1859. <named-content xmlns:xlink="http://www.w3.org/1999/xlink" content-type="dwc:institutional_code" xlink:type="simple">NHMUK</named-content> 1913.6.18.849, one spm., Celebes, with label “Spec. No. 28”. <named-content xmlns:xlink="http://www.w3.org/1999/xlink" content-type="dwc:institutional_code" xlink:type="simple">NHMW</named-content> Inv. No. 632, one spm., Celebes, leg. Beruh. Walt, 3 January 1894. <named-content xmlns:xlink="http://www.w3.org/1999/xlink" content-type="dwc:institutional_code" xlink:type="simple">NHMUK</named-content>, one spm., Seram [Seram Island, Maluku Province], leg. Dr. R.F. Ellen, det. D. MacFarlane, 1975. <named-content xmlns:xlink="http://www.w3.org/1999/xlink" content-type="dwc:institutional_code" xlink:type="simple">NHMW</named-content> Inv. No. 635, one spm., Amboina [Ambon], leg. Doleschal, 1859.</p><p>
              <bold>China</bold> — <named-content xmlns:xlink="http://www.w3.org/1999/xlink" content-type="dwc:institutional_code" xlink:type="simple">NHMUK</named-content> 1928.3.16.41-42, two spms., Amoy, leg. Prof. B. Ping 4/2/1926. <named-content xmlns:xlink="http://www.w3.org/1999/xlink" content-type="dwc:institutional_code" xlink:type="simple">NHMUK</named-content>, two spms., China. <named-content xmlns:xlink="http://www.w3.org/1999/xlink" content-type="dwc:institutional_code" xlink:type="simple">NHMW</named-content> Inv. No. 652, one spm., Hong Kong, April 1901. <named-content xmlns:xlink="http://www.w3.org/1999/xlink" content-type="dwc:institutional_code" xlink:type="simple">NHMW</named-content> Inv. No. 638, two spms., Takao [Kaohsiung, Taiwan], leg. H. Sauler. <named-content xmlns:xlink="http://www.w3.org/1999/xlink" content-type="dwc:institutional_code" xlink:type="simple">NHMW</named-content> Inv. No. 643, one spm., Fumasra [Formosa: Taiwan], leg. Breitenstein, 1884.</p><p>
              <bold>Japan</bold> — <named-content xmlns:xlink="http://www.w3.org/1999/xlink" content-type="dwc:institutional_code" xlink:type="simple">NHMUK</named-content> 1913.6.18.853, one spm., Japan, leg. Koch. <named-content xmlns:xlink="http://www.w3.org/1999/xlink" content-type="dwc:institutional_code" xlink:type="simple">NHMUK</named-content> 1892.10.10, one spm., Loochoo [Ryukyu Islands], leg. Holst. <named-content xmlns:xlink="http://www.w3.org/1999/xlink" content-type="dwc:institutional_code" xlink:type="simple">NHMW</named-content> Inv. No. 647, two spms., Ishikagi-Jiwa, Liu Kiu Island [Ryukyu Islands], leg. H. Sauler.</p><p>
              <bold>Indian and Middle Asian Territory</bold> — <named-content xmlns:xlink="http://www.w3.org/1999/xlink" content-type="dwc:institutional_code" xlink:type="simple">NHMUK</named-content> 1930.4.11.14, one spm., Ahmadabad, leg. Capt. J.B.E. Manning I.M.S. <named-content xmlns:xlink="http://www.w3.org/1999/xlink" content-type="dwc:institutional_code" xlink:type="simple">NHMUK</named-content>, one spm., North Behar, Champharam, leg. Mrs. Campbell Martens with note “see letter 24/9/1930”. <named-content xmlns:xlink="http://www.w3.org/1999/xlink" content-type="dwc:institutional_code" xlink:type="simple">NHMUK</named-content>, one spm., Mandras in 1925, leg. F.A. Turk. <named-content xmlns:xlink="http://www.w3.org/1999/xlink" content-type="dwc:institutional_code" xlink:type="simple">NHMUK</named-content>, one spm., on porch at Bombay, leg. N.H. Soc, 1/8/1902. <named-content xmlns:xlink="http://www.w3.org/1999/xlink" content-type="dwc:institutional_code" xlink:type="simple">NHMUK</named-content> 1894.10.24.70-73, five spms., Madras, leg. J.R. Henderson. <named-content xmlns:xlink="http://www.w3.org/1999/xlink" content-type="dwc:institutional_code" xlink:type="simple">NHMUK</named-content> 1910.4.10.31, one spm., Ceylon, Bainbridge Fletcher’s collection. <named-content xmlns:xlink="http://www.w3.org/1999/xlink" content-type="dwc:institutional_code" xlink:type="simple">NHMUK</named-content> 1903.6.18.848, one spm., Bombay. <named-content xmlns:xlink="http://www.w3.org/1999/xlink" content-type="dwc:institutional_code" xlink:type="simple">NHMUK</named-content> 1948.8.6.5, one spm., Kasual [Kansal], Punjab, leg. S.F. Woodward. <named-content xmlns:xlink="http://www.w3.org/1999/xlink" content-type="dwc:institutional_code" xlink:type="simple">NHMUK</named-content> 1975.12, one spm., Ceylon. <named-content xmlns:xlink="http://www.w3.org/1999/xlink" content-type="dwc:institutional_code" xlink:type="simple">NHMUK</named-content>, one spm., Andaman Island, leg. B.B. Osmaston and P.A. Buxton, London School of Hygiene and Tropical Medicine. <named-content xmlns:xlink="http://www.w3.org/1999/xlink" content-type="dwc:institutional_code" xlink:type="simple">NHMUK</named-content>, one spm., Northern Baluchiotan [Balochistan, Pakistan], brought to <named-content xmlns:xlink="http://www.w3.org/1999/xlink" xlink:type="simple" content-type="institution" xlink:href="http://grbio.org/institution/indian-museum">Indian <named-content xlink:type="simple" content-type="institution" xlink:href="http://grbio.org/institution/museum-0">Museum</named-content></named-content>, leg. Prof. P.A. Buxton, Indian <named-content xmlns:xlink="http://www.w3.org/1999/xlink" xlink:type="simple" content-type="institution" xlink:href="http://grbio.org/institution/school-tropical-medicine">School of Tropical Medicine</named-content>. <named-content xmlns:xlink="http://www.w3.org/1999/xlink" content-type="dwc:institutional_code" xlink:type="simple">NHMUK</named-content>, one spm., Calcutta, leg. Dr. S.P.R. Chaudhuri, relocated in 25.4.49. <named-content xmlns:xlink="http://www.w3.org/1999/xlink" content-type="dwc:institutional_code" xlink:type="simple">NHMUK</named-content>, one spm., Indian Ocean, with label “Assumption of J.S. Gardiner in 1952.12.17”. <named-content xmlns:xlink="http://www.w3.org/1999/xlink" content-type="dwc:institutional_code" xlink:type="simple">NHMUK</named-content>, 10 spms., Aldaima, Maldives, November, 1908, det. J.S. Gardiner. <named-content xmlns:xlink="http://www.w3.org/1999/xlink" content-type="dwc:institutional_code" xlink:type="simple">NHMUK</named-content>, two spms., Aldaima, Maldives, 17/12/1952. <named-content xmlns:xlink="http://www.w3.org/1999/xlink" content-type="dwc:institutional_code" xlink:type="simple">NHMUK</named-content> 1952.12.17.247, one spm., Astove Island, Indian <!--PageBreak-->Ocean, leg. J.S. Gardiner. <named-content xmlns:xlink="http://www.w3.org/1999/xlink" content-type="dwc:institutional_code" xlink:type="simple">NHMUK</named-content> 1948.10.11.8-4, five spms., Delhi, leg. J.H. Graham. <named-content xmlns:xlink="http://www.w3.org/1999/xlink" content-type="dwc:institutional_code" xlink:type="simple">NHMUK</named-content> 1896.10.2.3-4, two spms., Assam, leg. E.W.P. Cambridge. <named-content xmlns:xlink="http://www.w3.org/1999/xlink" content-type="dwc:institutional_code" xlink:type="simple">NHMW</named-content> Inv. No. 665, one spm., Calcutta, leg. Stoliezka, 1865. <named-content xmlns:xlink="http://www.w3.org/1999/xlink" content-type="dwc:institutional_code" xlink:type="simple">NHMW</named-content> Inv. No. 650, one spm., Kamoly?, Ceylon, leg. M. Hoelui, September, 1892. <named-content xmlns:xlink="http://www.w3.org/1999/xlink" content-type="dwc:institutional_code" xlink:type="simple">NHMW</named-content> Inv. No. 673, two spms., Osindien [East India], with label “Parr.”. <named-content xmlns:xlink="http://www.w3.org/1999/xlink" content-type="dwc:institutional_code" xlink:type="simple">NHMW</named-content> Inv. No. 642, one spm., Kagi Island, Maldives, leg. H. Sauler.</p><p>
              <bold>Africa</bold> — <named-content xmlns:xlink="http://www.w3.org/1999/xlink" content-type="dwc:institutional_code" xlink:type="simple">NHMUK</named-content>, one spm., imported with bananas from West Africa, leg. J. Knight Co. Ltd Bermondsey, Indian S.E. on 17/5/1952. <named-content xmlns:xlink="http://www.w3.org/1999/xlink" content-type="dwc:institutional_code" xlink:type="simple">NHMUK</named-content>, one spm., St. Helena Island, South Atlantic Ocean. <named-content xmlns:xlink="http://www.w3.org/1999/xlink" content-type="dwc:institutional_code" xlink:type="simple">NHMUK</named-content> 1892.5.16.1, one spm., Delagoa Bay [Maputo], leg. J. de Coster. <named-content xmlns:xlink="http://www.w3.org/1999/xlink" content-type="dwc:institutional_code" xlink:type="simple">NHMUK</named-content> 1954.7.5.17, one female, Tanga, Tanganyika territory, Tanzania, leg. R.H.C. Sweeney. <named-content xmlns:xlink="http://www.w3.org/1999/xlink" content-type="dwc:institutional_code" xlink:type="simple">NHMUK</named-content>, two spms., St. Helena, leg. A. Loveridge. <named-content xmlns:xlink="http://www.w3.org/1999/xlink" content-type="dwc:institutional_code" xlink:type="simple">NHMUK</named-content>, one spm., Shinyanga [Shinyanga, Tanzania?], Tanganyika, leg. P. Gettliffe.</p><p>
              <bold>Australia</bold> — <named-content xmlns:xlink="http://www.w3.org/1999/xlink" content-type="dwc:institutional_code" xlink:type="simple">NHMW</named-content> Inv. No. 637, two spms., Gayndah [Queensland], New-Holland. <named-content xmlns:xlink="http://www.w3.org/1999/xlink" content-type="dwc:institutional_code" xlink:type="simple">NHMW</named-content> Inv. No. 666, one spm., Neu Holland, leg. Dr. Millas, 1884.</p><p>
              <bold>South Pacific</bold> — <named-content xmlns:xlink="http://www.w3.org/1999/xlink" content-type="dwc:institutional_code" xlink:type="simple">NHMUK</named-content> 1893.11.15.1-2, two spms., Tongatapu. <named-content xmlns:xlink="http://www.w3.org/1999/xlink" content-type="dwc:institutional_code" xlink:type="simple">NHMUK</named-content> 1975.65, one spm., Samoan Island [Samoa]. <named-content xmlns:xlink="http://www.w3.org/1999/xlink" content-type="dwc:institutional_code" xlink:type="simple">NHMUK</named-content> 1966.72, two spms., Samoan Island. <named-content xmlns:xlink="http://www.w3.org/1999/xlink" content-type="dwc:institutional_code" xlink:type="simple">NHMUK</named-content> 1892.12.27.11-13, two spms., Levuka, Fiji, leg. H. Hjorring, det. G.M. Thomson. <named-content xmlns:xlink="http://www.w3.org/1999/xlink" content-type="dwc:institutional_code" xlink:type="simple">NHMUK</named-content> 1913.6.18.850, one spm., Vamma Levu [Vanua Levu, Fiji]. <named-content xmlns:xlink="http://www.w3.org/1999/xlink" content-type="dwc:institutional_code" xlink:type="simple">NHMUK</named-content> 1976.31, two spms., Samoan Island. <named-content xmlns:xlink="http://www.w3.org/1999/xlink" content-type="dwc:institutional_code" xlink:type="simple">NHMW</named-content> Inv. No. 634, one spm., Tahiti. <named-content xmlns:xlink="http://www.w3.org/1999/xlink" content-type="dwc:institutional_code" xlink:type="simple">NHMW</named-content> Inv. No. 649, one spm., Tahiti, <named-content xmlns:xlink="http://www.w3.org/1999/xlink" xlink:type="simple" content-type="institution" xlink:href="http://grbio.org/institution/museum-0">Museum</named-content> Goddefroi, 3/3/1881.</p><p>
              <bold>Undetermined locality</bold> — <named-content xmlns:xlink="http://www.w3.org/1999/xlink" content-type="dwc:institutional_code" xlink:type="simple">NHMW</named-content> Inv. No. 640, one spm., Yantempo, leg. H. Sauler. <named-content xmlns:xlink="http://www.w3.org/1999/xlink" content-type="dwc:institutional_code" xlink:type="simple">NHMUK</named-content> 1985.29, three spms., with label “Lnas”.</p></tp:treatment-sec><tp:treatment-sec sec-type="diagnosis"><title>Diagnosis.</title><p>17–23 antennal articles, 5–8 basal articles glabrous dorsally. Each tooth-plate with 5–6 teeth. Tergites 7(12)-20 with paramedian sutures. Tergite of ultimate leg-bearing segment with median suture. Complete paramedian sutures on sternites 2–20. Coxopleural process with 3–4 apical and 0–1 lateral spines. Ultimate leg prefemora with three rows of ventral spines (2–6 <abbrev xmlns:xlink="http://www.w3.org/1999/xlink" xlink:title="ventro-lateral spine" xlink:type="simple">VL</abbrev>, 3 <abbrev xmlns:xlink="http://www.w3.org/1999/xlink" xlink:title="ventral spine" xlink:type="simple">V</abbrev>, 2–6 <abbrev xmlns:xlink="http://www.w3.org/1999/xlink" xlink:title="ventro-median spine" xlink:type="simple">VM</abbrev>), 2–6 <abbrev xmlns:xlink="http://www.w3.org/1999/xlink" xlink:title="median spine" xlink:type="simple">M</abbrev>, 2–6 <abbrev xmlns:xlink="http://www.w3.org/1999/xlink" xlink:title="dorso-median spine" xlink:type="simple">DM</abbrev> and 0–8 spines on prefemoral process. One tarsal spur on legs 1–19 (in Southeast Asia).</p></tp:treatment-sec><tp:treatment-sec sec-type="description"><title>Composite description.</title><p>Body length up to 12.7 mm (In Australian populations according to <xref ref-type="bibr" rid="B63">Koch (1983a)</xref>). Reddish-brown or yellowish colour on body segments. Cephalic plate and tergites monochromatic or dichromatic in adult (Fig. <xref ref-type="fig" rid="F2">2B</xref>). Tergites usually reddish-orange (Thai, Laos and Cambodian populations); dark band on posterior border of tergites. Cephalic plate with or without small punctae, median sulcus present on anterior part. Posterior part of cephalic plate without paramedian sutures.</p><fig id="F2" position="float" orientation="portrait"><label>Figure 2.</label><caption><p>Colouration pattern during developmental stages of most <italic><tp:taxon-name><tp:taxon-name-part taxon-name-part-type="genus">Scolopendra</tp:taxon-name-part> <tp:taxon-name-part taxon-name-part-type="species">morsitans</tp:taxon-name-part></tp:taxon-name></italic> populations in mainland Southeast Asia: <bold>A</bold> Juvenile stage <bold>B</bold> Adult stage (Colour morph 1).</p></caption><graphic xmlns:xlink="http://www.w3.org/1999/xlink" xlink:href="zookeys-590-001-g002.jpg" position="float" orientation="portrait" xlink:type="simple" id="oo_88992.jpg"/></fig><p>Antenna usually with 18–20 articles (sometimes 17, 21 or 23 on one side), basal 5–7 glabrous dorsally (Figs <xref ref-type="fig" rid="F3">3E</xref>, <xref ref-type="fig" rid="F5">5A</xref>), 5–8 articles glabrous ventrally. Antennae reach to segment 4. Forcipular trochanteroprefemoral process (Figs <xref ref-type="fig" rid="F3">3F</xref>, <xref ref-type="fig" rid="F5">5D</xref>) with denticles in two groups, 2–3 apical and one inner. Tooth-plates wider than long or nearly as long as wide, usually 5–6 teeth (Fig. <xref ref-type="fig" rid="F3">3D</xref>); rarely 3, 4 or 7. Tooth-plate with straight, transverse basal suture (Fig. <xref ref-type="fig" rid="F5">5C</xref>). Coxosternite without median suture. Article 2 of second maxillary telopodite with spur.</p><fig id="F3" position="float" orientation="portrait"><label>Figure 3.</label><caption><p>
          <italic><tp:taxon-name><tp:taxon-name-part taxon-name-part-type="genus">Scolopendra</tp:taxon-name-part> <tp:taxon-name-part taxon-name-part-type="species">morsitans</tp:taxon-name-part></tp:taxon-name></italic> (<named-content xmlns:xlink="http://www.w3.org/1999/xlink" content-type="dwc:institutional_code" xlink:type="simple">CUMZ</named-content> 00344): <bold>A–C</bold> Spiracles 3, 5 and 8, respectively <bold>D</bold> Tooth-plates <bold>E</bold> Cephalic plate and trunk segments 1–2 <bold>F</bold> Forcipular segment <bold>G</bold> Tergites 9–11.</p></caption><graphic xmlns:xlink="http://www.w3.org/1999/xlink" xlink:href="zookeys-590-001-g003.jpg" position="float" orientation="portrait" xlink:type="simple" id="oo_88993.jpg"/></fig><!--PageBreak--><!--PageBreak--><!--PageBreak--><!--PageBreak--><p>Anterior margin of T1 underlying cephalic plate (Fig. <xref ref-type="fig" rid="F3">3E</xref>). Complete paramedian sutures from TT4–5; margination typically starting on T14 (one spm., with margination restricted restricted to last two tergites). Tergite surface (Figs <xref ref-type="fig" rid="F3">3G</xref>, <xref ref-type="fig" rid="F5">5B</xref>) smooth. Tergite of ultimate leg-bearing segment (Figs <xref ref-type="fig" rid="F4">4C</xref>, <xref ref-type="fig" rid="F6">6A</xref>) curved posteriorly, with median suture; ratio of width: length of tergite of ultimate leg-bearing segment 1.34:1. Sternites (Figs <xref ref-type="fig" rid="F4">4A</xref>, <xref ref-type="fig" rid="F5">5E</xref>) with complete paramedian sutures. Sternites without depressions. Sternite of ultimate leg-bearing segment (Fig. <xref ref-type="fig" rid="F4">4E</xref>) with sides converging posteriorly; surface without depression. Pore-field on coxopleuron terminating well beneath margin of tergite of ultimate leg-bearing segment, pore area slightly widened anteriorly.</p><fig id="F4" position="float" orientation="portrait"><label>Figure 4.</label><caption><p>
          <italic><tp:taxon-name><tp:taxon-name-part taxon-name-part-type="genus">Scolopendra</tp:taxon-name-part> <tp:taxon-name-part taxon-name-part-type="species">morsitans</tp:taxon-name-part></tp:taxon-name></italic> (<named-content xmlns:xlink="http://www.w3.org/1999/xlink" content-type="dwc:institutional_code" xlink:type="simple">CUMZ</named-content> 00344, <named-content xmlns:xlink="http://www.w3.org/1999/xlink" content-type="dwc:institutional_code" xlink:type="simple">NHMUK</named-content> 1889.7.15.14): <bold>A</bold> Sternites 9–11 <bold>B</bold> Coxopleura and ventral view of ultimate leg prefemora <bold>C</bold> Tergite of ultimate leg-bearing segment <bold>D</bold> Dorsal view of ultimate legs <bold>E</bold> Sternite of ultimate leg-bearing segment and coxopleura.</p></caption><graphic xmlns:xlink="http://www.w3.org/1999/xlink" xlink:href="zookeys-590-001-g004.jpg" position="float" orientation="portrait" xlink:type="simple" id="oo_88994.jpg"/></fig><fig id="F5" position="float" orientation="portrait"><label>Figure 5.</label><caption><p>
          <italic><tp:taxon-name><tp:taxon-name-part taxon-name-part-type="genus">Scolopendra</tp:taxon-name-part> <tp:taxon-name-part taxon-name-part-type="species">morsitans</tp:taxon-name-part></tp:taxon-name></italic> (<named-content xmlns:xlink="http://www.w3.org/1999/xlink" content-type="dwc:institutional_code" xlink:type="simple">CUMZ</named-content> 00300, 00344): <bold>A</bold> Cephalic plate and basal antennal articles <bold>B</bold> Tergites 9–11 <bold>C</bold> Teeth on tooth-plates and trochanteroprefemoral process <bold>D</bold> Forcipular segment <bold>E</bold> Sternites 9–11.</p></caption><graphic xmlns:xlink="http://www.w3.org/1999/xlink" xlink:href="zookeys-590-001-g005.jpg" position="float" orientation="portrait" xlink:type="simple" id="oo_88995.jpg"/></fig><fig id="F6" position="float" orientation="portrait"><label>Figure 6.</label><caption><p>
          <italic><tp:taxon-name><tp:taxon-name-part taxon-name-part-type="genus">Scolopendra</tp:taxon-name-part> <tp:taxon-name-part taxon-name-part-type="species">morsitans</tp:taxon-name-part></tp:taxon-name></italic> (<named-content xmlns:xlink="http://www.w3.org/1999/xlink" content-type="dwc:institutional_code" xlink:type="simple">CUMZ</named-content> 00300, 00344): <bold>A</bold> Tergite of ultimate leg-bearing segment <bold>B</bold> Lateral view of coxopleuron <bold>C</bold> Sternite of ultimate leg-bearing segment, coxopleura and ultimate legs <bold>D</bold> Spines on prefemoral process of ultimate leg <bold>E–F</bold> Spines on ultimate leg prefemora and margination on prefemora and femora (dorsal view).</p></caption><graphic xmlns:xlink="http://www.w3.org/1999/xlink" xlink:href="zookeys-590-001-g006.jpg" position="float" orientation="portrait" xlink:type="simple" id="oo_88996.jpg"/></fig><p>Coxopleural process moderately long or short, usually with 4–5 apical and 0–1 lateral spines (Fig. <xref ref-type="fig" rid="F4">4E</xref>); pore-free area extending 40–50% length from distal part of coxopleural process to margin of sternite of ultimate leg-bearing segment (Fig. <xref ref-type="fig" rid="F6">6B</xref>).</p><p>All legs without setae and tibial spurs. One tarsal spur on legs 1–19 (20 in some African and Indian populations). Ultimate legs: thick and moderately long, with ratios of lengths of prefemur and femur 1.2:1, femur and tibia 1.3:1, tibia and tarsus 2 1.7:1.; tarsus 1 and tarsus 2 2.8:1. In male, lateral margin of prefemora, femora and tibia marginated dorsally. Prefemoral spines (Figs <xref ref-type="fig" rid="F4">4B, D</xref>, <xref ref-type="fig" rid="F6">6C–F</xref>): 2–4 <abbrev xmlns:xlink="http://www.w3.org/1999/xlink" xlink:title="ventro-lateral spine" xlink:type="simple">VL</abbrev>, 3 <abbrev xmlns:xlink="http://www.w3.org/1999/xlink" xlink:title="ventral spine" xlink:type="simple">V</abbrev>, 2–4 <abbrev xmlns:xlink="http://www.w3.org/1999/xlink" xlink:title="ventro-median spine" xlink:type="simple">VM</abbrev>, 2–3 <abbrev xmlns:xlink="http://www.w3.org/1999/xlink" xlink:title="median spine" xlink:type="simple">M</abbrev>, 2–3 <abbrev xmlns:xlink="http://www.w3.org/1999/xlink" xlink:title="dorso-median spine" xlink:type="simple">DM</abbrev> and prefemoral process usually with 3–5 spines. Posterior margin of prefemur with shallow median groove.</p><p>Genital segments well developed, reaching longer than the distance between posterior margin of sternite of ultimate leg-bearing segment and distal part of coxopleural process (Fig. <xref ref-type="fig" rid="F7">7C</xref>). Sternite of genital segment 1 round and convex posteriorly, with median suture. In male, sternite of genital segment 2 attached to penis. Tergites of genital segments without small setae. Gonopods with small setae in male. Penis with fine posterior seta.</p><fig id="F7" position="float" orientation="portrait"><label>Figure 7.</label><caption><p>Genital segments in some live <italic><tp:taxon-name><tp:taxon-name-part taxon-name-part-type="genus">Scolopendra</tp:taxon-name-part></tp:taxon-name></italic> specimens: <bold>A</bold> <italic><tp:taxon-name><tp:taxon-name-part taxon-name-part-type="genus">Scolopendra</tp:taxon-name-part> <tp:taxon-name-part taxon-name-part-type="species">dehaani</tp:taxon-name-part></tp:taxon-name></italic> (male) <bold>B</bold> <italic><tp:taxon-name><tp:taxon-name-part taxon-name-part-type="genus">Scolopendra</tp:taxon-name-part> <tp:taxon-name-part taxon-name-part-type="species">dawydoffi</tp:taxon-name-part></tp:taxon-name></italic> (male) <bold>C</bold> <italic><tp:taxon-name><tp:taxon-name-part taxon-name-part-type="genus">Scolopendra</tp:taxon-name-part> <tp:taxon-name-part taxon-name-part-type="species">morsitans</tp:taxon-name-part></tp:taxon-name></italic> (male) <bold>D</bold> <italic><tp:taxon-name><tp:taxon-name-part taxon-name-part-type="genus">Scolopendra</tp:taxon-name-part> <tp:taxon-name-part taxon-name-part-type="species">japonica</tp:taxon-name-part></tp:taxon-name></italic> (female) <bold>E</bold> <italic><tp:taxon-name><tp:taxon-name-part taxon-name-part-type="genus">Scolopendra</tp:taxon-name-part> <tp:taxon-name-part taxon-name-part-type="species">pinguis</tp:taxon-name-part></tp:taxon-name></italic> (male) <bold>F</bold> <italic><tp:taxon-name><tp:taxon-name-part taxon-name-part-type="genus">Scolopendra</tp:taxon-name-part> <tp:taxon-name-part taxon-name-part-type="species">pinguis</tp:taxon-name-part></tp:taxon-name></italic> (female).</p></caption><graphic xmlns:xlink="http://www.w3.org/1999/xlink" xlink:href="zookeys-590-001-g007.jpg" position="float" orientation="portrait" xlink:type="simple" id="oo_88997.jpg"/></fig><p>
              <bold>Colouration.</bold> <italic><tp:taxon-name><tp:taxon-name-part taxon-name-part-type="genus">Scolopendra</tp:taxon-name-part> <tp:taxon-name-part taxon-name-part-type="species">morsitans</tp:taxon-name-part></tp:taxon-name></italic> demonstrates colour variation among its populations in SE Asia. Previously, colour variation has been recorded in African, Australian and Taiwanese populations (<xref ref-type="bibr" rid="B76">Lewis 1968</xref>, <xref ref-type="bibr" rid="B63">Koch 1983a</xref>, <xref ref-type="bibr" rid="B36">Chao 2008</xref>), those studies proposing that latitude and habitat composition might affect this variability. Recent molecular analyses of Thai-Cambodian <italic><tp:taxon-name><tp:taxon-name-part taxon-name-part-type="genus">Scolopendra</tp:taxon-name-part> <tp:taxon-name-part taxon-name-part-type="species">morsitans</tp:taxon-name-part></tp:taxon-name></italic> suggested that some colour morphs may be specific to local populations (<xref ref-type="bibr" rid="B129">Siriwut et al. 2015a</xref>), although similar patterns occur in each of three different continental faunas. We have recorded the colouration pattern in juvenile and adult specimens (Fig. <xref ref-type="fig" rid="F2">2A–B</xref>, respectively):</p><p>
              <bold>Colour morph 1.</bold> Dichromatic. Cephalic plate, T1 and tergite of ultimate leg-bearing segment orange, the remaining tergites brownish. Posterior borders and lateral margins of tergites dark. Antenna bright orange. Pleuron of leg-bearing segments with pale grey integument, pleurites orange. Legs 1–21 orangish or yellow. Ultimate legs orangish or light brown.</p><p>
              <bold>Colour morph 2.</bold> Dichromatic. Cephalic plate, T1 and tergite of ultimate leg-bearing segment dark brown or blackish, the remaining tergites brownish. Posterior borders and lateral margins of tergites dark. Antenna dark blue. Pleuron of leg-bearing segments with pale grey integument, pleurites orange or brown. Legs 1–20 yellowish or pale. Ultimate legs blackish or brown.</p><!--PageBreak--><!--PageBreak--><!--PageBreak--><!--PageBreak--></tp:treatment-sec><tp:treatment-sec sec-type="discussion"><title>Discussion.</title><p>
              <italic><tp:taxon-name><tp:taxon-name-part taxon-name-part-type="genus">Scolopendra</tp:taxon-name-part> <tp:taxon-name-part taxon-name-part-type="species">morsitans</tp:taxon-name-part></tp:taxon-name></italic> is morphologically varied and subsumes many synonyms that are now attributed to geographical and/or ontogenetic variation. Intraspecific variation has been studied in Africa (<xref ref-type="bibr" rid="B77">Lewis 1969</xref>), India (<xref ref-type="bibr" rid="B52">Jangi 1955</xref>, <xref ref-type="bibr" rid="B53">1959</xref>), and Australia (<xref ref-type="bibr" rid="B63">Koch 1983a</xref>), revealing that some diagnostic characters are inconsistent within its populations. These include: number of glabrous antennal articles, number of teeth on the forcipular tooth-plates, number of tergites that are marginated, and the number of legs with tarsal spurs. This species also demonstrates differences in colour patterns that might be correlated with its geographical distribution. <xref ref-type="bibr" rid="B77">Lewis (1969)</xref> noted that a population of <italic><tp:taxon-name><tp:taxon-name-part taxon-name-part-type="genus">Scolopendra</tp:taxon-name-part> <tp:taxon-name-part taxon-name-part-type="species">morsitans</tp:taxon-name-part></tp:taxon-name></italic> from Bihe, Angola, demonstrated a dark body with red legs whereas specimens from Sudan were straw-coloured. Here we record two colouration patterns in Thai populations that do not occur sympatrically. In addition, some morphological characters might be restricted to certain geographical populations, such as a tarsal spur on leg 20, which has been reported from India and in some African populations. For this reason, the utility of this character for defining boundaries between <italic><tp:taxon-name><tp:taxon-name-part taxon-name-part-type="genus">Scolopendra</tp:taxon-name-part> <tp:taxon-name-part taxon-name-part-type="species">morsitans</tp:taxon-name-part></tp:taxon-name></italic> and other <italic><tp:taxon-name><tp:taxon-name-part taxon-name-part-type="genus">Scolopendra</tp:taxon-name-part></tp:taxon-name></italic> species that share some morphological characters with it, such as <italic><tp:taxon-name><tp:taxon-name-part taxon-name-part-type="genus">Scolopendra</tp:taxon-name-part> <tp:taxon-name-part taxon-name-part-type="species">laeta</tp:taxon-name-part></tp:taxon-name></italic> Haase, 1887 and <italic><tp:taxon-name><tp:taxon-name-part taxon-name-part-type="genus">Scolopendra</tp:taxon-name-part> <tp:taxon-name-part taxon-name-part-type="species">antananarivoensis</tp:taxon-name-part></tp:taxon-name></italic>, is not absolutely clear. Our survey of geographic variation in <italic><tp:taxon-name><tp:taxon-name-part taxon-name-part-type="genus">Scolopendra</tp:taxon-name-part> <tp:taxon-name-part taxon-name-part-type="species">morsitans</tp:taxon-name-part></tp:taxon-name></italic> is presented in Table <xref ref-type="table" rid="T5">5</xref>.</p><table-wrap id="T5" position="float" orientation="portrait"><label>Table 5.</label><caption><p>Geographical variation in several populations of <italic><tp:taxon-name><tp:taxon-name-part taxon-name-part-type="genus">Scolopendra</tp:taxon-name-part> <tp:taxon-name-part taxon-name-part-type="species">morsitans</tp:taxon-name-part></tp:taxon-name></italic> in Old World territory including Australia. ? insufficient data.</p></caption><table id="TID0EM3EK" rules="all"><tbody><tr><th rowspan="1" colspan="1">Character</th><th rowspan="1" colspan="1">India<sup>3</sup></th><th rowspan="1" colspan="1">Burma<sup>1</sup></th><th rowspan="1" colspan="1">Indochina<sup>1,2</sup></th><th rowspan="1" colspan="1">Malay Archipelago<sup>1,2</sup></th><th rowspan="1" colspan="1">Philippines<sup>1</sup></th><th rowspan="1" colspan="1">East Asia<sup>1,6</sup></th><th rowspan="1" colspan="1">Australia<sup>5</sup></th><th rowspan="1" colspan="1">Africa<sup>2,4</sup></th></tr><tr><td rowspan="1" colspan="1">Number of antennal articles</td><td rowspan="1" colspan="1">19–20</td><td rowspan="1" colspan="1">18–22</td><td rowspan="1" colspan="1">20–21</td><td rowspan="1" colspan="1">18–20</td><td rowspan="1" colspan="1">17–19</td><td rowspan="1" colspan="1">18–20</td><td rowspan="1" colspan="1">17–23</td><td rowspan="1" colspan="1">17–21</td></tr><tr><td rowspan="1" colspan="1">Number of glabrous articles</td><td rowspan="1" colspan="1">6–9</td><td rowspan="1" colspan="1">6–7</td><td rowspan="1" colspan="1">5</td><td rowspan="1" colspan="1">6–7</td><td rowspan="1" colspan="1">6–7</td><td rowspan="1" colspan="1">5–7?</td><td rowspan="1" colspan="1">3–8</td><td rowspan="1" colspan="1">5–7</td></tr><tr><td rowspan="1" colspan="1">Teeth on tooth-plate</td><td rowspan="1" colspan="1">5</td><td rowspan="1" colspan="1">4–5</td><td rowspan="1" colspan="1">3–7</td><td rowspan="1" colspan="1">4–5</td><td rowspan="1" colspan="1">4–5</td><td rowspan="1" colspan="1">5</td><td rowspan="1" colspan="1">3–6</td><td rowspan="1" colspan="1">5</td></tr><tr><td rowspan="1" colspan="1">First tergite with complete paramedian sutures</td><td rowspan="1" colspan="1">2</td><td rowspan="1" colspan="1">3</td><td rowspan="1" colspan="1">4–5</td><td rowspan="1" colspan="1">2–3</td><td rowspan="1" colspan="1">2–3</td><td rowspan="1" colspan="1">3</td><td rowspan="1" colspan="1">2–4</td><td rowspan="1" colspan="1">2–4</td></tr><tr><td rowspan="1" colspan="1">First tergite with margination</td><td rowspan="1" colspan="1">7–17</td><td rowspan="1" colspan="1">6–17</td><td rowspan="1" colspan="1">5–14</td><td rowspan="1" colspan="1">6–13</td><td rowspan="1" colspan="1">12–13</td><td rowspan="1" colspan="1">10–14</td><td rowspan="1" colspan="1">5</td><td rowspan="1" colspan="1">2–7 (15)</td></tr><tr><td rowspan="1" colspan="1">Tergite surface</td><td rowspan="1" colspan="1">smooth</td><td rowspan="1" colspan="1">smooth</td><td rowspan="1" colspan="1">smooth</td><td rowspan="1" colspan="1">smooth</td><td rowspan="1" colspan="1">smooth</td><td rowspan="1" colspan="1">smooth</td><td rowspan="1" colspan="1">smooth</td><td rowspan="1" colspan="1">smooth</td></tr><tr><td rowspan="1" colspan="1">Median furrow on tergite of <abbrev xmlns:xlink="http://www.w3.org/1999/xlink" xlink:title="ultimate leg-bearing segment" xlink:type="simple">ULBS</abbrev></td><td rowspan="1" colspan="1">present</td><td rowspan="1" colspan="1">present</td><td rowspan="1" colspan="1">present</td><td rowspan="1" colspan="1">present</td><td rowspan="1" colspan="1">present</td><td rowspan="1" colspan="1">present</td><td rowspan="1" colspan="1">present</td><td rowspan="1" colspan="1">present</td></tr><tr><td rowspan="1" colspan="1">Paramedian sutures on sternites</td><td rowspan="1" colspan="1">incomplete</td><td rowspan="1" colspan="1">incomplete</td><td rowspan="1" colspan="1">incomplete</td><td rowspan="1" colspan="1">incomplete</td><td rowspan="1" colspan="1">incomplete</td><td rowspan="1" colspan="1">incomplete</td><td rowspan="1" colspan="1">incomplete</td><td rowspan="1" colspan="1">incomplete</td></tr><tr><td rowspan="1" colspan="1">Sternite of <abbrev xmlns:xlink="http://www.w3.org/1999/xlink" xlink:title="ultimate leg-bearing segment" xlink:type="simple">ULBS</abbrev></td><td rowspan="1" colspan="1">?</td><td rowspan="1" colspan="1">without depression</td><td rowspan="1" colspan="1">without depression</td><td rowspan="1" colspan="1">without depression</td><td rowspan="1" colspan="1">without depression</td><td rowspan="1" colspan="1">without depression</td><td rowspan="1" colspan="1">without depression</td><td rowspan="1" colspan="1">?</td></tr><tr><td rowspan="1" colspan="1">Spines on coxopleural process</td><td rowspan="1" colspan="1">
                      <abbrev xmlns:xlink="http://www.w3.org/1999/xlink" xlink:title="apical spine" xlink:type="simple">AP</abbrev>: 3–5<break/> <abbrev xmlns:xlink="http://www.w3.org/1999/xlink" xlink:title="lateral spine" xlink:type="simple">LS</abbrev>: 0–1</td><td rowspan="1" colspan="1">
                      <abbrev xmlns:xlink="http://www.w3.org/1999/xlink" xlink:title="apical spine" xlink:type="simple">AP</abbrev>: 3–5<break/> <abbrev xmlns:xlink="http://www.w3.org/1999/xlink" xlink:title="lateral spine" xlink:type="simple">LS</abbrev>: 1</td><td rowspan="1" colspan="1">
                      <abbrev xmlns:xlink="http://www.w3.org/1999/xlink" xlink:title="apical spine" xlink:type="simple">AP</abbrev>: 1–5<break/> <abbrev xmlns:xlink="http://www.w3.org/1999/xlink" xlink:title="subapical spine" xlink:type="simple">SAP</abbrev>: 0–1<break/> <abbrev xmlns:xlink="http://www.w3.org/1999/xlink" xlink:title="lateral spine" xlink:type="simple">LS</abbrev>: 0–1</td><td rowspan="1" colspan="1">
                      <abbrev xmlns:xlink="http://www.w3.org/1999/xlink" xlink:title="apical spine" xlink:type="simple">AP</abbrev>: 3–5<break/> <abbrev xmlns:xlink="http://www.w3.org/1999/xlink" xlink:title="lateral spine" xlink:type="simple">LS</abbrev>: 0–1</td><td rowspan="1" colspan="1">
                      <abbrev xmlns:xlink="http://www.w3.org/1999/xlink" xlink:title="apical spine" xlink:type="simple">AP</abbrev>: 4–5<break/> <abbrev xmlns:xlink="http://www.w3.org/1999/xlink" xlink:title="lateral spine" xlink:type="simple">LS</abbrev>: 0–1</td><td rowspan="1" colspan="1">
                      <abbrev xmlns:xlink="http://www.w3.org/1999/xlink" xlink:title="apical spine" xlink:type="simple">AP</abbrev>: 4<break/> <abbrev xmlns:xlink="http://www.w3.org/1999/xlink" xlink:title="lateral spine" xlink:type="simple">LS</abbrev>: 0–1</td><td rowspan="1" colspan="1">
                      <abbrev xmlns:xlink="http://www.w3.org/1999/xlink" xlink:title="apical spine" xlink:type="simple">AP</abbrev>: 2–6</td><td rowspan="1" colspan="1">
                      <abbrev xmlns:xlink="http://www.w3.org/1999/xlink" xlink:title="apical spine" xlink:type="simple">AP</abbrev>: 2–6<break/> <abbrev xmlns:xlink="http://www.w3.org/1999/xlink" xlink:title="lateral spine" xlink:type="simple">LS</abbrev>: 0–1</td></tr><tr><td rowspan="1" colspan="1">Spine formula on prefemora of ultimate legs</td><td rowspan="1" colspan="1">VS: 3 rows<break/> <abbrev xmlns:xlink="http://www.w3.org/1999/xlink" xlink:title="dorsal spine" xlink:type="simple">DS</abbrev>: 4–5 2 rows (4–5)<break/> <abbrev xmlns:xlink="http://www.w3.org/1999/xlink" xlink:title="spine on prefemoral process" xlink:type="simple">SP</abbrev>: 4–10</td><td rowspan="1" colspan="1">
                      <abbrev xmlns:xlink="http://www.w3.org/1999/xlink" xlink:title="ventral spine" xlink:type="simple">V</abbrev>: 5–10 (3 rows)<break/> <abbrev xmlns:xlink="http://www.w3.org/1999/xlink" xlink:title="median spine" xlink:type="simple">M</abbrev>: 2–4<break/> <abbrev xmlns:xlink="http://www.w3.org/1999/xlink" xlink:title="dorso-median spine" xlink:type="simple">DM</abbrev>: 2–4<break/> <abbrev xmlns:xlink="http://www.w3.org/1999/xlink" xlink:title="spine on prefemoral process" xlink:type="simple">SP</abbrev>: 3–7</td><td rowspan="1" colspan="1">
                      <abbrev xmlns:xlink="http://www.w3.org/1999/xlink" xlink:title="ventral spine" xlink:type="simple">V</abbrev>: 5–10 (3 rows)<break/> <abbrev xmlns:xlink="http://www.w3.org/1999/xlink" xlink:title="median spine" xlink:type="simple">M</abbrev>: 0–6<break/> <abbrev xmlns:xlink="http://www.w3.org/1999/xlink" xlink:title="dorso-median spine" xlink:type="simple">DM</abbrev>: 0–5<break/> <abbrev xmlns:xlink="http://www.w3.org/1999/xlink" xlink:title="spine on prefemoral process" xlink:type="simple">SP</abbrev>: 2–6</td><td rowspan="1" colspan="1">
                      <abbrev xmlns:xlink="http://www.w3.org/1999/xlink" xlink:title="ventral spine" xlink:type="simple">V</abbrev>: 5–10 (3 rows)<break/> <abbrev xmlns:xlink="http://www.w3.org/1999/xlink" xlink:title="median spine" xlink:type="simple">M</abbrev>: 2–4<break/> <abbrev xmlns:xlink="http://www.w3.org/1999/xlink" xlink:title="dorso-median spine" xlink:type="simple">DM</abbrev>: 2<break/> <abbrev xmlns:xlink="http://www.w3.org/1999/xlink" xlink:title="spine on prefemoral process" xlink:type="simple">SP</abbrev>: 3–7</td><td rowspan="1" colspan="1">
                      <abbrev xmlns:xlink="http://www.w3.org/1999/xlink" xlink:title="ventral spine" xlink:type="simple">V</abbrev>: 9–10 (3 rows)<break/> <abbrev xmlns:xlink="http://www.w3.org/1999/xlink" xlink:title="median spine" xlink:type="simple">M</abbrev>: 2–4<break/> <abbrev xmlns:xlink="http://www.w3.org/1999/xlink" xlink:title="dorso-median spine" xlink:type="simple">DM</abbrev>: 2<break/> <abbrev xmlns:xlink="http://www.w3.org/1999/xlink" xlink:title="spine on prefemoral process" xlink:type="simple">SP</abbrev>: 3–7</td><td rowspan="1" colspan="1">
                      <abbrev xmlns:xlink="http://www.w3.org/1999/xlink" xlink:title="ventral spine" xlink:type="simple">V</abbrev>: 7–9 (3 rows)<break/> <abbrev xmlns:xlink="http://www.w3.org/1999/xlink" xlink:title="median spine" xlink:type="simple">M</abbrev>: 0–3<break/> <abbrev xmlns:xlink="http://www.w3.org/1999/xlink" xlink:title="dorso-median spine" xlink:type="simple">DM</abbrev>: 2–6<break/> <abbrev xmlns:xlink="http://www.w3.org/1999/xlink" xlink:title="spine on prefemoral process" xlink:type="simple">SP</abbrev>: 0–4</td><td rowspan="1" colspan="1">
                      <abbrev xmlns:xlink="http://www.w3.org/1999/xlink" xlink:title="ventro-lateral spine" xlink:type="simple">VL</abbrev>: 2–6<break/> <abbrev xmlns:xlink="http://www.w3.org/1999/xlink" xlink:title="ventro-median spine" xlink:type="simple">VM</abbrev>: 2–8<break/> <abbrev xmlns:xlink="http://www.w3.org/1999/xlink" xlink:title="median spine" xlink:type="simple">M</abbrev>: 2–6<break/> <abbrev xmlns:xlink="http://www.w3.org/1999/xlink" xlink:title="dorso-median spine" xlink:type="simple">DM</abbrev>: 2–6<break/> <abbrev xmlns:xlink="http://www.w3.org/1999/xlink" xlink:title="spine on prefemoral process" xlink:type="simple">SP</abbrev>: 4–8</td><td rowspan="1" colspan="1">
                      <abbrev xmlns:xlink="http://www.w3.org/1999/xlink" xlink:title="ventro-lateral spine" xlink:type="simple">VL</abbrev>: 6–12<break/> <abbrev xmlns:xlink="http://www.w3.org/1999/xlink" xlink:title="median spine" xlink:type="simple">M</abbrev>: 2–6<break/> <abbrev xmlns:xlink="http://www.w3.org/1999/xlink" xlink:title="dorso-median spine" xlink:type="simple">DM</abbrev>: 3–6<break/> <abbrev xmlns:xlink="http://www.w3.org/1999/xlink" xlink:title="spine on prefemoral process" xlink:type="simple">SP</abbrev>: 3–8</td></tr><tr><td rowspan="1" colspan="1">Legs with one tarsal spur</td><td rowspan="1" colspan="1">1–19(20)</td><td rowspan="1" colspan="1">1–19</td><td rowspan="1" colspan="1">1–19</td><td rowspan="1" colspan="1">1–19</td><td rowspan="1" colspan="1">1–19</td><td rowspan="1" colspan="1">1–19</td><td rowspan="1" colspan="1">1–19</td><td rowspan="1" colspan="1">1–19(20)</td></tr></tbody></table><table-wrap-foot><fn><p>
            <bold>Note</bold>: each superscript number refers to description in previous and present studies as follow; <sup>1</sup> = this study, <sup>2</sup> = <xref ref-type="bibr" rid="B14">Attems (1930b</xref>, <xref ref-type="bibr" rid="B19">1953</xref>), <sup>3</sup> = Jangi and Dass (1955), <sup>4</sup> = <xref ref-type="bibr" rid="B74">Lewis (1967</xref>, <xref ref-type="bibr" rid="B77">1969</xref>), <sup>5</sup> = Koch (1983), <sup>6</sup> = Chao (2003, <xref ref-type="bibr" rid="B36">2008</xref>).</p></fn></table-wrap-foot></table-wrap><p>Our phylogenetic analysis corroborates the monophyly of SE Asian populations of this species (Fig. <xref ref-type="fig" rid="F1">1</xref>). Previous molecular phylogenetic analyses of the <italic><tp:taxon-name><tp:taxon-name-part taxon-name-part-type="genus">Scolopendra</tp:taxon-name-part> <tp:taxon-name-part taxon-name-part-type="species">morsitans</tp:taxon-name-part></tp:taxon-name></italic> complex in India suggested that <italic><tp:taxon-name><tp:taxon-name-part taxon-name-part-type="genus">Scolopendra</tp:taxon-name-part> <tp:taxon-name-part taxon-name-part-type="species">morsitans</tp:taxon-name-part></tp:taxon-name></italic> was paraphyetic with respect to specimens that were determined as <italic><tp:taxon-name><tp:taxon-name-part taxon-name-part-type="genus">Scolopendra</tp:taxon-name-part> <tp:taxon-name-part taxon-name-part-type="species">amazonica</tp:taxon-name-part></tp:taxon-name></italic>, the latter name being used for specimens with tarsal spurs on leg 20 (<xref ref-type="bibr" rid="B56">Joshi and Karanth 2011</xref>). From these results, it seems that molecular phylogenetics of this species complex throughout its geographic range may be necessary to clarify the taxonomic value of some variable morphological characters and to more confidently determine the taxonomic status of some phenotypically similar species. It is likely that some names currently treated as junior subjective synonyms of <italic><tp:taxon-name><tp:taxon-name-part taxon-name-part-type="genus">Scolopendra</tp:taxon-name-part> <tp:taxon-name-part taxon-name-part-type="species">morsitans</tp:taxon-name-part></tp:taxon-name></italic> may be found to be applicable to cryptic species.</p></tp:treatment-sec><tp:treatment-sec sec-type="distribution"><title>Distribution.</title><p>This is one of the oldest described centipede species and it is distributed worldwide in the tropics.The native distribution is difficult to determine because of assumed introduction in several areas. <xref ref-type="bibr" rid="B121">Shelley et al. (2005)</xref> provided full distribution records. Here we provide a distribution map (Fig. <xref ref-type="fig" rid="F8">8</xref>) and summarise the occurrence of <italic><tp:taxon-name><tp:taxon-name-part taxon-name-part-type="genus">Scolopendra</tp:taxon-name-part> <tp:taxon-name-part taxon-name-part-type="species">morsitans</tp:taxon-name-part></tp:taxon-name></italic> in Southeast Asia and some parts of East Asia as follows: <bold>Southeast Asia</bold>: Thailand (entirely), Laos (southern part; Khammouane, Champasak), Cambodia (probably entirely), Vietnam (fide <xref ref-type="bibr" rid="B117">Schileyko 2007</xref>: Bai Tu Long Archipelago, Nghe An (Vinh), Thua Thien Hue (Hai Van Pass), Dak Lak, Khanh Hoa, Ninh Thuan (Phan Rang), Lam Dong (Da Lat), Ba Ria, Tay Ninh and Ca Mau), Spratly Archipelago, Myanmar (probably entirely), Malaysia, Singapore, Indonesia, Philippines (Manilla and Zebu Island), and Brunei (Jerudong). <bold>East Asia</bold>: China (Amoy, Hong Kong, Taiwan) and Japan (Ryukyu Islands).</p><fig id="F8" position="float" orientation="portrait"><label>Figure 8.</label><caption><p>Distribution map of <italic><tp:taxon-name><tp:taxon-name-part taxon-name-part-type="genus">Scolopendra</tp:taxon-name-part> <tp:taxon-name-part taxon-name-part-type="species">morsitans</tp:taxon-name-part></tp:taxon-name></italic> in Southeast Asia: Filled triangles indicate data from material examined herein; blank triangles indicate localities in the literature (<xref ref-type="bibr" rid="B121">Shelley et al. 2005</xref>, <xref ref-type="bibr" rid="B117">Schileyko 2007</xref>).</p></caption><graphic xmlns:xlink="http://www.w3.org/1999/xlink" xlink:href="zookeys-590-001-g008.jpg" position="float" orientation="portrait" xlink:type="simple" id="oo_88998.jpg"/></fig><!--PageBreak--><!--PageBreak--></tp:treatment-sec><tp:treatment-sec><!--Section generated to contain objects referenced in tp:taxon-treatment.--><fig id="F1" position="float" orientation="portrait"><label>Figure 1.</label><caption><p>Maximum likelihood tree for <italic><tp:taxon-name><tp:taxon-name-part taxon-name-part-type="genus">Scolopendra</tp:taxon-name-part></tp:taxon-name></italic> in mainland Southeast Asia: colours for clades correspond to species and outgroups; black and white circles indicate statistical support values in both ML and BI analyses or only ML or BI analysis, respectively. Numbers at nodes are bootstrap support and posterior probability. Specimen codes in parentheses following localities correspond to <xref ref-type="bibr" rid="B129">Siriwut et al. (2015a</xref>, <xref ref-type="bibr" rid="B130">b</xref>: table 2) and <xref ref-type="bibr" rid="B144">Vahtera et al. (2013</xref>: table 1).</p></caption><graphic xmlns:xlink="http://www.w3.org/1999/xlink" xlink:href="zookeys-590-001-g001.jpg" position="float" orientation="portrait" xlink:type="simple" id="oo_88991.jpg"/></fig></tp:treatment-sec><ref-list><ref id="B129"><mixed-citation xmlns:xlink="http://www.w3.org/1999/xlink" xlink:type="simple">
          <person-group><name name-style="western"><surname>Siriwut</surname><given-names>W</given-names></name><name name-style="western"><surname>Edgecombe</surname><given-names>GD</given-names></name><name name-style="western"><surname>Sutcharit</surname><given-names>C</given-names></name><name name-style="western"><surname>Panha</surname><given-names>S</given-names></name></person-group> (<year>2015a</year>) <article-title>The centipede genus <italic><tp:taxon-name><tp:taxon-name-part taxon-name-part-type="genus">Scolopendra</tp:taxon-name-part></tp:taxon-name></italic> in mainland Southeast Asia: molecular phylogenetics, geometric morphometrics and external morphology as tools for species delimitation.</article-title> <source>PLoS ONE</source> <volume>10</volume>: <elocation-id>e0139182</elocation-id>. doi: <ext-link xlink:type="simple" ext-link-type="doi" xlink:href="10.1371/journal.pone.0135355">10.1371/journal.pone.0135355</ext-link></mixed-citation></ref><ref id="B130"><mixed-citation xmlns:xlink="http://www.w3.org/1999/xlink" xlink:type="simple">
          <person-group><name name-style="western"><surname>Siriwut</surname><given-names>W</given-names></name><name name-style="western"><surname>Edgecombe</surname><given-names>GD</given-names></name><name name-style="western"><surname>Sutcharit</surname><given-names>C</given-names></name><name name-style="western"><surname>Tongkerd</surname><given-names>P</given-names></name><name name-style="western"><surname>Panha</surname><given-names>S</given-names></name></person-group> (<year>2015b</year>) <article-title>First record of the African-Indian centipede genus <italic><tp:taxon-name><tp:taxon-name-part taxon-name-part-type="genus">Digitipes</tp:taxon-name-part></tp:taxon-name></italic> Attems, 1930 (<tp:taxon-name><tp:taxon-name-part taxon-name-part-type="order">Scolopendromorpha</tp:taxon-name-part></tp:taxon-name>: <tp:taxon-name><tp:taxon-name-part taxon-name-part-type="subfamily">Otostigminae</tp:taxon-name-part></tp:taxon-name>) from Myanmar, and the systematic position of a new species based on molecular phylogenetics.</article-title> <source>Zootaxa</source> <volume>3931</volume>: <fpage>71</fpage>–<lpage>87</lpage>. doi: <ext-link xlink:type="simple" ext-link-type="doi" xlink:href="10.11646/zootaxa.3931.1.5">10.11646/zootaxa.3931.1.5</ext-link></mixed-citation></ref><ref id="B144"><mixed-citation xmlns:xlink="http://www.w3.org/1999/xlink" xlink:type="simple">
          <person-group><name name-style="western"><surname>Vahtera</surname><given-names>V</given-names></name><name name-style="western"><surname>Edgecombe</surname><given-names>GD</given-names></name><name name-style="western"><surname>Giribet</surname><given-names>G</given-names></name></person-group> (<year>2013</year>) <article-title>Phylogenetics of scolopendromorph centipedes: can denser taxon sampling improve an artificial classification?</article-title> <source>Invertebrate Systematics</source> <volume>27</volume>: <fpage>578</fpage>–<lpage>602</lpage>. doi: <ext-link xlink:type="simple" ext-link-type="doi" xlink:href="10.1071/IS13035">10.1071/IS13035</ext-link></mixed-citation></ref><ref id="B98"><mixed-citation xmlns:xlink="http://www.w3.org/1999/xlink" xlink:type="simple">
          <person-group><name name-style="western"><surname>Newport</surname><given-names>G</given-names></name></person-group> (<year>1844</year>) <article-title>A list of the species of <tp:taxon-name><tp:taxon-name-part taxon-name-part-type="subphylum">Myriapoda</tp:taxon-name-part></tp:taxon-name> order <tp:taxon-name><tp:taxon-name-part taxon-name-part-type="class">Chilopoda</tp:taxon-name-part></tp:taxon-name> contained in the cabinets of the British Museum with synoptic descriptions of forty-seven new species.</article-title> <source>Annals and Magazine of Natural History</source> <series>series 1</series> <volume>13</volume>: <fpage>94</fpage>–<lpage>101</lpage>.</mixed-citation></ref><ref id="B99"><mixed-citation xmlns:xlink="http://www.w3.org/1999/xlink" xlink:type="simple">
          <person-group><name name-style="western"><surname>Newport</surname><given-names>G</given-names></name></person-group> (<year>1845</year>) <article-title>Monograph of the class <tp:taxon-name><tp:taxon-name-part taxon-name-part-type="subphylum">Myriapoda</tp:taxon-name-part></tp:taxon-name> order <tp:taxon-name><tp:taxon-name-part taxon-name-part-type="class">Chilopoda</tp:taxon-name-part></tp:taxon-name>; with observations on the general arrangement of the <tp:taxon-name><tp:taxon-name-part taxon-name-part-type="class">Articulata</tp:taxon-name-part></tp:taxon-name>.</article-title> <source>Transactions of the Linnean Society of London</source> <volume>19</volume>: <fpage>265</fpage>–<lpage>302</lpage>, <fpage>349</fpage>–<lpage>439</lpage>. doi: <ext-link xlink:type="simple" ext-link-type="doi" xlink:href="10.1111/j.1096-3642.1842.tb00370.x">10.1111/j.1096-3642.1842.tb00370.x</ext-link></mixed-citation></ref><ref id="B59"><mixed-citation xmlns:xlink="http://www.w3.org/1999/xlink" xlink:type="simple">
          <person-group><name name-style="western"><surname>Koch</surname><given-names>CL</given-names></name></person-group> (<year>1847</year>) <article-title>System der Myriapoden mit den Verzeichnissen und Berichtigungen zu Deutschlands Crustaceen, Myriapoden und Arachniden.</article-title> In: <person-group><name name-style="western"><surname>Panzer</surname></name><name name-style="western"><surname>Herrich-Schäffer</surname><given-names>A</given-names></name></person-group> (<role>Eds</role>) <source>Kritische Revision der Insectenfaune Deutschlands</source>, <volume>III</volume>. <publisher-name>Bändchen</publisher-name>, <publisher-loc>Regensburg</publisher-loc>, <size units="page">196 pp</size>.</mixed-citation></ref><ref id="B158"><mixed-citation xmlns:xlink="http://www.w3.org/1999/xlink" xlink:type="simple">
          <person-group><name name-style="western"><surname>Wood</surname><given-names>HC</given-names></name></person-group> (<year>1862</year>) <article-title>On the <tp:taxon-name><tp:taxon-name-part taxon-name-part-type="class">Chilopoda</tp:taxon-name-part></tp:taxon-name> of North America, with a catalogue of all the specimens in the collections of the Smithsonian Institution.</article-title> <source>Journal of the Academy of Natural Sciences of Philadelphia</source> <volume>5</volume>: <fpage>2</fpage>–<lpage>52</lpage>.</mixed-citation></ref><ref id="B66"><mixed-citation xmlns:xlink="http://www.w3.org/1999/xlink" xlink:type="simple">
          <person-group><name name-style="western"><surname>Kohlrausch</surname><given-names>E</given-names></name></person-group> (<year>1881</year>) <article-title>Gattungen und Arten der Scolopendriden.</article-title> <source>Archiv für Naturgeschichte</source> <volume>47</volume>: <fpage>50</fpage>–<lpage>132</lpage>. doi: <ext-link xlink:type="simple" ext-link-type="doi" xlink:href="10.5962/bhl.part.13209">10.5962/bhl.part.13209</ext-link></mixed-citation></ref><ref id="B92"><mixed-citation xmlns:xlink="http://www.w3.org/1999/xlink" xlink:type="simple">
          <person-group><name name-style="western"><surname>Meinert</surname><given-names>FVA</given-names></name></person-group> (<year>1886</year>) <article-title><tp:taxon-name><tp:taxon-name-part taxon-name-part-type="subphylum">Myriapoda</tp:taxon-name-part></tp:taxon-name> Musei Cantabrigensis, Mass. Part I. <tp:taxon-name><tp:taxon-name-part taxon-name-part-type="class">Chilopoda</tp:taxon-name-part></tp:taxon-name>.</article-title> <source>Proceedings of the American Philosophical Society</source> <volume>1885</volume>: <fpage>161</fpage>–<lpage>233</lpage>. doi: <ext-link xlink:type="simple" ext-link-type="doi" xlink:href="10.5962/bhl.part.26797">10.5962/bhl.part.26797</ext-link></mixed-citation></ref><ref id="B48"><mixed-citation xmlns:xlink="http://www.w3.org/1999/xlink" xlink:type="simple">
          <person-group><name name-style="western"><surname>Haase</surname><given-names>E</given-names></name></person-group> (<year>1887</year>) <article-title>Die Indisch-Australischen Myriopoden. 1. Chilopoden.</article-title> <source>Abhandlungen und Berichte des Königlichen zoologischen und anthropologisch-ethnographischen Museum zu Dresden</source> <volume>4</volume>: <fpage>1</fpage>–<lpage>118</lpage>.</mixed-citation></ref><ref id="B39"><mixed-citation xmlns:xlink="http://www.w3.org/1999/xlink" xlink:type="simple">
          <person-group><name name-style="western"><surname>Daday</surname><given-names>J</given-names></name></person-group> (<year>1889</year>) <article-title>A Magyar nemzeti muzeum indegenföldi Myriopodái - <tp:taxon-name><tp:taxon-name-part taxon-name-part-type="subphylum">Myriapoda</tp:taxon-name-part></tp:taxon-name> extranea Musaei Nationalis Hungarici.</article-title> <source>Természentrajzi Füzetek</source> <volume>12</volume>: <fpage>115</fpage>–<lpage>156</lpage>.</mixed-citation></ref><ref id="B40"><mixed-citation xmlns:xlink="http://www.w3.org/1999/xlink" xlink:type="simple">
          <person-group><name name-style="western"><surname>Daday</surname><given-names>J</given-names></name></person-group> (<year>1891</year>) <article-title>A Heidelbergi egyeten zooligiai gyüjtemenyenek idegenföldi myriapodai (<tp:taxon-name><tp:taxon-name-part taxon-name-part-type="above-genus">Myriopoda</tp:taxon-name-part></tp:taxon-name> extranea collectionis zoologicae Universitatis Heidelbergensis).</article-title> <source>Természetrajzi Füzetek</source> <volume>14</volume>: <fpage>135</fpage>–<lpage>154</lpage>.</mixed-citation></ref><ref id="B125"><mixed-citation xmlns:xlink="http://www.w3.org/1999/xlink" xlink:type="simple">
          <person-group><name name-style="western"><surname>Silvestri</surname><given-names>F</given-names></name></person-group> (<year>1895</year>) <article-title>I Chilopodi ed i Diplopodi di Sumatra e delle isole Nias, Engano et Mentavei.</article-title> <source>Annali del Museo Civico di Storia Naturale di Genova</source>, <series>series 2</series> <volume>14</volume>: <fpage>707</fpage>–<lpage>760</lpage>.</mixed-citation></ref><ref id="B67"><mixed-citation xmlns:xlink="http://www.w3.org/1999/xlink" xlink:type="simple">
          <person-group><name name-style="western"><surname>Kraepelin</surname><given-names>K</given-names></name></person-group> (<year>1903</year>) <article-title>Revision der Scolopendriden.</article-title> <source>Mitteilungen aus dem Naturhistorischen Museum in Hamburg</source> <volume>29</volume>: <fpage>1</fpage>–<lpage>276</lpage>.</mixed-citation></ref><ref id="B6"><mixed-citation xmlns:xlink="http://www.w3.org/1999/xlink" xlink:type="simple">
          <person-group><name name-style="western"><surname>Attems</surname><given-names>C</given-names></name></person-group> (<year>1907</year>) <article-title>Javanische Myriopoden gesammelt von Direktor K. Kraepelin im Jahre 1903.</article-title> <source>Jahrbuch der Hamburgischen Wissenschaftlichen Anstalten</source> <volume>24</volume>(<issue>2</issue>): <fpage>77</fpage>–<lpage>142</lpage>.</mixed-citation></ref><ref id="B7"><mixed-citation xmlns:xlink="http://www.w3.org/1999/xlink" xlink:type="simple">
          <person-group><name name-style="western"><surname>Attems</surname><given-names>C</given-names></name></person-group> (<year>1909</year>) <article-title>Die Myriopoden der Vega-Expedition.</article-title> <source>Arkiv för Zoologi</source> <volume>5</volume>: <fpage>1</fpage>–<lpage>84</lpage>. doi: <ext-link xlink:type="simple" ext-link-type="doi" xlink:href="10.5962/bhl.part.3495">10.5962/bhl.part.3495</ext-link></mixed-citation></ref><ref id="B8"><mixed-citation xmlns:xlink="http://www.w3.org/1999/xlink" xlink:type="simple">
          <person-group><name name-style="western"><surname>Attems</surname><given-names>C</given-names></name></person-group> (<year>1914a</year>) <article-title>Die indo-australischen Myriopoden.</article-title> <source>Archiv für Naturgeschichte</source> <volume>80A</volume>: <fpage>1</fpage>–<lpage>398</lpage>.</mixed-citation></ref><ref id="B12"><mixed-citation xmlns:xlink="http://www.w3.org/1999/xlink" xlink:type="simple">
          <person-group><name name-style="western"><surname>Attems</surname><given-names>C</given-names></name></person-group> (<year>1927</year>) <article-title>Myriopoden von Ambon und anderen Inseln der Banda-See.</article-title> <source>Zoölogische Mededeelingen</source> <volume>10</volume>: <fpage>61</fpage>–<lpage>70</lpage>.</mixed-citation></ref><ref id="B14"><mixed-citation xmlns:xlink="http://www.w3.org/1999/xlink" xlink:type="simple">
          <person-group><name name-style="western"><surname>Attems</surname><given-names>C</given-names></name></person-group> (<year>1930b</year>) <source><tp:taxon-name><tp:taxon-name-part taxon-name-part-type="subphylum">Myriapoda</tp:taxon-name-part></tp:taxon-name> 2. <tp:taxon-name><tp:taxon-name-part taxon-name-part-type="order">Scolopendromorpha</tp:taxon-name-part></tp:taxon-name>.</source> <publisher-name>Walter de Gruyter</publisher-name>, <publisher-loc>Berlin</publisher-loc>, <size units="page">308 pp</size>.</mixed-citation></ref><ref id="B15"><mixed-citation xmlns:xlink="http://www.w3.org/1999/xlink" xlink:type="simple">
          <person-group><name name-style="western"><surname>Attems</surname><given-names>C</given-names></name></person-group> (<year>1930c</year>) <article-title>Myriopoden der Kleinen Sunda-Inseln, gesammelt von der Expedition Dr. Rensch.</article-title> <source>Mitteilungen aus dem Zoologischen Museum in Berlin</source> <volume>16</volume>: <fpage>117</fpage>–<lpage>184</lpage>. doi: <ext-link xlink:type="simple" ext-link-type="doi" xlink:href="10.1002/mmnz.19300160103">10.1002/mmnz.19300160103</ext-link></mixed-citation></ref><ref id="B16"><mixed-citation xmlns:xlink="http://www.w3.org/1999/xlink" xlink:type="simple">
          <person-group><name name-style="western"><surname>Attems</surname><given-names>C</given-names></name></person-group> (<year>1932</year>) <article-title>Résultats Scientifiques du Voyage aux Indes Orientales Néerlandaises.</article-title> <source>Mémoires du Musée Royal d’Histoire Naturelle de Belgique</source>, <series>Hors Série 3</series> <volume>12</volume>: <fpage>1</fpage>–<lpage>34</lpage>.</mixed-citation></ref><ref id="B18"><mixed-citation xmlns:xlink="http://www.w3.org/1999/xlink" xlink:type="simple">
          <person-group><name name-style="western"><surname>Attems</surname><given-names>C</given-names></name></person-group> (<year>1938</year>) <article-title>Die von Dr. C. Dawydoff in französisch-Indochina gesammelten Myriopoden.</article-title> <source>Mémoires du Muséum National ďHistoire Naturelle</source> <volume>6</volume>: <fpage>187</fpage>–<lpage>353</lpage>.</mixed-citation></ref><ref id="B27"><mixed-citation xmlns:xlink="http://www.w3.org/1999/xlink" xlink:type="simple">
          <person-group><name name-style="western"><surname>Brölemann</surname><given-names>HW</given-names></name></person-group> (<year>1912</year>) <article-title>The <tp:taxon-name><tp:taxon-name-part taxon-name-part-type="subphylum">Myriapoda</tp:taxon-name-part></tp:taxon-name> in the Australian Museum. Part I. <tp:taxon-name><tp:taxon-name-part taxon-name-part-type="class">Chilopoda</tp:taxon-name-part></tp:taxon-name>.</article-title> <source>Records of the Australian Museum</source> <volume>9</volume>: <fpage>37</fpage>–<lpage>75</lpage>. doi: <ext-link xlink:type="simple" ext-link-type="doi" xlink:href="10.3853/j.0067-1975.9.1912.923">10.3853/j.0067-1975.9.1912.923</ext-link></mixed-citation></ref><ref id="B97"><mixed-citation xmlns:xlink="http://www.w3.org/1999/xlink" xlink:type="simple">
          <person-group><name name-style="western"><surname>Muralewicz</surname><given-names>WS</given-names></name></person-group> (<year>1913</year>) <article-title>Einige Bemerkungen über außereuropäische Scolopendriden.</article-title> <source>Zoologischer Anzeiger</source> <volume>41</volume>: <fpage>195</fpage>–<lpage>202</lpage>.</mixed-citation></ref><ref id="B133"><mixed-citation xmlns:xlink="http://www.w3.org/1999/xlink" xlink:type="simple">
          <person-group><name name-style="western"><surname>Takakuwa</surname><given-names>Y</given-names></name></person-group> (<year>1942a</year>) <article-title>Die Myriopoden von Formosa, Philippinien, u. s. w.</article-title> <source>Transactions of the Natural History Society of Formosa</source> <volume>32</volume>: <fpage>359</fpage>–<lpage>367</lpage>.</mixed-citation></ref><ref id="B134"><mixed-citation xmlns:xlink="http://www.w3.org/1999/xlink" xlink:type="simple">
          <person-group><name name-style="western"><surname>Takakuwa</surname><given-names>Y</given-names></name></person-group> (<year>1942b</year>) <article-title><tp:taxon-name><tp:taxon-name-part taxon-name-part-type="subphylum">Myriapoda</tp:taxon-name-part></tp:taxon-name> of the Micronesia.</article-title> <source>Kagaku-Nanyo (Micronesian Science)</source> <volume>5</volume>: <fpage>14</fpage>–<lpage>44</lpage>. [In Japanese with German description]</mixed-citation></ref><ref id="B135"><mixed-citation xmlns:xlink="http://www.w3.org/1999/xlink" xlink:type="simple">
          <person-group><name name-style="western"><surname>Takakuwa</surname><given-names>Y</given-names></name></person-group> (<year>1942c</year>) <article-title>Myriapods of several local areas.</article-title> <source>Acta Arachnologica</source> <volume>7</volume>: <fpage>39</fpage>–<lpage>42</lpage>. <comment>[In Japanaese]</comment> doi: <ext-link xlink:type="simple" ext-link-type="doi" xlink:href="10.2476/asjaa.7.39">10.2476/asjaa.7.39</ext-link></mixed-citation></ref><ref id="B136"><mixed-citation xmlns:xlink="http://www.w3.org/1999/xlink" xlink:type="simple">
          <person-group><name name-style="western"><surname>Takakuwa</surname><given-names>Y</given-names></name></person-group> (<year>1943</year>) <article-title>Verbreitung der Chilopoden und Diplopoden in Japan.</article-title> <source>Nihon-Seibutsu-Chiri-Gakkai-kaiho / Bulletin of the Biogeographical Society of Japan</source> <volume>13</volume>: <fpage>147</fpage>–<lpage>213</lpage>.</mixed-citation></ref><ref id="B137"><mixed-citation xmlns:xlink="http://www.w3.org/1999/xlink" xlink:type="simple">
          <person-group><name name-style="western"><surname>Takakuwa</surname><given-names>Y</given-names></name></person-group> (<year>1947</year>) <chapter-title>Class <tp:taxon-name><tp:taxon-name-part taxon-name-part-type="class">Chilopoda</tp:taxon-name-part></tp:taxon-name>.</chapter-title> <source>Encyclopedia of Animals of Japan</source>. <edition>Revised edition ed.</edition> <source>Acta Forestalia Fennica</source>, <publisher-name>Hokuryu-kan Publ.</publisher-name>, <publisher-loc>Tokyo</publisher-loc>, <fpage>930</fpage>–<lpage>940</lpage>. <comment>[In Japanese]</comment></mixed-citation></ref><ref id="B29"><mixed-citation xmlns:xlink="http://www.w3.org/1999/xlink" xlink:type="simple">
          <person-group><name name-style="western"><surname>Bücherl</surname><given-names>W</given-names></name></person-group> (<year>1974</year>) <article-title>Die <tp:taxon-name><tp:taxon-name-part taxon-name-part-type="order">Scolopendromorpha</tp:taxon-name-part></tp:taxon-name> der Neotropischen Region.</article-title> <source>Symposia of the Zoological Society of London</source> <volume>32</volume>: <fpage>99</fpage>–<lpage>133</lpage>.</mixed-citation></ref><ref id="B35"><mixed-citation xmlns:xlink="http://www.w3.org/1999/xlink" xlink:type="simple">
          <person-group><name name-style="western"><surname>Chamberlin</surname><given-names>RV</given-names></name><name name-style="western"><surname>Wang</surname><given-names>Y-HM</given-names></name></person-group> (<year>1952</year>) <article-title>Some records and descriptions of chilopods from Japan and other oriental areas.</article-title> <source>Proceedings of the Biological Society of Washington</source> <volume>65</volume>: <fpage>177</fpage>–<lpage>186</lpage>.</mixed-citation></ref><ref id="B52"><mixed-citation xmlns:xlink="http://www.w3.org/1999/xlink" xlink:type="simple">
          <person-group><name name-style="western"><surname>Jangi</surname><given-names>BS</given-names></name></person-group> (<year>1955</year>) <article-title>Some aspects of the Morphology of the centipede <italic><tp:taxon-name><tp:taxon-name-part taxon-name-part-type="genus">Scolopendra</tp:taxon-name-part> <tp:taxon-name-part taxon-name-part-type="species">morsitans</tp:taxon-name-part></tp:taxon-name></italic> Linn.</article-title> <source>Annals and Magazine of Natural History</source>, <series>Series 12</series> <volume>8</volume>: <fpage>597</fpage>–<lpage>607</lpage>.</mixed-citation></ref><ref id="B53"><mixed-citation xmlns:xlink="http://www.w3.org/1999/xlink" xlink:type="simple">
          <person-group><name name-style="western"><surname>Jangi</surname><given-names>BS</given-names></name></person-group> (<year>1959</year>) <article-title>Further notes on the taxonomy of the centipede <italic><tp:taxon-name><tp:taxon-name-part taxon-name-part-type="genus">Scolopendra</tp:taxon-name-part> <tp:taxon-name-part taxon-name-part-type="species">morsitans</tp:taxon-name-part></tp:taxon-name></italic> Linnaeus (<tp:taxon-name><tp:taxon-name-part taxon-name-part-type="family">Scolopendridae</tp:taxon-name-part></tp:taxon-name>).</article-title> <source>Entomological News</source> <volume>70</volume>: <fpage>253</fpage>–<lpage>257</lpage>.</mixed-citation></ref><ref id="B147"><mixed-citation xmlns:xlink="http://www.w3.org/1999/xlink" xlink:type="simple">
          <person-group><name name-style="western"><surname>Wang</surname><given-names>Y-HM</given-names></name></person-group> (<year>1955a</year>) <article-title>A preliminary report on <tp:taxon-name><tp:taxon-name-part taxon-name-part-type="subphylum">Myriapoda</tp:taxon-name-part></tp:taxon-name> and <tp:taxon-name><tp:taxon-name-part taxon-name-part-type="class">Arachnida</tp:taxon-name-part></tp:taxon-name> of Lan Yu Islets (Botel Tobago), China.</article-title> <source>Quarterly Journal of the Taiwan Museum</source> <volume>8</volume>: <fpage>195</fpage>–<lpage>201</lpage>.</mixed-citation></ref><ref id="B148"><mixed-citation xmlns:xlink="http://www.w3.org/1999/xlink" xlink:type="simple">
          <person-group><name name-style="western"><surname>Wang</surname><given-names>Y-HM</given-names></name></person-group> (<year>1955b</year>) <article-title>Records of myriapods on Formosa with description of new species.</article-title> <source>Quarterly Journal of the Taiwan Museum</source> <volume>8</volume>: <fpage>13</fpage>–<lpage>16</lpage>.</mixed-citation></ref><ref id="B149"><mixed-citation xmlns:xlink="http://www.w3.org/1999/xlink" xlink:type="simple">
          <person-group><name name-style="western"><surname>Wang</surname><given-names>Y-HM</given-names></name></person-group> (<year>1956</year>) <article-title>Records of Myriapods on Formosa with description of new species (2).</article-title> <source>Quarterly Journal of the Taiwan Museum</source> <volume>9</volume>: <fpage>155</fpage>–<lpage>159</lpage>.</mixed-citation></ref><ref id="B150"><mixed-citation xmlns:xlink="http://www.w3.org/1999/xlink" xlink:type="simple">
          <person-group><name name-style="western"><surname>Wang</surname><given-names>Y-HM</given-names></name></person-group> (<year>1957</year>) <article-title>Records of myriapods on Taiwan Islands (3) – Pescadore Islets, Kao-Yung, Pingtung, Changhua and Taipei.</article-title> <source>Quarterly Journal of the Taiwan Museum</source> <volume>10</volume>: <fpage>23</fpage>–<lpage>29</lpage>.</mixed-citation></ref><ref id="B151"><mixed-citation xmlns:xlink="http://www.w3.org/1999/xlink" xlink:type="simple">
          <person-group><name name-style="western"><surname>Wang</surname><given-names>Y-HM</given-names></name></person-group> (<year>1962</year>) <article-title>Serica Im: The <tp:taxon-name><tp:taxon-name-part taxon-name-part-type="class">Chilopoda</tp:taxon-name-part></tp:taxon-name> of the Philippine Islands (A Revision of the <tp:taxon-name><tp:taxon-name-part taxon-name-part-type="subphylum">Myriapoda</tp:taxon-name-part></tp:taxon-name> of the Philippine Islands Part 2).</article-title> <source>Quarterly Journal of the Taiwan Museum</source> <volume>15</volume>: <fpage>79</fpage>–<lpage>106</lpage>.</mixed-citation></ref><ref id="B152"><mixed-citation xmlns:xlink="http://www.w3.org/1999/xlink" xlink:type="simple">
          <person-group><name name-style="western"><surname>Wang</surname><given-names>Y-HM</given-names></name></person-group> (<year>1965</year>) <article-title>The centipeds of Malay Archipelago and south sea islands: Singapore, Sarawak and Sumatra.</article-title> <source>Quarterly Journal of the Taiwan Museum</source> <volume>18</volume>: <fpage>443</fpage>–<lpage>452</lpage>.</mixed-citation></ref><ref id="B154"><mixed-citation xmlns:xlink="http://www.w3.org/1999/xlink" xlink:type="simple">
          <person-group><name name-style="western"><surname>Wang</surname><given-names>Y-HM</given-names></name></person-group> (<year>1967b</year>) <article-title>Records on millipedes and centipedes from Brunei and from the Philippines.</article-title> <source>Quarterly Journal of the Taiwan Museum</source> <volume>20</volume>: <fpage>391</fpage>–<lpage>392</lpage>.</mixed-citation></ref><ref id="B160"><mixed-citation xmlns:xlink="http://www.w3.org/1999/xlink" xlink:type="simple">
          <person-group><name name-style="western"><surname>Würmli</surname><given-names>M</given-names></name></person-group> (<year>1975</year>) <article-title>Systematische Kriterien in der Gruppe von <italic><tp:taxon-name><tp:taxon-name-part taxon-name-part-type="genus">Scolopendra</tp:taxon-name-part> <tp:taxon-name-part taxon-name-part-type="species">morsitans</tp:taxon-name-part></tp:taxon-name></italic> Linné, 1758 (<tp:taxon-name><tp:taxon-name-part taxon-name-part-type="class">Chilopoda</tp:taxon-name-part></tp:taxon-name>: <tp:taxon-name><tp:taxon-name-part taxon-name-part-type="order">Scolopendromorpha</tp:taxon-name-part></tp:taxon-name>: <tp:taxon-name><tp:taxon-name-part taxon-name-part-type="family">Scolopendridae</tp:taxon-name-part></tp:taxon-name>).</article-title> <source>Deutsche Entomologische Zeitschrift</source> <volume>22</volume>: <fpage>201</fpage>–<lpage>206</lpage>.</mixed-citation></ref><ref id="B63"><mixed-citation xmlns:xlink="http://www.w3.org/1999/xlink" xlink:type="simple">
          <person-group><name name-style="western"><surname>Koch</surname><given-names>LE</given-names></name></person-group> (<year>1983a</year>) <article-title>Morphological characters of Australian scolopendrid centipedes, and the taxonomy and distribution of <italic><tp:taxon-name><tp:taxon-name-part taxon-name-part-type="genus">Scolopendra</tp:taxon-name-part> <tp:taxon-name-part taxon-name-part-type="species">morsitans</tp:taxon-name-part></tp:taxon-name></italic> L. (<tp:taxon-name><tp:taxon-name-part taxon-name-part-type="class">Chilopoda</tp:taxon-name-part></tp:taxon-name>: <tp:taxon-name><tp:taxon-name-part taxon-name-part-type="family">Scolopendridae</tp:taxon-name-part></tp:taxon-name>: <tp:taxon-name><tp:taxon-name-part taxon-name-part-type="subfamily">Scolopendrinae</tp:taxon-name-part></tp:taxon-name>).</article-title> <source>Australian Journal of Zoology</source> <volume>31</volume>: <fpage>79</fpage>–<lpage>91</lpage>. doi: <ext-link xlink:type="simple" ext-link-type="doi" xlink:href="10.1071/ZO9830079">10.1071/ZO9830079</ext-link></mixed-citation></ref><ref id="B55"><mixed-citation xmlns:xlink="http://www.w3.org/1999/xlink" xlink:type="simple">
          <person-group><name name-style="western"><surname>Jangi</surname><given-names>BS</given-names></name><name name-style="western"><surname>Dass</surname><given-names>CM</given-names></name></person-group> (<year>1984</year>) <article-title><tp:taxon-name><tp:taxon-name-part taxon-name-part-type="family">Scolopendridae</tp:taxon-name-part></tp:taxon-name> of the Deccan.</article-title> <source>Journal of Scientific and Industrial Research</source> <volume>43</volume>: <fpage>27</fpage>–<lpage>54</lpage>.</mixed-citation></ref><ref id="B82"><mixed-citation xmlns:xlink="http://www.w3.org/1999/xlink" xlink:type="simple">
          <person-group><name name-style="western"><surname>Lewis</surname><given-names>JGE</given-names></name></person-group> (<year>2002</year>) <article-title>The scolopendromorph centipedes of Mauritius and Rodrigues and their adjacent islets (<tp:taxon-name><tp:taxon-name-part taxon-name-part-type="class">Chilopoda</tp:taxon-name-part></tp:taxon-name>: <tp:taxon-name><tp:taxon-name-part taxon-name-part-type="order">Scolopendromorpha</tp:taxon-name-part></tp:taxon-name>).</article-title> <source>Journal of Natural History</source> <volume>36</volume>: <fpage>79</fpage>–<lpage>106</lpage>. doi: <ext-link xlink:type="simple" ext-link-type="doi" xlink:href="10.1080/00222930110098508">10.1080/00222930110098508</ext-link></mixed-citation></ref><ref id="B87"><mixed-citation xmlns:xlink="http://www.w3.org/1999/xlink" xlink:type="simple">
          <person-group><name name-style="western"><surname>Lewis</surname><given-names>JGE</given-names></name></person-group> (<year>2010b</year>) <article-title>A key and annotated list of the <italic><tp:taxon-name><tp:taxon-name-part taxon-name-part-type="genus">Scolopendra</tp:taxon-name-part></tp:taxon-name></italic> species of the Old World with a reappraisal of <italic><tp:taxon-name><tp:taxon-name-part taxon-name-part-type="genus">Arthrorhabdus</tp:taxon-name-part></tp:taxon-name></italic> (<tp:taxon-name><tp:taxon-name-part taxon-name-part-type="class">Chilopoda</tp:taxon-name-part></tp:taxon-name>: <tp:taxon-name><tp:taxon-name-part taxon-name-part-type="order">Scolopendromorpha</tp:taxon-name-part></tp:taxon-name>: <tp:taxon-name><tp:taxon-name-part taxon-name-part-type="family">Scolopendridae</tp:taxon-name-part></tp:taxon-name>).</article-title> <source>International Journal of Myriapodology</source> <volume>3</volume>: <fpage>83</fpage>–<lpage>122</lpage>. doi: <ext-link xlink:type="simple" ext-link-type="doi" xlink:href="10.1163/187525410X12578602960380">10.1163/187525410X12578602960380</ext-link></mixed-citation></ref><ref id="B119"><mixed-citation xmlns:xlink="http://www.w3.org/1999/xlink" xlink:type="simple">
          <person-group><name name-style="western"><surname>Shelley</surname><given-names>RM</given-names></name></person-group> (<year>2005</year>) <source>A Synopsis of the North American Centipedes of the order <tp:taxon-name><tp:taxon-name-part taxon-name-part-type="order">Scolopendromorpha</tp:taxon-name-part></tp:taxon-name> (<tp:taxon-name><tp:taxon-name-part taxon-name-part-type="class">Chilopoda</tp:taxon-name-part></tp:taxon-name>).</source> <publisher-name>Virginia Museum of Natural History</publisher-name>, <publisher-loc>Martinsville, Virginia</publisher-loc>, <size units="page">108 pp</size>.</mixed-citation></ref><ref id="B120"><mixed-citation xmlns:xlink="http://www.w3.org/1999/xlink" xlink:type="simple">
          <person-group><name name-style="western"><surname>Shelley</surname><given-names>RM</given-names></name></person-group> (<year>2006</year>) <article-title>A chronological catalog of the New World species of <italic><tp:taxon-name><tp:taxon-name-part taxon-name-part-type="genus">Scolopendra</tp:taxon-name-part></tp:taxon-name></italic> L., 1758 (<tp:taxon-name><tp:taxon-name-part taxon-name-part-type="class">Chilopoda</tp:taxon-name-part></tp:taxon-name>: <tp:taxon-name><tp:taxon-name-part taxon-name-part-type="order">Scolopendromorpha</tp:taxon-name-part></tp:taxon-name>: <tp:taxon-name><tp:taxon-name-part taxon-name-part-type="family">Scolopendridae</tp:taxon-name-part></tp:taxon-name>).</article-title> <source>Zootaxa</source> <volume>1253</volume>: <fpage>1</fpage>–<lpage>50</lpage>.</mixed-citation></ref><ref id="B121"><mixed-citation xmlns:xlink="http://www.w3.org/1999/xlink" xlink:type="simple">
          <person-group><name name-style="western"><surname>Shelley</surname><given-names>RM</given-names></name><name name-style="western"><surname>Edwards</surname><given-names>GB</given-names></name><name name-style="western"><surname>Chagas-Jr.</surname><given-names>A</given-names></name></person-group> (<year>2005</year>) <article-title>Introduction of the centipede <italic><tp:taxon-name><tp:taxon-name-part taxon-name-part-type="genus">Scolopendra</tp:taxon-name-part> <tp:taxon-name-part taxon-name-part-type="species">morsitans</tp:taxon-name-part></tp:taxon-name></italic> L., 1758, into northeastern Florida, the first authentic North American record, and a review of its global occurrences (<tp:taxon-name><tp:taxon-name-part taxon-name-part-type="order">Scolopendromorpha</tp:taxon-name-part></tp:taxon-name>: <tp:taxon-name><tp:taxon-name-part taxon-name-part-type="family">Scolopendridae</tp:taxon-name-part></tp:taxon-name>: <tp:taxon-name><tp:taxon-name-part taxon-name-part-type="subfamily">Scolopendrinae</tp:taxon-name-part></tp:taxon-name>).</article-title> <source>Entomological News</source> <volume>116</volume>: <fpage>39</fpage>–<lpage>58</lpage>.</mixed-citation></ref><ref id="B117"><mixed-citation xmlns:xlink="http://www.w3.org/1999/xlink" xlink:type="simple">
          <person-group><name name-style="western"><surname>Schileyko</surname><given-names>AA</given-names></name></person-group> (<year>2007</year>) <article-title>The scolopendromorph centipedes (<tp:taxon-name><tp:taxon-name-part taxon-name-part-type="class">Chilopoda</tp:taxon-name-part></tp:taxon-name>) of Vietnam, with contributions to the faunas of Cambodia and Laos. Part 3.</article-title> <source><tp:taxon-name><tp:taxon-name-part taxon-name-part-type="phylum">Arthropoda</tp:taxon-name-part></tp:taxon-name> Selecta</source> <volume>16</volume>: <fpage>71</fpage>–<lpage>95</lpage>.</mixed-citation></ref><ref id="B1"><mixed-citation xmlns:xlink="http://www.w3.org/1999/xlink" xlink:type="simple">
          <person-group><name name-style="western"><surname>Akkari</surname><given-names>N</given-names></name><name name-style="western"><surname>Stoev</surname><given-names>P</given-names></name><name name-style="western"><surname>Lewis</surname><given-names>JGE</given-names></name></person-group> (<year>2008</year>) <article-title>The scolopendromorph centipedes (<tp:taxon-name><tp:taxon-name-part taxon-name-part-type="class">Chilopoda</tp:taxon-name-part></tp:taxon-name>, <tp:taxon-name><tp:taxon-name-part taxon-name-part-type="order">Scolopendromorpha</tp:taxon-name-part></tp:taxon-name>) of Tunisia: taxonomy, distribution and habitats.</article-title> <source>ZooKeys</source> <volume>3</volume>: <fpage>77</fpage>–<lpage>102</lpage>. doi: <ext-link xlink:type="simple" ext-link-type="doi" xlink:href="10.3897/zookeys.3.51">10.3897/zookeys.3.51</ext-link></mixed-citation></ref><ref id="B42"><mixed-citation xmlns:xlink="http://www.w3.org/1999/xlink" xlink:type="simple">
          <person-group><name name-style="western"><surname>Decker</surname><given-names>P</given-names></name></person-group> (<year>2013</year>) <source>Annotated checklist of the millipedes (<tp:taxon-name><tp:taxon-name-part taxon-name-part-type="class">Diplopoda</tp:taxon-name-part></tp:taxon-name>) and centipedes (<tp:taxon-name><tp:taxon-name-part taxon-name-part-type="class">Chilopoda</tp:taxon-name-part></tp:taxon-name>) of Singapore</source>. <publisher-name>Raffles Museum of Biodiversity Research</publisher-name>, <size units="page">29 pp</size>.</mixed-citation></ref><ref id="B142"><mixed-citation xmlns:xlink="http://www.w3.org/1999/xlink" xlink:type="simple">
          <person-group><name name-style="western"><surname>Tran</surname><given-names>BTT</given-names></name><name name-style="western"><surname>Le</surname><given-names>SX</given-names></name><name name-style="western"><surname>Nguyen</surname><given-names>AD</given-names></name></person-group> (<year>2013</year>) <article-title>An annotated checklist of centipedes (<tp:taxon-name><tp:taxon-name-part taxon-name-part-type="class">Chilopoda</tp:taxon-name-part></tp:taxon-name>) of Vietnam.</article-title> <source>Zootaxa</source> <volume>3722</volume>: <fpage>219</fpage>–<lpage>244</lpage>. doi: <ext-link xlink:type="simple" ext-link-type="doi" xlink:href="10.11646/zootaxa.3722.2.6">10.11646/zootaxa.3722.2.6</ext-link></mixed-citation></ref><ref id="B31"><mixed-citation xmlns:xlink="http://www.w3.org/1999/xlink" xlink:type="simple">
          <person-group><name name-style="western"><surname>Chagas-Jr</surname><given-names>A</given-names></name><name name-style="western"><surname>Chaparro</surname><given-names>E</given-names></name><name name-style="western"><surname>Jiménez</surname><given-names>SG</given-names></name><name name-style="western"><surname>Triana</surname><given-names>HDT</given-names></name><name name-style="western"><surname>Flórez</surname><given-names>DE</given-names></name><name name-style="western"><surname>Seoane</surname><given-names>JCS</given-names></name></person-group> (<year>2014</year>) <article-title>The centipedes (<tp:taxon-name><tp:taxon-name-part taxon-name-part-type="phylum">Arthropoda</tp:taxon-name-part></tp:taxon-name>, <tp:taxon-name><tp:taxon-name-part taxon-name-part-type="subphylum">Myriapoda</tp:taxon-name-part></tp:taxon-name>, <tp:taxon-name><tp:taxon-name-part taxon-name-part-type="class">Chilopoda</tp:taxon-name-part></tp:taxon-name>) from Colombia: Part I. <tp:taxon-name><tp:taxon-name-part taxon-name-part-type="order">Scutigeromorpha</tp:taxon-name-part></tp:taxon-name> and <tp:taxon-name><tp:taxon-name-part taxon-name-part-type="order">Scolopendromorpha</tp:taxon-name-part></tp:taxon-name>.</article-title> <source>Zootaxa</source> <volume>3779</volume>: <fpage>133</fpage>–<lpage>156</lpage>. doi: <ext-link xlink:type="simple" ext-link-type="doi" xlink:href="10.11646/zootaxa.3779.2.2">10.11646/zootaxa.3779.2.2</ext-link></mixed-citation></ref><ref id="B54"><mixed-citation xmlns:xlink="http://www.w3.org/1999/xlink" xlink:type="simple">
          <person-group><name name-style="western"><surname>Jangi</surname><given-names>BS</given-names></name><name name-style="western"><surname>Dass</surname><given-names>CM</given-names></name></person-group> (<year>1980</year>) <article-title>A new species of <italic><tp:taxon-name><tp:taxon-name-part taxon-name-part-type="genus">Trachycormocephalus</tp:taxon-name-part></tp:taxon-name></italic> Kraepelin (<tp:taxon-name><tp:taxon-name-part taxon-name-part-type="class">Chilopoda</tp:taxon-name-part></tp:taxon-name>, <tp:taxon-name><tp:taxon-name-part taxon-name-part-type="family">Scolopendridae</tp:taxon-name-part></tp:taxon-name>) from India.</article-title> <source>Entomologist’s Monthly Magazine</source> <volume>116</volume>: <fpage>67</fpage>–<lpage>70</lpage>.</mixed-citation></ref><ref id="B76"><mixed-citation xmlns:xlink="http://www.w3.org/1999/xlink" xlink:type="simple">
          <person-group><name name-style="western"><surname>Lewis</surname><given-names>JGE</given-names></name></person-group> (<year>1968</year>) <article-title>Individual variation in a population of the centipede <italic><tp:taxon-name><tp:taxon-name-part taxon-name-part-type="genus">Scolopendra</tp:taxon-name-part> <tp:taxon-name-part taxon-name-part-type="species">amazonica</tp:taxon-name-part></tp:taxon-name></italic> from Nigeria and its implications for methods of taxonomic discrimination in the <tp:taxon-name><tp:taxon-name-part taxon-name-part-type="family">Scolopendridae</tp:taxon-name-part></tp:taxon-name>. Journal of the Linnean Society.</article-title> <source>Zoology</source> <volume>47</volume>: <fpage>315</fpage>–<lpage>316</lpage>. doi: <ext-link xlink:type="simple" ext-link-type="doi" xlink:href="10.1111/j.1096-3642.1968.tb00515.x">10.1111/j.1096-3642.1968.tb00515.x</ext-link></mixed-citation></ref><ref id="B36"><mixed-citation xmlns:xlink="http://www.w3.org/1999/xlink" xlink:type="simple">
          <person-group><name name-style="western"><surname>Chao</surname><given-names>JL</given-names></name></person-group> (<year>2008</year>) <source><tp:taxon-name><tp:taxon-name-part taxon-name-part-type="order">Scolopendromorpha</tp:taxon-name-part></tp:taxon-name> (<tp:taxon-name><tp:taxon-name-part taxon-name-part-type="class">Chilopoda</tp:taxon-name-part></tp:taxon-name>) of Taiwan. VDM Verlag Dr. Müller Aktiengesellschaft &amp; Co.</source> <publisher-name>KG</publisher-name>, <publisher-loc>Saarbrücken, Germany</publisher-loc>, <size units="page">94 pp</size>.</mixed-citation></ref><ref id="B77"><mixed-citation xmlns:xlink="http://www.w3.org/1999/xlink" xlink:type="simple">
          <person-group><name name-style="western"><surname>Lewis</surname><given-names>JGE</given-names></name></person-group> (<year>1969</year>) <article-title>The variation of the centipede <italic><tp:taxon-name><tp:taxon-name-part taxon-name-part-type="genus">Scolopendra</tp:taxon-name-part> <tp:taxon-name-part taxon-name-part-type="species">amazonica</tp:taxon-name-part></tp:taxon-name></italic> in Africa.</article-title> <source>Zoological Journal of the Linnean Society</source> <volume>48</volume>: <fpage>49</fpage>–<lpage>57</lpage>. doi: <ext-link xlink:type="simple" ext-link-type="doi" xlink:href="10.1111/j.1096-3642.1969.tb00704.x">10.1111/j.1096-3642.1969.tb00704.x</ext-link></mixed-citation></ref><ref id="B19"><mixed-citation xmlns:xlink="http://www.w3.org/1999/xlink" xlink:type="simple">
          <person-group><name name-style="western"><surname>Attems</surname><given-names>C</given-names></name></person-group> (<year>1953</year>) <article-title>Myriopoden von Indochina. Expedition von Dr. C. Dawydoff (1938-1939).</article-title> <source>Mémoires du Muséum National d’Histoire Naturelle Paris</source>, <series>Série A</series> <volume>5</volume>: <fpage>133</fpage>–<lpage>230</lpage>.</mixed-citation></ref><ref id="B74"><mixed-citation xmlns:xlink="http://www.w3.org/1999/xlink" xlink:type="simple">
          <person-group><name name-style="western"><surname>Lewis</surname><given-names>JGE</given-names></name></person-group> (<year>1967</year>) <article-title>The scolopendromorph centipedes of the Sudan with remarks on taxonomiuc characters in the <tp:taxon-name><tp:taxon-name-part taxon-name-part-type="family">Scolopendridae</tp:taxon-name-part></tp:taxon-name>.</article-title> <source>Proceedings of the Linnean Society of London</source> <volume>178</volume>: <fpage>185</fpage>–<lpage>207</lpage>. doi: <ext-link xlink:type="simple" ext-link-type="doi" xlink:href="10.1111/j.1095-8312.1967.tb00973.x">10.1111/j.1095-8312.1967.tb00973.x</ext-link></mixed-citation></ref><ref id="B56"><mixed-citation xmlns:xlink="http://www.w3.org/1999/xlink" xlink:type="simple">
          <person-group><name name-style="western"><surname>Joshi</surname><given-names>J</given-names></name><name name-style="western"><surname>Karanth</surname><given-names>KP</given-names></name></person-group> (<year>2011</year>) <article-title>Cretaceous-Tertiary diversification among select scolopendrid centipedes of South India.</article-title> <source>Molecular Phylogenetics and Evolution</source> <volume>60</volume>: <fpage>287</fpage>–<lpage>294</lpage>. doi: <ext-link xlink:type="simple" ext-link-type="doi" xlink:href="10.1016/j.ympev.2011.04.024">10.1016/j.ympev.2011.04.024</ext-link></mixed-citation></ref></ref-list></tp:taxon-treatment>
