# Supplementary material for: A taxonomic review of the centipede genus Scolopendra Linnaeus, 1758 (Scolopendromorpha, Scolopendridae) in mainland Southeast Asia, with description of a new species from Laos
Source: Zookeys. 2016 May 17;(590):1–124. doi: 10.3897/zookeys.590.7950 (PMC4926625; doi:10.3897/zookeys.590.7950)
Supplement: XML Treatment for Scolopendra subspinipes [file zookeys.590.7950-treatment2.xml]

<!DOCTYPE tp:taxon-treatment
  PUBLIC "-//TaxonX//DTD Taxonomic Treatment Publishing DTD v0 20100105//EN" "tax-treatment-NSO.dtd">
<tp:taxon-treatment xmlns:tp="http://www.plazi.org/taxpub"><tp:treatment-meta><kwd-group><label>Taxon classification</label><kwd><named-content content-type="kingdom">Animalia</named-content></kwd><kwd><named-content content-type="order">Scolopendromorpha</named-content></kwd><kwd><named-content content-type="family">Scolopendridae</named-content></kwd></kwd-group><mixed-citation publication-type="journal"><person-group><name><surname>Siriwut</surname><given-names>Warut</given-names></name><name><surname>Edgecombe</surname><given-names>Gregory D.</given-names></name><name><surname>Sutcharit</surname><given-names>Chirasak</given-names></name><name><surname>Tongkerd</surname><given-names>Piyoros</given-names></name><name><surname>Panha</surname><given-names>Somsak</given-names></name></person-group><article-title>A taxonomic review of the centipede genus <italic><tp:taxon-name><tp:taxon-name-part taxon-name-part-type="genus">Scolopendra</tp:taxon-name-part></tp:taxon-name></italic> Linnaeus, 1758 (<tp:taxon-name><tp:taxon-name-part taxon-name-part-type="order">Scolopendromorpha</tp:taxon-name-part></tp:taxon-name>, <tp:taxon-name><tp:taxon-name-part taxon-name-part-type="family">Scolopendridae</tp:taxon-name-part></tp:taxon-name>) in mainland Southeast Asia, with description of a new species from Laos</article-title><source>Zookeys</source><day>17</day><month>5</month><year>2016</year><volume>2016</volume><issue>590</issue><fpage>1</fpage><lpage>124</lpage><pub-id pub-id-type="doi">10.3897/zookeys.590.7950</pub-id></mixed-citation></tp:treatment-meta><tp:nomenclature><tp:taxon-name>
              <tp:taxon-name-part taxon-name-part-type="genus">Scolopendra</tp:taxon-name-part>
              <tp:taxon-name-part taxon-name-part-type="species">subspinipes</tp:taxon-name-part>
            </tp:taxon-name><tp:taxon-authority>Leach, 1816</tp:taxon-authority><xref ref-type="fig" rid="F9">Figs 9A</xref><xref ref-type="fig" rid="F10">, 10</xref><xref ref-type="fig" rid="F11">, 11</xref><xref ref-type="fig" rid="F12">, 12</xref><xref ref-type="fig" rid="F13">, 13</xref><xref ref-type="fig" rid="F14">, 14</xref><xref ref-type="fig" rid="F15">, 15</xref><xref ref-type="fig" rid="F16">, 16</xref><xref ref-type="fig" rid="F17">, 17</xref><xref ref-type="fig" rid="F18">, 18</xref><!--PageBreak--><tp:nomenclature-citation-list><tp:nomenclature-citation><tp:taxon-name>
                  <tp:taxon-name-part taxon-name-part-type="genus">Scolopendra</tp:taxon-name-part> <tp:taxon-name-part taxon-name-part-type="species">subspinipes</tp:taxon-name-part></tp:taxon-name><comment>
                
                 Leach, 1816: 383. <xref ref-type="bibr" rid="B98">Newport 1844</xref>: 96. <xref ref-type="bibr" rid="B59">Koch 1847</xref>: 163. <xref ref-type="bibr" rid="B66">Kohlrausch 1881</xref>: 96. <xref ref-type="bibr" rid="B92">Meinert 1886</xref>: 202. <xref ref-type="bibr" rid="B48">Haase 1887</xref>: 44, pl. 3, Figs 43–45. <xref ref-type="bibr" rid="B39">Daday 1889</xref>: 150. <xref ref-type="bibr" rid="B72">Latzel 1892</xref>: 185. <xref ref-type="bibr" rid="B106">Pocock 1894</xref>: 312. <xref ref-type="bibr" rid="B124">Silvestri 1894</xref>: 624, <xref ref-type="bibr" rid="B125">1895</xref>: 714. <xref ref-type="bibr" rid="B2">Attems 1897</xref>: 477, <xref ref-type="bibr" rid="B5">1903</xref>: 81, <xref ref-type="bibr" rid="B8">1914a</xref>: 106, <xref ref-type="bibr" rid="B9">1914b</xref>: 568, <xref ref-type="bibr" rid="B10">1914c</xref>: 380, <xref ref-type="bibr" rid="B11">1915</xref>: 2, <xref ref-type="bibr" rid="B12">1927</xref>: 1, <xref ref-type="bibr" rid="B14">1930b</xref>: 29, fig. 43, <xref ref-type="bibr" rid="B15">1930c</xref>: 175, <xref ref-type="bibr" rid="B16">1932</xref>: 5, <xref ref-type="bibr" rid="B18">1938</xref>: 334; <xref ref-type="bibr" rid="B19">1953</xref>: 145. <xref ref-type="bibr" rid="B45">Flower 1901</xref>: 21. <xref ref-type="bibr" rid="B110">Ribaut 1912</xref>: 248. <xref ref-type="bibr" rid="B32">Chamberlin 1918</xref>: 158, <xref ref-type="bibr" rid="B33">1920a</xref>: 30, <xref ref-type="bibr" rid="B34">1920b</xref>: 391. <xref ref-type="bibr" rid="B97">Muralewicz 1913</xref>: 201. <xref ref-type="bibr" rid="B35">Chamberlin and Wang 1952</xref>: 190. <xref ref-type="bibr" rid="B133">Takakuwa 1942a</xref>: 1, <xref ref-type="bibr" rid="B134">1942b</xref>: 15, <xref ref-type="bibr" rid="B135">1942c</xref>: 41, <xref ref-type="bibr" rid="B136">1943</xref>: 171. <xref ref-type="bibr" rid="B148">Wang 1955b</xref>: 16, <xref ref-type="bibr" rid="B151">1962</xref>: 101, 1965a: 449, <xref ref-type="bibr" rid="B154">1967b</xref>: 391. <xref ref-type="bibr" rid="B159">Würmli 1972</xref>: 91, Fig. 1. <xref ref-type="bibr" rid="B118">Shelley 2000</xref>: 42. <xref ref-type="bibr" rid="B82">Lewis 2002</xref>: 83, <xref ref-type="bibr" rid="B85">2007</xref>: 10, <xref ref-type="bibr" rid="B86">2010a</xref>: 129, <xref ref-type="bibr" rid="B87">2010b</xref>: 111, <xref ref-type="bibr" rid="B88">2010c</xref>: 380, figs 1–3. <xref ref-type="bibr" rid="B114">Schileyko 1995</xref>: 77, <xref ref-type="bibr" rid="B117">2007</xref>: 75. Chao and Chang 2003: 4, fig. 9, tables 1, 2. <xref ref-type="bibr" rid="B36">Chao 2008</xref>: 35, figs 37–39, table 2. <xref ref-type="bibr" rid="B70">Kronmüller 2012</xref>: 20, table 1, figs 3–5. <xref ref-type="bibr" rid="B31">Chagas-Júnior et al. 2014</xref>: 139.</comment></tp:nomenclature-citation><tp:nomenclature-citation><tp:taxon-name>
                  <tp:taxon-name-part taxon-name-part-type="genus">Scolopendra</tp:taxon-name-part> <tp:taxon-name-part taxon-name-part-type="species">audax</tp:taxon-name-part></tp:taxon-name><comment>
                
                 Gevais, 1837: 50. <xref ref-type="bibr" rid="B66">Kohlrausch 1881</xref>: 99.</comment></tp:nomenclature-citation><tp:nomenclature-citation><tp:taxon-name>
                  <tp:taxon-name-part taxon-name-part-type="genus">Scolopendra</tp:taxon-name-part> <tp:taxon-name-part taxon-name-part-type="species">septemspinosa</tp:taxon-name-part></tp:taxon-name><comment>
                
                 Brandt, 1840: 152. <xref ref-type="bibr" rid="B67">Kraepelin 1903</xref>; 256.</comment></tp:nomenclature-citation><tp:nomenclature-citation><tp:taxon-name>
                  <tp:taxon-name-part taxon-name-part-type="genus">Scolopendra</tp:taxon-name-part> <tp:taxon-name-part taxon-name-part-type="species">borbonica</tp:taxon-name-part></tp:taxon-name><comment>
                
                 Blanchard, 1829: 7, pl. 1. <xref ref-type="bibr" rid="B66">Kohlrausch 1881</xref>: 98.</comment></tp:nomenclature-citation><!--PageBreak--><tp:nomenclature-citation><tp:taxon-name>
                  <tp:taxon-name-part taxon-name-part-type="genus">Scolopendra</tp:taxon-name-part> <tp:taxon-name-part taxon-name-part-type="species">sexspinosa</tp:taxon-name-part></tp:taxon-name><comment>
                
                 Newport, 1844: 96, <xref ref-type="bibr" rid="B99">1845</xref>: 391. <xref ref-type="bibr" rid="B66">Kohlrausch 1881</xref>: 100. <xref ref-type="bibr" rid="B40">Daday 1891</xref>: 149.</comment></tp:nomenclature-citation><tp:nomenclature-citation><tp:taxon-name>
                  <tp:taxon-name-part taxon-name-part-type="genus">Rhombocephalus</tp:taxon-name-part> <tp:taxon-name-part taxon-name-part-type="species">gambiae</tp:taxon-name-part></tp:taxon-name><comment>
                
                 Newport, 1845: 392. <xref ref-type="bibr" rid="B67">Kraepelin 1903</xref>: 256.</comment></tp:nomenclature-citation><tp:nomenclature-citation><tp:taxon-name>
                  <tp:taxon-name-part taxon-name-part-type="genus">Scolopendra</tp:taxon-name-part> <tp:taxon-name-part taxon-name-part-type="species">ceylonensis</tp:taxon-name-part></tp:taxon-name><comment>
                
                 Newport, 1845: 391. <xref ref-type="bibr" rid="B66">Kohlrausch 1881</xref>: 98.</comment></tp:nomenclature-citation><tp:nomenclature-citation><tp:taxon-name>
                  <tp:taxon-name-part taxon-name-part-type="genus">Scolopendra</tp:taxon-name-part> <tp:taxon-name-part taxon-name-part-type="species">flava</tp:taxon-name-part></tp:taxon-name><comment>
                
                 Newport, 1845: 392. <xref ref-type="bibr" rid="B66">Kohlrausch 1881</xref>: 98.</comment></tp:nomenclature-citation><tp:nomenclature-citation><tp:taxon-name>
                  <tp:taxon-name-part taxon-name-part-type="genus">Scolopendra</tp:taxon-name-part> <tp:taxon-name-part taxon-name-part-type="species">gervaisii</tp:taxon-name-part></tp:taxon-name><comment>
                
                 Newport, 1845: 390. <xref ref-type="bibr" rid="B66">Kohlrausch 1881</xref>: 100.</comment></tp:nomenclature-citation><tp:nomenclature-citation><tp:taxon-name>
                  <tp:taxon-name-part taxon-name-part-type="genus">Scolopendra</tp:taxon-name-part> <tp:taxon-name-part taxon-name-part-type="species">lutea</tp:taxon-name-part></tp:taxon-name><comment>
                
                 Newport, 1845: 392. <xref ref-type="bibr" rid="B66">Kohlrausch 1881</xref>: 99.</comment></tp:nomenclature-citation><tp:nomenclature-citation><tp:taxon-name>
                  <tp:taxon-name-part taxon-name-part-type="genus">Scolopendra</tp:taxon-name-part> <tp:taxon-name-part taxon-name-part-type="species">ornata</tp:taxon-name-part></tp:taxon-name><comment>
                
                 Newport, 1845: 392. <xref ref-type="bibr" rid="B60">Koch 1863</xref>: 10, pl. 66, fig. 134. <xref ref-type="bibr" rid="B66">Kohlrausch 1881</xref>: 100.</comment></tp:nomenclature-citation><tp:nomenclature-citation><tp:taxon-name>
                  <tp:taxon-name-part taxon-name-part-type="genus">Scolopendra</tp:taxon-name-part> <tp:taxon-name-part taxon-name-part-type="species">placeae</tp:taxon-name-part></tp:taxon-name><comment>
                
                 Newport, 1845: 390. <xref ref-type="bibr" rid="B66">Kohlrausch 1881</xref>: 100.</comment></tp:nomenclature-citation><tp:nomenclature-citation><tp:taxon-name>
                  <tp:taxon-name-part taxon-name-part-type="genus">Scolopendra</tp:taxon-name-part> <tp:taxon-name-part taxon-name-part-type="species">planiceps</tp:taxon-name-part></tp:taxon-name><comment>
                
                 Newport, 1845: 391. <xref ref-type="bibr" rid="B66">Kohlrausch 1881</xref>: 99.</comment></tp:nomenclature-citation><tp:nomenclature-citation><tp:taxon-name>
                  <tp:taxon-name-part taxon-name-part-type="genus">Scolopendra</tp:taxon-name-part> <tp:taxon-name-part taxon-name-part-type="species">rarispina</tp:taxon-name-part></tp:taxon-name><comment>
                
                 Gervais, 1847: 270. <xref ref-type="bibr" rid="B66">Kohlrausch 1881</xref>: 97.</comment></tp:nomenclature-citation><tp:nomenclature-citation><tp:taxon-name>
                  <tp:taxon-name-part taxon-name-part-type="genus">Scolopendra</tp:taxon-name-part> <tp:taxon-name-part taxon-name-part-type="species">sandwichiana</tp:taxon-name-part></tp:taxon-name><comment>
                
                 Gervais, 1847: 276. <xref ref-type="bibr" rid="B66">Kohlrausch 1881</xref>: 99.</comment></tp:nomenclature-citation><tp:nomenclature-citation><tp:taxon-name>
                  <tp:taxon-name-part taxon-name-part-type="genus">Scolopendra</tp:taxon-name-part> <tp:taxon-name-part taxon-name-part-type="species">mactans</tp:taxon-name-part></tp:taxon-name><comment>
                
                 Koch, 1847: 16, <xref ref-type="bibr" rid="B60">1863</xref>: pl. 41, fig. 79. <xref ref-type="bibr" rid="B66">Kohlrausch 1881</xref>: 98.</comment></tp:nomenclature-citation><tp:nomenclature-citation><tp:taxon-name>
                  <tp:taxon-name-part taxon-name-part-type="genus">Scolopendra</tp:taxon-name-part> <tp:taxon-name-part taxon-name-part-type="species">sulphurea</tp:taxon-name-part></tp:taxon-name><comment>
                
                 Koch, 1847: 156, <xref ref-type="bibr" rid="B30">1863</xref>: 24, table. 11, fig. 21. <xref ref-type="bibr" rid="B66">Kohlrausch 1881</xref>: 98.</comment></tp:nomenclature-citation><tp:nomenclature-citation><tp:taxon-name>
                  <tp:taxon-name-part taxon-name-part-type="genus">Scolopendra</tp:taxon-name-part> <tp:taxon-name-part taxon-name-part-type="species">byssina</tp:taxon-name-part></tp:taxon-name><comment>
                
                 Wood, 1861: 10. <xref ref-type="bibr" rid="B66">Kohlrausch 1881</xref>: 99.</comment></tp:nomenclature-citation><tp:nomenclature-citation><tp:taxon-name>
                  <tp:taxon-name-part taxon-name-part-type="genus">Scolopendra</tp:taxon-name-part> <tp:taxon-name-part taxon-name-part-type="species">cephalica</tp:taxon-name-part></tp:taxon-name><comment>
                
                 Wood, 1861: 12. <xref ref-type="bibr" rid="B67">Kraepelin 1903</xref>: 256.</comment></tp:nomenclature-citation><tp:nomenclature-citation><tp:taxon-name>
                  <tp:taxon-name-part taxon-name-part-type="genus">Scolopendra</tp:taxon-name-part> <tp:taxon-name-part taxon-name-part-type="species">cephalica</tp:taxon-name-part> <tp:taxon-name-part taxon-name-part-type="subspecies">gracilis</tp:taxon-name-part></tp:taxon-name><comment>
                
                 Wood, 1861: 13. <xref ref-type="bibr" rid="B67">Kraepelin 1903</xref>: 256.</comment></tp:nomenclature-citation><tp:nomenclature-citation><tp:taxon-name>
                  <tp:taxon-name-part taxon-name-part-type="genus">Scolopendra</tp:taxon-name-part> <tp:taxon-name-part taxon-name-part-type="species">dinodon</tp:taxon-name-part></tp:taxon-name><comment>
                
                 Wood, 1861: 12. <xref ref-type="bibr" rid="B66">Kohlrausch 1881</xref>: 98.</comment></tp:nomenclature-citation><tp:nomenclature-citation><tp:taxon-name>
                  <tp:taxon-name-part taxon-name-part-type="genus">Scolopendra</tp:taxon-name-part> <tp:taxon-name-part taxon-name-part-type="species">gracilipes</tp:taxon-name-part></tp:taxon-name><comment>
                
                 Wood, 1861: 12. <xref ref-type="bibr" rid="B67">Kraepelin 1903</xref>: 256.</comment></tp:nomenclature-citation><tp:nomenclature-citation><tp:taxon-name>
                  <tp:taxon-name-part taxon-name-part-type="genus">Scolopendra</tp:taxon-name-part> <tp:taxon-name-part taxon-name-part-type="species">parvidens</tp:taxon-name-part></tp:taxon-name><comment>
                
                 Wood, 1861: 13. <xref ref-type="bibr" rid="B66">Kohlrausch 1881</xref>: 98.</comment></tp:nomenclature-citation><tp:nomenclature-citation><tp:taxon-name>
                  <tp:taxon-name-part taxon-name-part-type="genus">Scolopendra</tp:taxon-name-part> <tp:taxon-name-part taxon-name-part-type="species">plumbeolata</tp:taxon-name-part></tp:taxon-name><comment>
                
                 Wood, 1861: 14. <xref ref-type="bibr" rid="B66">Kohlrausch 1881</xref>: 97.</comment></tp:nomenclature-citation><tp:nomenclature-citation><tp:taxon-name>
                  <tp:taxon-name-part taxon-name-part-type="genus">Scolopendra</tp:taxon-name-part> <tp:taxon-name-part taxon-name-part-type="species">bispinipes</tp:taxon-name-part></tp:taxon-name><comment>
                
                 Wood, 1862: 28. Brölemann 1909: 25.</comment></tp:nomenclature-citation><tp:nomenclature-citation><tp:taxon-name>
                  <tp:taxon-name-part taxon-name-part-type="genus">Scolopendra</tp:taxon-name-part> <tp:taxon-name-part taxon-name-part-type="species">nesuphila</tp:taxon-name-part></tp:taxon-name><comment>
                
                 Wood, 1862: 31. <xref ref-type="bibr" rid="B67">Kraepelin 1903</xref>: 256.</comment></tp:nomenclature-citation><tp:nomenclature-citation><tp:taxon-name>
                  <tp:taxon-name-part taxon-name-part-type="genus">Scolopendra</tp:taxon-name-part> <tp:taxon-name-part taxon-name-part-type="species">repens</tp:taxon-name-part></tp:taxon-name><comment>
                
                 Wood, 1862: 31. <xref ref-type="bibr" rid="B67">Kraepelin 1903</xref>: 256.</comment></tp:nomenclature-citation><tp:nomenclature-citation><tp:taxon-name>
                  <tp:taxon-name-part taxon-name-part-type="genus">Scolopendra</tp:taxon-name-part> <tp:taxon-name-part taxon-name-part-type="species">elongata</tp:taxon-name-part></tp:taxon-name><comment>
                
                 Porat, 1871: 1143. <xref ref-type="bibr" rid="B92">Meinert 1886</xref>: 202.</comment></tp:nomenclature-citation><tp:nomenclature-citation><tp:taxon-name>
                  <tp:taxon-name-part taxon-name-part-type="genus">Rhombocephalus</tp:taxon-name-part> <tp:taxon-name-part taxon-name-part-type="species">smaragdinus</tp:taxon-name-part></tp:taxon-name><comment>
                
                 Butler, 1876: 446. <xref ref-type="bibr" rid="B67">Kraepelin 1903</xref>: 256.</comment></tp:nomenclature-citation><tp:nomenclature-citation><tp:taxon-name>
                  <tp:taxon-name-part taxon-name-part-type="genus">Scolopendra</tp:taxon-name-part> <tp:taxon-name-part taxon-name-part-type="species">damnosa</tp:taxon-name-part></tp:taxon-name><comment>
                
                 Koch, 1878: 789. <xref ref-type="bibr" rid="B67">Kraepelin 1903</xref>: 256.</comment></tp:nomenclature-citation><tp:nomenclature-citation><tp:taxon-name>
                  <tp:taxon-name-part taxon-name-part-type="genus">Scolopendra</tp:taxon-name-part> <tp:taxon-name-part taxon-name-part-type="species">mutilans</tp:taxon-name-part></tp:taxon-name><comment>
                
                 Koch, 1878: 791. Haase 1881: 47, pl. 3, fig. 47. <xref ref-type="bibr" rid="B137">Takakuwa 1947</xref>: 938.</comment></tp:nomenclature-citation><tp:nomenclature-citation><tp:taxon-name>
                  <tp:taxon-name-part taxon-name-part-type="genus">Scolopendra</tp:taxon-name-part> <tp:taxon-name-part taxon-name-part-type="species">aurantiipes</tp:taxon-name-part></tp:taxon-name><comment>
                
                 Tömösváry, 1885: 67. <xref ref-type="bibr" rid="B48">Haase 1887</xref>: 44. <xref ref-type="bibr" rid="B132">Takakuwa 1936</xref>: 152.</comment></tp:nomenclature-citation><tp:nomenclature-citation><tp:taxon-name>
                  <tp:taxon-name-part taxon-name-part-type="genus">Scolopendra</tp:taxon-name-part> <tp:taxon-name-part taxon-name-part-type="species">variispinosa</tp:taxon-name-part></tp:taxon-name><comment>
                
                 Tömösváry, 1885: 67. <xref ref-type="bibr" rid="B48">Haase 1887</xref>: 44. <xref ref-type="bibr" rid="B132">Takakuwa 1936</xref>: 152.</comment></tp:nomenclature-citation><tp:nomenclature-citation><tp:taxon-name>
                  <tp:taxon-name-part taxon-name-part-type="genus">Scolopendra</tp:taxon-name-part> <tp:taxon-name-part taxon-name-part-type="species">rugosa</tp:taxon-name-part></tp:taxon-name><comment>
                
                 Meinert, 1886: 202. <xref ref-type="bibr" rid="B67">Kraepelin 1903</xref>: 257.</comment></tp:nomenclature-citation><tp:nomenclature-citation><tp:taxon-name>
                  <tp:taxon-name-part taxon-name-part-type="genus">Scolopendra</tp:taxon-name-part> <tp:taxon-name-part taxon-name-part-type="species">meyeri</tp:taxon-name-part></tp:taxon-name><comment>
                
                 Haase, 1887: 49, pl. 3, fig. 50. <xref ref-type="bibr" rid="B67">Kraepelin 1903</xref>: 257.</comment></tp:nomenclature-citation><tp:nomenclature-citation><tp:taxon-name>
                  <tp:taxon-name-part taxon-name-part-type="genus">Scolopendra</tp:taxon-name-part> <tp:taxon-name-part taxon-name-part-type="species">macracanthus</tp:taxon-name-part></tp:taxon-name><comment>
                
                 Bollman, 1889: 213. <xref ref-type="bibr" rid="B67">Kraepelin 1903</xref>: 257.</comment></tp:nomenclature-citation><tp:nomenclature-citation><tp:taxon-name>
                  <tp:taxon-name-part taxon-name-part-type="genus">Scolopendra</tp:taxon-name-part> <tp:taxon-name-part taxon-name-part-type="species">flavicornis</tp:taxon-name-part></tp:taxon-name><comment>
                
                 Tömösváry, 1885: 67. <xref ref-type="bibr" rid="B67">Kraepelin 1903</xref>: 256. <xref ref-type="bibr" rid="B132">Takakuwa 1936</xref>: 152.</comment></tp:nomenclature-citation><tp:nomenclature-citation><tp:taxon-name>
                  <tp:taxon-name-part taxon-name-part-type="genus">Scolopendra</tp:taxon-name-part> <tp:taxon-name-part taxon-name-part-type="species">subspinipes</tp:taxon-name-part> <tp:taxon-name-part taxon-name-part-type="subspecies">gracilipes</tp:taxon-name-part></tp:taxon-name><comment>
                
                 Daday, 1891: 149. <xref ref-type="bibr" rid="B67">Kraepelin 1903</xref>: 256.</comment></tp:nomenclature-citation><tp:nomenclature-citation><tp:taxon-name>
                  <tp:taxon-name-part taxon-name-part-type="genus">Scolopendra</tp:taxon-name-part> <tp:taxon-name-part taxon-name-part-type="species">subspinipes</tp:taxon-name-part> <tp:taxon-name-part taxon-name-part-type="subspecies">molleri</tp:taxon-name-part></tp:taxon-name><comment>
                
                 Verhoeff, 1892: 199. <xref ref-type="bibr" rid="B67">Kraepelin 1903</xref>: 256.</comment></tp:nomenclature-citation><tp:nomenclature-citation><tp:taxon-name>
                  <tp:taxon-name-part taxon-name-part-type="genus">Scolopendra</tp:taxon-name-part> <tp:taxon-name-part taxon-name-part-type="species">polyodonta</tp:taxon-name-part></tp:taxon-name><comment>
                
                 Daday, 1893: 5. <xref ref-type="bibr" rid="B67">Kraepelin 1903</xref>: 257.</comment></tp:nomenclature-citation><tp:nomenclature-citation><tp:taxon-name>
                  <tp:taxon-name-part taxon-name-part-type="genus">Scolopendra</tp:taxon-name-part> <tp:taxon-name-part taxon-name-part-type="species">machaeropus</tp:taxon-name-part></tp:taxon-name><comment>
                
                 Attems, 1901: 136. <xref ref-type="bibr" rid="B67">Kraepelin 1903</xref>: 257.</comment></tp:nomenclature-citation><tp:nomenclature-citation><tp:taxon-name>
                  <tp:taxon-name-part taxon-name-part-type="genus">Scolopendra</tp:taxon-name-part> <tp:taxon-name-part taxon-name-part-type="species">aringensis</tp:taxon-name-part></tp:taxon-name><comment>
                
                 Sinclair, 1901: 529, pl. 31, fig. 46, pl. 32, Figs 67, 85, 86, 93. <xref ref-type="bibr" rid="B67">Kraepelin 1903</xref>: 257.</comment></tp:nomenclature-citation><!--PageBreak--><tp:nomenclature-citation><tp:taxon-name>
                  <tp:taxon-name-part taxon-name-part-type="genus">Scolopendra</tp:taxon-name-part> <tp:taxon-name-part taxon-name-part-type="species">subspinipes</tp:taxon-name-part> <tp:taxon-name-part taxon-name-part-type="subspecies">mutilans</tp:taxon-name-part></tp:taxon-name><comment>
                
                 Kraepelin, 1903: 263. <xref ref-type="bibr" rid="B18">Attems 1938</xref>: 334, <xref ref-type="bibr" rid="B19">1953</xref>: 138. <xref ref-type="bibr" rid="B136">Takakuwa 1943</xref>: 171. Takashima 1952: 4. <xref ref-type="bibr" rid="B123">Shinohara 1961</xref>: 75. Wang 1993: 850, fig. 5. <xref ref-type="bibr" rid="B115">Schileyko 1998</xref>: 268, <xref ref-type="bibr" rid="B117">2007</xref>: 75. Chao and Chang 2003: 8, table 1–2, figs 6–7. <xref ref-type="bibr" rid="B36">Chao 2008</xref>: tab. 2. <xref ref-type="bibr" rid="B87">Lewis 2010b</xref>: 111. <xref ref-type="bibr" rid="B70">Kronmüller 2012</xref>: 20, table 1.</comment></tp:nomenclature-citation><tp:nomenclature-citation><tp:taxon-name>
                  <tp:taxon-name-part taxon-name-part-type="genus">Scolopendra</tp:taxon-name-part> <tp:taxon-name-part taxon-name-part-type="species">subspinipes</tp:taxon-name-part> <tp:taxon-name-part taxon-name-part-type="subspecies">gastroforeata</tp:taxon-name-part></tp:taxon-name><comment>
                
                 Muralewicz, 1913: 201. <xref ref-type="bibr" rid="B87">Lewis 2010b</xref>: 114. <xref ref-type="bibr" rid="B70">Kronmüller 2012</xref>: table 1.</comment></tp:nomenclature-citation><tp:nomenclature-citation><tp:taxon-name>
                  <tp:taxon-name-part taxon-name-part-type="genus">Scolopendra</tp:taxon-name-part> <tp:taxon-name-part taxon-name-part-type="species">subspinipes</tp:taxon-name-part> <tp:taxon-name-part taxon-name-part-type="subspecies">piceoflava</tp:taxon-name-part></tp:taxon-name><comment>
                
                 Attems, 1934: 51. <xref ref-type="bibr" rid="B87">Lewis 2010b</xref>: 113. <xref ref-type="bibr" rid="B70">Kronmüller 2012</xref>: 21, table 1.</comment></tp:nomenclature-citation><tp:nomenclature-citation><tp:taxon-name>
                  <tp:taxon-name-part taxon-name-part-type="genus">Scolopendra</tp:taxon-name-part> <tp:taxon-name-part taxon-name-part-type="species">subspinipes</tp:taxon-name-part> <tp:taxon-name-part taxon-name-part-type="subspecies">fulgurans</tp:taxon-name-part></tp:taxon-name><comment>
                
                 Bücherl, 1946: 148, <xref ref-type="bibr" rid="B39">1974</xref>: 107. <xref ref-type="bibr" rid="B70">Kronmüller 2012</xref>: 21, table 1.</comment></tp:nomenclature-citation></tp:nomenclature-citation-list></tp:nomenclature><tp:treatment-sec sec-type="type locality"><title>Type locality.</title><p>Not designed. The whereabouts of the holotype are unknown.</p></tp:treatment-sec><tp:treatment-sec sec-type="material"><title>Material.</title><p>
              <bold>Specimens referred to <italic><tp:taxon-name><tp:taxon-name-part taxon-name-part-type="genus">Scolopendra</tp:taxon-name-part> <tp:taxon-name-part taxon-name-part-type="species">subspinipes</tp:taxon-name-part></tp:taxon-name></italic> Leach, 1816: Malaysia</bold> — <named-content xmlns:xlink="http://www.w3.org/1999/xlink" content-type="dwc:institutional_code" xlink:type="simple">NHMUK</named-content> 1897.1.25.12, one spm., Penang, Malaysia, leg. S.S. Flower, 26/11/1896, with label “PENANG 226”. <named-content xmlns:xlink="http://www.w3.org/1999/xlink" content-type="dwc:institutional_code" xlink:type="simple">NHMUK</named-content>, two spms., Penang, Malay Peninsula, leg. H.N. Ridley. <named-content xmlns:xlink="http://www.w3.org/1999/xlink" content-type="dwc:institutional_code" xlink:type="simple">NHMUK</named-content> (E): 2000-110, one spm., C89, caught in base camp, Mulu, Sarawak, 5/8/1978, leg. J.G.E. Lewis. <named-content xmlns:xlink="http://www.w3.org/1999/xlink" content-type="dwc:institutional_code" xlink:type="simple">NHMUK</named-content> (E): 2000-110, one spm., Mulu, Sarawak, 21/8/1978, leg. Ian Baillie. <named-content xmlns:xlink="http://www.w3.org/1999/xlink" content-type="dwc:institutional_code" xlink:type="simple">NHMUK</named-content> 1952.9.8.576, one spm., Sarawak, Borneo, with label “F.42.24.8.1932”, Oxford <named-content xmlns:xlink="http://www.w3.org/1999/xlink" xlink:type="simple" content-type="institution" xlink:href="http://grbio.org/institution/university-0">University</named-content> Sarawak Expedition. <named-content xmlns:xlink="http://www.w3.org/1999/xlink" content-type="dwc:institutional_code" xlink:type="simple">NHMUK</named-content> 1906.2.18.3, one spm., Malay Peninsula, leg. Annandale and Robinson, with label “No. 45”.</p><p>
              <bold>Singapore</bold> — <named-content xmlns:xlink="http://www.w3.org/1999/xlink" content-type="dwc:institutional_code" xlink:type="simple">CUMZ</named-content> 00315, one spm., Kentridge Road, Singapore (<named-content xmlns:xlink="http://www.w3.org/1999/xlink" content-type="dwc:verbatimCoordinates" xlink:type="simple"><named-content content-type="geo-json" specific-use="{&#34;type&#34;:&#34;Point&#34;,&#34;coordinates&#34;:[103.786056,1.285806]}" xlink:type="simple">1°17'08.9"N, 103°47'09.8"E</named-content></named-content>). <named-content xmlns:xlink="http://www.w3.org/1999/xlink" content-type="dwc:institutional_code" xlink:type="simple">NHMUK</named-content> 1886.115, one spm., Singapore, leg. Dr. Invine Russell, don. E.W. Holmes Zgar. <named-content xmlns:xlink="http://www.w3.org/1999/xlink" content-type="dwc:institutional_code" xlink:type="simple">NHMUK</named-content> 1897.12.22.63-64, two spms., Singapore, leg. S.S. Flower.</p><p>
              <bold>Indonesia</bold> — <named-content xmlns:xlink="http://www.w3.org/1999/xlink" content-type="dwc:institutional_code" xlink:type="simple">NHMUK</named-content> 1893.5.13.30, two spms., east coast Sumatra, leg. Mrs. Findlay. <named-content xmlns:xlink="http://www.w3.org/1999/xlink" content-type="dwc:institutional_code" xlink:type="simple">NHMW</named-content>, 12 spms., Singkarak, Klakah [Singkarak Lake, Sumatra, Indonesia]. <named-content xmlns:xlink="http://www.w3.org/1999/xlink" content-type="dwc:institutional_code" xlink:type="simple">NHMUK</named-content>, one spm., Java, with label “No. 46/108”, 2/3/1885. <named-content xmlns:xlink="http://www.w3.org/1999/xlink" content-type="dwc:institutional_code" xlink:type="simple">NHMUK</named-content> 1874.57, two spms., Java, leg. G. Lyon Esq. <named-content xmlns:xlink="http://www.w3.org/1999/xlink" content-type="dwc:institutional_code" xlink:type="simple">NHMW</named-content> Inv. No. 726, six spms., Java, Indonesia, 1884, det. Attems C. <named-content xmlns:xlink="http://www.w3.org/1999/xlink" content-type="dwc:institutional_code" xlink:type="simple">NHMUK</named-content> 1896.6.20.33, one spm., Surabaya, Java, leg. S.S. Flower, April 1896. <named-content xmlns:xlink="http://www.w3.org/1999/xlink" content-type="dwc:institutional_code" xlink:type="simple">NHMW</named-content> Inv. No. 8596, two spms., Klakah, Lumajang Regency, East Java, Indonesia, leg. Thienemanm, October/November 1928, det. Attems C. <named-content xmlns:xlink="http://www.w3.org/1999/xlink" content-type="dwc:institutional_code" xlink:type="simple">NHMW</named-content> Inv. No. 965, two spms., Java, 30/6/1857-1859, Novara expedition. <named-content xmlns:xlink="http://www.w3.org/1999/xlink" content-type="dwc:institutional_code" xlink:type="simple">NHMUK</named-content>, one spm., found between base camp and corner camp near Utakawa River, Expedition to Dutch New Guinea [Irian Jaya]. <named-content xmlns:xlink="http://www.w3.org/1999/xlink" content-type="dwc:institutional_code" xlink:type="simple">NHMUK</named-content> 1911.12.23.63-64, two spms., Muisika River, South Dutch New Guinea, B.O.U. expedition, leg. Mr. Wollaston.</p><p>
              <bold>Philippines</bold> — <named-content xmlns:xlink="http://www.w3.org/1999/xlink" content-type="dwc:institutional_code" xlink:type="simple">NHMUK</named-content> 1896.3.8.87, one spm., Philippines, leg. Pascal. <named-content xmlns:xlink="http://www.w3.org/1999/xlink" content-type="dwc:institutional_code" xlink:type="simple">NHMUK</named-content> 1913.6.18.897, one spm., Philippines, with label “Typical form” and “Spec. 13”. <named-content xmlns:xlink="http://www.w3.org/1999/xlink" content-type="dwc:institutional_code" xlink:type="simple">NHMUK</named-content> 1883.33, two spms., Manila, leg. S.W. Taylor.</p><p>
              <bold>China</bold> — <named-content xmlns:xlink="http://www.w3.org/1999/xlink" content-type="dwc:institutional_code" xlink:type="simple">NHMUK</named-content> 1928.3.16.64-68, one spm., Amoy, China, leg. Prof. C. Ping, 4/2/1926, with label “No.CAT.3”. <named-content xmlns:xlink="http://www.w3.org/1999/xlink" content-type="dwc:institutional_code" xlink:type="simple">NHMUK</named-content> 1894.12.20.1, one spm., Central Formosa [Taiwan], leg. Holst. <named-content xmlns:xlink="http://www.w3.org/1999/xlink" content-type="dwc:institutional_code" xlink:type="simple">NHMUK</named-content>, one spm., Changsha, Siang River (<named-content xmlns:xlink="http://www.w3.org/1999/xlink" content-type="dwc:verbatimCoordinates" xlink:type="simple"><named-content content-type="geo-json" specific-use="{&#34;type&#34;:&#34;Point&#34;,&#34;coordinates&#34;:[112.983333,28.2]}" xlink:type="simple">28°12'N, 112°59'E</named-content></named-content>), leg. L.T. Loomer and R.H.S. Rodger R.N.</p><!--PageBreak--><p>
              <bold>Japan</bold> — <named-content xmlns:xlink="http://www.w3.org/1999/xlink" content-type="dwc:institutional_code" xlink:type="simple">NHMUK</named-content>, one spm., Japan, leg. Koch, with label “Number 2?”. <named-content xmlns:xlink="http://www.w3.org/1999/xlink" content-type="dwc:institutional_code" xlink:type="simple">NHMUK</named-content> 1907.6.18.1-2, two spms., Goto Island, Japan, leg. R. Gordon Smith.</p><p>
              <bold>South Asia</bold> — <named-content xmlns:xlink="http://www.w3.org/1999/xlink" content-type="dwc:institutional_code" xlink:type="simple">NHMUK</named-content>, one spm., India, with label “No. 45/29”. <named-content xmlns:xlink="http://www.w3.org/1999/xlink" content-type="dwc:institutional_code" xlink:type="simple">NHMUK</named-content>, two spms., Ceylon, with label “No.46/104”.</p><p>
              <bold>Africa</bold> — <named-content xmlns:xlink="http://www.w3.org/1999/xlink" content-type="dwc:institutional_code" xlink:type="simple">NHMUK</named-content> 1881.99, one spm., Kee Road, South Africa</p><p>
              <bold>Jamaica</bold> — <named-content xmlns:xlink="http://www.w3.org/1999/xlink" content-type="dwc:institutional_code" xlink:type="simple">NHMUK</named-content>, two spms., in bananas from Jamaica, det. P.C. Jerrard. <named-content xmlns:xlink="http://www.w3.org/1999/xlink" content-type="dwc:institutional_code" xlink:type="simple">NHMUK</named-content>, seven spms., Jamaica. <named-content xmlns:xlink="http://www.w3.org/1999/xlink" content-type="dwc:institutional_code" xlink:type="simple">NHMUK</named-content> Entomology: 2000-110, one spm., in case of bananas from Jamaica, 1987. <named-content xmlns:xlink="http://www.w3.org/1999/xlink" content-type="dwc:institutional_code" xlink:type="simple">NHMUK</named-content>, one spm., in bananas from Jamaica, Longford, Kent, leg. Miss S. Truman, 1/11/1950.</p><p>
              <bold>Madagascar</bold> — <named-content xmlns:xlink="http://www.w3.org/1999/xlink" content-type="dwc:institutional_code" xlink:type="simple">NHMUK</named-content>, one spm., West Africa, with label “n/a”. <named-content xmlns:xlink="http://www.w3.org/1999/xlink" content-type="dwc:institutional_code" xlink:type="simple">NHMUK</named-content> 1989.3.12.3-7, five spms., Madagascant [Madagascar], det. Lewis and Ransome (cap.). <named-content xmlns:xlink="http://www.w3.org/1999/xlink" content-type="dwc:institutional_code" xlink:type="simple">NHMUK</named-content> 1878.30, one spm., Madagascar.</p><p>
              <bold>Rodrigues</bold> — <named-content xmlns:xlink="http://www.w3.org/1999/xlink" content-type="dwc:institutional_code" xlink:type="simple">NHMUK</named-content> Entomology: 2000-110, six spms., under stones, heavily grazed grassland hill, west of port Mathunn, Rodrigues, 9/4/1995 (<named-content xmlns:xlink="http://www.w3.org/1999/xlink" content-type="dwc:verbatimCoordinates" xlink:type="simple"><named-content content-type="geo-json" specific-use="{&#34;type&#34;:&#34;Point&#34;,&#34;coordinates&#34;:[63.416667,-9.683333]}" xlink:type="simple">63°25'E, 9°41'S</named-content></named-content>). <named-content xmlns:xlink="http://www.w3.org/1999/xlink" content-type="dwc:institutional_code" xlink:type="simple">NHMUK</named-content> Entomology: 2000-110, three spms., Solitude expedition to Rodrigues, 10.11.1995. <named-content xmlns:xlink="http://www.w3.org/1999/xlink" content-type="dwc:institutional_code" xlink:type="simple">NHMUK</named-content> Entomology: 2000-110, two spms., under forest cavern, Patate, Rodrigues (<named-content xmlns:xlink="http://www.w3.org/1999/xlink" content-type="dwc:verbatimCoordinates" xlink:type="simple"><named-content content-type="geo-json" specific-use="{&#34;type&#34;:&#34;Point&#34;,&#34;coordinates&#34;:[63.391667,-19.758333]}" xlink:type="simple">63°23.5'E, 19°45.5'S</named-content></named-content>). <named-content xmlns:xlink="http://www.w3.org/1999/xlink" content-type="dwc:institutional_code" xlink:type="simple">NHMUK</named-content>, six spms., Rodrigues, leg. Slater, October 1876, with label “refer to <italic><tp:taxon-name><tp:taxon-name-part taxon-name-part-type="genus">Scolopendra</tp:taxon-name-part> <tp:taxon-name-part taxon-name-part-type="species">mossambica</tp:taxon-name-part></tp:taxon-name></italic> (Peter)”. <named-content xmlns:xlink="http://www.w3.org/1999/xlink" content-type="dwc:institutional_code" xlink:type="simple">NHMUK</named-content>, one spm., probably from Rodriguez, with label “Rodriguez: Anse aux anglaise”. April 1983 CIE A14995”. <named-content xmlns:xlink="http://www.w3.org/1999/xlink" content-type="dwc:institutional_code" xlink:type="simple">NHMUK</named-content> 1924.2.9.6-11, six adult spms. and brood, Rodrigues, leg. G.C. Addison-Williamson.</p><p>
              <bold>Mauritius</bold> — <named-content xmlns:xlink="http://www.w3.org/1999/xlink" content-type="dwc:institutional_code" xlink:type="simple">NHMUK</named-content> Entomology: 2000-110, two spms., Raphael island, St. Brandon, Mauritius, January 1996.</p><p>
              <bold>Seychelles</bold> — <named-content xmlns:xlink="http://www.w3.org/1999/xlink" content-type="dwc:institutional_code" xlink:type="simple">NHMUK</named-content>, one spm., with label “No. 13216?”, Praslin, January 1953, det. E.S. Brown. <named-content xmlns:xlink="http://www.w3.org/1999/xlink" content-type="dwc:institutional_code" xlink:type="simple">NHMUK</named-content> 1952.12.17.248-249, two spms., Silhouette Island, leg. J.S. Gardiner. <named-content xmlns:xlink="http://www.w3.org/1999/xlink" content-type="dwc:institutional_code" xlink:type="simple">NHMUK</named-content>, one spm., Mahe, leg. J.M and R.D. Pope, August 1976, det. MacFarlane. <named-content xmlns:xlink="http://www.w3.org/1999/xlink" content-type="dwc:institutional_code" xlink:type="simple">NHMUK</named-content> 1867.76, two spms., Seychelles, leg. A. Newton Esq. <named-content xmlns:xlink="http://www.w3.org/1999/xlink" content-type="dwc:institutional_code" xlink:type="simple">NHMW</named-content> Inv. No. 8597, two spms., Mahe, leg. Brauer, det. Attems C.</p><p>
              <bold>Comoros</bold> — <named-content xmlns:xlink="http://www.w3.org/1999/xlink" content-type="dwc:institutional_code" xlink:type="simple">NHMUK</named-content> Entomology: 2000-110, one spm., Comores, leg. Helen Read, May 1995.</p><p>
              <bold>Pacific Islands</bold> — <named-content xmlns:xlink="http://www.w3.org/1999/xlink" content-type="dwc:institutional_code" xlink:type="simple">NHMUK</named-content>, one spm., South Pacific Islands, leg. J.M. Selfridge Mhl., 2/3/1885. <named-content xmlns:xlink="http://www.w3.org/1999/xlink" content-type="dwc:institutional_code" xlink:type="simple">NHMUK</named-content> 1950.4.19.13, one spm., Nukualofa, Tonga, 22/2/1925, det. Brolemann. <named-content xmlns:xlink="http://www.w3.org/1999/xlink" content-type="dwc:institutional_code" xlink:type="simple">NHMUK</named-content> 1950.4.19.6 and 11, two spms., Apia, Upolu, Samoa, leg. Buxton and Hopkins, 7/5/1924. <named-content xmlns:xlink="http://www.w3.org/1999/xlink" content-type="dwc:institutional_code" xlink:type="simple">NHMUK</named-content>, one spm., Ahui, Tautira, Tahiti, 9/8/1925, leg. Cheesman. <named-content xmlns:xlink="http://www.w3.org/1999/xlink" content-type="dwc:institutional_code" xlink:type="simple">NHMUK</named-content>, one spm., Pahenoo, Tahiti, South Pacific, 3/1925, leg. Col. S.Y. Sr. George P.H. Johnson S.Z.R.Q. <named-content xmlns:xlink="http://www.w3.org/1999/xlink" content-type="dwc:institutional_code" xlink:type="simple">NHMUK</named-content> 1882.60, one spm., Ravatonga, leg. Sir J. Fulbock. <named-content xmlns:xlink="http://www.w3.org/1999/xlink" content-type="dwc:institutional_code" xlink:type="simple">NHMUK</named-content> 1911.12.4.14, one spm., Savau, Friendly Island. <named-content xmlns:xlink="http://www.w3.org/1999/xlink" content-type="dwc:institutional_code" xlink:type="simple">NHMUK</named-content>, one spm., Hawaiian Islands, leg. Henry Edward, 30/12/1875. <named-content xmlns:xlink="http://www.w3.org/1999/xlink" content-type="dwc:institutional_code" xlink:type="simple">NHMUK</named-content> 1882.60, one spm., Rarotonga, Sir J. Lubbock’s collection. <named-content xmlns:xlink="http://www.w3.org/1999/xlink" content-type="dwc:institutional_code" xlink:type="simple">NHMUK</named-content> 1926.1.24.465, one spm., on mango trunk, Fatu Hiva, Marquesas Island, leg. P.H. Johnson S.Z.R.A, 6/1/1925. <named-content xmlns:xlink="http://www.w3.org/1999/xlink" content-type="dwc:institutional_code" xlink:type="simple">NHMUK</named-content> 1926.1.24.466-470, five spms., Hiva Oa, Marquesas Island, January 1924, leg. P.H. Johnson.</p><!--PageBreak--><!--PageBreak--><!--PageBreak--><!--PageBreak--><p>
              <bold>United Kingdom</bold> — <named-content xmlns:xlink="http://www.w3.org/1999/xlink" content-type="dwc:institutional_code" xlink:type="simple">NHMUK</named-content>, one spm., in flat over banana-ripening store, Poplar, London, leg. E.Z.H.O.H., 9/10/1956. <named-content xmlns:xlink="http://www.w3.org/1999/xlink" content-type="dwc:institutional_code" xlink:type="simple">NHMUK</named-content> 1894.12.23.1, one spm., Kew Gardens. <named-content xmlns:xlink="http://www.w3.org/1999/xlink" content-type="dwc:institutional_code" xlink:type="simple">NHMUK</named-content>, one spm., imported with bananas, Windsor, 14/6/1965, det. P.C. Jerrard, 1965. <named-content xmlns:xlink="http://www.w3.org/1999/xlink" content-type="dwc:institutional_code" xlink:type="simple">NHMUK</named-content>, one spm., West Indies dock, London. <named-content xmlns:xlink="http://www.w3.org/1999/xlink" content-type="dwc:institutional_code" xlink:type="simple">NHMUK</named-content>, one spm., imported with bananas, Boston, Lincs [Lincolnshire, U.K.], det. P.C. Jerrard, 24/10/1960.</p><p>
              <bold>Caribbean Sea</bold> — <named-content xmlns:xlink="http://www.w3.org/1999/xlink" content-type="dwc:institutional_code" xlink:type="simple">NHMUK</named-content>, two spms., Barbados, det. J. Locke Esq. <named-content xmlns:xlink="http://www.w3.org/1999/xlink" content-type="dwc:institutional_code" xlink:type="simple">NHMUK</named-content> 1886.113-116, one spm., Montserrat. <named-content xmlns:xlink="http://www.w3.org/1999/xlink" content-type="dwc:institutional_code" xlink:type="simple">NHMUK</named-content> 1899.6.1-3, three adults, numerous juvenile spms., St. John (West Indies), leg. J.W. Gregory. <named-content xmlns:xlink="http://www.w3.org/1999/xlink" content-type="dwc:institutional_code" xlink:type="simple">NHMUK</named-content>, one spm., leg. Morne Fortune, R.F.S., det. D.J. Clark. <named-content xmlns:xlink="http://www.w3.org/1999/xlink" content-type="dwc:institutional_code" xlink:type="simple">NHMUK</named-content>, one spm., Bermuda, April, 1873. <named-content xmlns:xlink="http://www.w3.org/1999/xlink" content-type="dwc:institutional_code" xlink:type="simple">NHMUK</named-content> 1896.3.17.21.22, two spms., Antigua, leg. W.R. Forrest. <named-content xmlns:xlink="http://www.w3.org/1999/xlink" content-type="dwc:institutional_code" xlink:type="simple">NHMUK</named-content>, one spm., Bermuda, April, 1873.</p><p>
              <bold>Central and South America</bold> — <named-content xmlns:xlink="http://www.w3.org/1999/xlink" content-type="dwc:institutional_code" xlink:type="simple">NHMUK</named-content> 1913.6.13.398-399, two spms., Bogotia [Bogotá, Colombia]. <named-content xmlns:xlink="http://www.w3.org/1999/xlink" content-type="dwc:institutional_code" xlink:type="simple">NHMUK</named-content> 1898.2.12.15, one spm., Rio Jurua, Amazons, leg. Dr. Bach. <named-content xmlns:xlink="http://www.w3.org/1999/xlink" content-type="dwc:institutional_code" xlink:type="simple">NHMUK</named-content> 1913.6.18.900, one spm., Cayenne. <named-content xmlns:xlink="http://www.w3.org/1999/xlink" content-type="dwc:institutional_code" xlink:type="simple">NHMUK</named-content>, one spm., Rio Sofiars, northwest Ecuador, 450 ft., leg. Rosenberg. <named-content xmlns:xlink="http://www.w3.org/1999/xlink" content-type="dwc:institutional_code" xlink:type="simple">NHMUK</named-content> 1905.7.13.1, one spm., Isthmus of Panama, leg. Mr. H. Robert.</p><p>
              <bold>Undetermined locality</bold> — <named-content xmlns:xlink="http://www.w3.org/1999/xlink" content-type="dwc:institutional_code" xlink:type="simple">NHMUK</named-content>, one spm., unknown locality, with label “No.47/21”. <named-content xmlns:xlink="http://www.w3.org/1999/xlink" content-type="dwc:institutional_code" xlink:type="simple">NHMUK</named-content> 1813.6.18.201-202, one spm., with label “<italic><tp:taxon-name><tp:taxon-name-part taxon-name-part-type="genus">Scolopendra</tp:taxon-name-part></tp:taxon-name></italic> Div.I seet. B.6 Cintillus”. <named-content xmlns:xlink="http://www.w3.org/1999/xlink" content-type="dwc:institutional_code" xlink:type="simple">NHMUK</named-content> 1813.6.18.904, one spm., with label “<italic><tp:taxon-name><tp:taxon-name-part taxon-name-part-type="genus">Scolopendra</tp:taxon-name-part> <tp:taxon-name-part taxon-name-part-type="species">subspinipes</tp:taxon-name-part></tp:taxon-name></italic> I (typical form)”. <named-content xmlns:xlink="http://www.w3.org/1999/xlink" content-type="dwc:institutional_code" xlink:type="simple">NHMUK</named-content> 1916.10.4.4-8, one spm., unknown locality. <named-content xmlns:xlink="http://www.w3.org/1999/xlink" content-type="dwc:institutional_code" xlink:type="simple">NHMUK</named-content>, one spm., Rei Islands, leg. Cahl. Lingen, with label “88-100”. <named-content xmlns:xlink="http://www.w3.org/1999/xlink" content-type="dwc:institutional_code" xlink:type="simple">NHMW</named-content> Inv. No. 703, one spm., Ostindien [East Indies].</p><p>
              <bold>Specimens referred to <italic><tp:taxon-name><tp:taxon-name-part taxon-name-part-type="genus">Scolopendra</tp:taxon-name-part> <tp:taxon-name-part taxon-name-part-type="species">mutilans</tp:taxon-name-part></tp:taxon-name></italic> Koch, 1878</bold>: <bold>Japan</bold> — <bold>Syntype</bold> <named-content xmlns:xlink="http://www.w3.org/1999/xlink" content-type="dwc:institutional_code" xlink:type="simple">NHMW</named-content> Inv. No. 751 of <italic><tp:taxon-name><tp:taxon-name-part taxon-name-part-type="genus">Scolopendra</tp:taxon-name-part> <tp:taxon-name-part taxon-name-part-type="species">mutilans</tp:taxon-name-part></tp:taxon-name></italic> Koch, 1878, one spm., Japan, with label “Syntype”, leg. Roletz, don. Latzel, 1919 (Figs 12–13). <named-content xmlns:xlink="http://www.w3.org/1999/xlink" content-type="dwc:institutional_code" xlink:type="simple">NHMUK</named-content> 1911.12.12.915-916, two spms., Izu, Japan, leg. S. Akiyama. <named-content xmlns:xlink="http://www.w3.org/1999/xlink" content-type="dwc:institutional_code" xlink:type="simple">NHMUK</named-content>, one spm., Yokohama, Japan, HMS Challenger Expedition, May 1875. <named-content xmlns:xlink="http://www.w3.org/1999/xlink" content-type="dwc:institutional_code" xlink:type="simple">NHMUK</named-content>, two spms., Kole [Kobe], Japan, June 1875. <named-content xmlns:xlink="http://www.w3.org/1999/xlink" content-type="dwc:institutional_code" xlink:type="simple">NHMW</named-content> Inv. No. 746, one spm., Nagasaki, Japan, leg. Rausonel, 1871. <named-content xmlns:xlink="http://www.w3.org/1999/xlink" content-type="dwc:institutional_code" xlink:type="simple">NHMW</named-content> Inv. No. 738, seven spms., Japan, don. Roretz, 1/3/1881. <named-content xmlns:xlink="http://www.w3.org/1999/xlink" content-type="dwc:institutional_code" xlink:type="simple">NHMW</named-content> Inv. No. 740, six spms., Japan.</p><p>
              <bold>China</bold> — <named-content xmlns:xlink="http://www.w3.org/1999/xlink" content-type="dwc:institutional_code" xlink:type="simple">NHMUK</named-content> 1886.120, one spm., Snowy valley, Ningbo. <named-content xmlns:xlink="http://www.w3.org/1999/xlink" content-type="dwc:institutional_code" xlink:type="simple">NHMUK</named-content> 1892.12.6.1, one spm., Chusan Island [Zhoushan], leg. J.J. Walkes.</p><p>
              <bold>Korea</bold> — <named-content xmlns:xlink="http://www.w3.org/1999/xlink" content-type="dwc:institutional_code" xlink:type="simple">NHMUK</named-content> 1882.14, two spms., Southeast Korea. <named-content xmlns:xlink="http://www.w3.org/1999/xlink" content-type="dwc:institutional_code" xlink:type="simple">NHMUK</named-content>, two spms., Kang-hwa [Khangwhado], Korea, leg. Miss Scarlett.</p><p>
              <bold>Undetermined locality</bold> — <named-content xmlns:xlink="http://www.w3.org/1999/xlink" content-type="dwc:institutional_code" xlink:type="simple">NHMUK</named-content> 1888.50, one spm., Seimer Island (Pabva), leg. H.O.F. <named-content xmlns:xlink="http://www.w3.org/1999/xlink" content-type="dwc:institutional_code" xlink:type="simple">NHMUK</named-content>, two spms., Tsur Island, leg. Holst, July-August 1891. <named-content xmlns:xlink="http://www.w3.org/1999/xlink" content-type="dwc:institutional_code" xlink:type="simple">NHMW</named-content>, nine spms., unknown locality determined as “<italic><tp:taxon-name><tp:taxon-name-part taxon-name-part-type="genus">Scolopendra</tp:taxon-name-part> <tp:taxon-name-part taxon-name-part-type="species">mutilans</tp:taxon-name-part></tp:taxon-name></italic>”.</p></tp:treatment-sec><tp:treatment-sec sec-type="diagnosis"><title>Diagnosis.</title><p>17–19 antennal articles, 6 basal articles glabrous dorsally. Each tooth-plate with (4)5-7 teeth. Tergites 3(4)-20 with paramedian sutures. Complete tergite margination on TT14 (17)-21. Tergite of ultimate leg-bearing segment without depression or median suture. Complete paramedian sutures on sternites 2(3)-20. Coxopleural process with 2 apical spines, without lateral and dorsal spine. Ultimate leg prefemora with 2 <abbrev xmlns:xlink="http://www.w3.org/1999/xlink" xlink:title="ventro-lateral spine" xlink:type="simple">VL</abbrev>, 1–2 <abbrev xmlns:xlink="http://www.w3.org/1999/xlink" xlink:title="median spine" xlink:type="simple">M</abbrev>, 0–3 <abbrev xmlns:xlink="http://www.w3.org/1999/xlink" xlink:title="dorso-median spine" xlink:type="simple">DM</abbrev> and prefemoral process with 1–6 spines. One tarsal spur on legs 1–19 or 20.</p><!--PageBreak--><!--PageBreak--><!--PageBreak--></tp:treatment-sec><tp:treatment-sec sec-type="description"><title>Composite description.</title><p>Body length up to 16 cm. Reddish brown colouration on entire body. Cephalic plate and segments monochromatic or dichromatic. Tergites reddish brown; dark band on posterior border of tergites. Cephalic plate with small punctae on anterior part; median sulcus present. Posterior part of cephalic plate without paramedian sulci.</p><p>Antenna usually with 18–19 articles (16–17 articles on one side in some specimens), basal 6 subcylindrical and glabrous dorsally (Fig. <xref ref-type="fig" rid="F16">16A</xref>), 6 articles glabrous ventrally. Antennae reach segment 3–4. Forcipular trochanteroprefemoral process with denticles in two groups, 1–3 apical and 1–2 inner (Fig. <xref ref-type="fig" rid="F16">16B, D</xref>). Tooth-plates wider than long or nearly as long as wide, 5–7 teeth (Figs <xref ref-type="fig" rid="F10">10D</xref>, <xref ref-type="fig" rid="F16">16B, D</xref>); atypically with 10 on one side (<named-content xmlns:xlink="http://www.w3.org/1999/xlink" content-type="dwc:institutional_code" xlink:type="simple">NHMUK</named-content> specimen from western New Guinea). Tooth-plate with straight, transverse basal suture. Coxosternite without median suture (Figs <xref ref-type="fig" rid="F10">10C</xref>, <xref ref-type="fig" rid="F16">16D</xref>). Article 2 of second maxillary telopodite with spur.</p><fig id="F9" position="float" orientation="portrait"><label>Figure 9.</label><caption><p>Habitus photographs of <italic><tp:taxon-name><tp:taxon-name-part taxon-name-part-type="genus">Scolopendra</tp:taxon-name-part></tp:taxon-name></italic> species: <bold>A</bold> <italic><tp:taxon-name><tp:taxon-name-part taxon-name-part-type="genus">Scolopendra</tp:taxon-name-part> <tp:taxon-name-part taxon-name-part-type="species">subspinipes</tp:taxon-name-part></tp:taxon-name></italic> (Singapore, <named-content xmlns:xlink="http://www.w3.org/1999/xlink" content-type="dwc:institutional_code" xlink:type="simple">CUMZ</named-content> 00315) <bold>B</bold> <italic><tp:taxon-name><tp:taxon-name-part taxon-name-part-type="genus">Scolopendra</tp:taxon-name-part> <tp:taxon-name-part taxon-name-part-type="species">calcarata</tp:taxon-name-part></tp:taxon-name></italic> (Thailand, <named-content xmlns:xlink="http://www.w3.org/1999/xlink" content-type="dwc:institutional_code" xlink:type="simple">CUMZ</named-content> 00418) <bold>C</bold> <italic><tp:taxon-name><tp:taxon-name-part taxon-name-part-type="genus">Scolopendra</tp:taxon-name-part> <tp:taxon-name-part taxon-name-part-type="species">japonica</tp:taxon-name-part></tp:taxon-name></italic> (Colour morph 2: Laos, <named-content xmlns:xlink="http://www.w3.org/1999/xlink" content-type="dwc:institutional_code" xlink:type="simple">CUMZ</named-content> 00298).</p></caption><graphic xmlns:xlink="http://www.w3.org/1999/xlink" xlink:href="zookeys-590-001-g009.jpg" position="float" orientation="portrait" xlink:type="simple" id="oo_88999.jpg"/></fig><fig id="F10" position="float" orientation="portrait"><label>Figure 10.</label><caption><p>
          <italic><tp:taxon-name><tp:taxon-name-part taxon-name-part-type="genus">Scolopendra</tp:taxon-name-part> <tp:taxon-name-part taxon-name-part-type="species">subspinipes</tp:taxon-name-part></tp:taxon-name></italic> (<named-content xmlns:xlink="http://www.w3.org/1999/xlink" content-type="dwc:institutional_code" xlink:type="simple">NHMUK</named-content>): <bold>A</bold> Cephalic plate and trunk segments 1–2 <bold>B</bold> Tergites 9–12 <bold>C</bold> Forcipular segment <bold>D</bold> Tooth-plates <bold>E</bold>–<bold>G</bold> Spiracles 3, 5 and 8, respectively.</p></caption><graphic xmlns:xlink="http://www.w3.org/1999/xlink" xlink:href="zookeys-590-001-g010.jpg" position="float" orientation="portrait" xlink:type="simple" id="oo_89000.jpg"/></fig><p>Anterior margin of T1 underlying cephalic plate (Figs <xref ref-type="fig" rid="F10">10A</xref>, <xref ref-type="fig" rid="F16">16A</xref>). Complete paramedian sutures on TT3–4; margination typically starting on TT5–10 (atypically from TT12–13 in some specimens). Tergite surface (Figs <xref ref-type="fig" rid="F10">10B</xref>, <xref ref-type="fig" rid="F16">16C</xref>) smooth. Tergite of ultimate leg-bearing segment (Fig. <xref ref-type="fig" rid="F17">17C</xref>) curved posteriorly, without median suture or depression; ratio of width: length of tergite of ultimate leg-bearing segment 0.8:1. Sternites (Figs <xref ref-type="fig" rid="F11">11A</xref>, <xref ref-type="fig" rid="F17">17A</xref>) with complete paramedian sutures. Surface of sternites smooth, without depression. Sternite of ultimate leg-bearing segment (Fig. <xref ref-type="fig" rid="F11">11B</xref>) with sides converging posteriorly; surface without depression. Pore-field on coxopleuron terminating far beneath margin of tergite of ultimate leg-bearing segment, dorsal margin of pore area gently sinuous (Figs <xref ref-type="fig" rid="F11">11C</xref>, <xref ref-type="fig" rid="F17">17B</xref>).</p><fig id="F11" position="float" orientation="portrait"><label>Figure 11.</label><caption><p>
          <italic><tp:taxon-name><tp:taxon-name-part taxon-name-part-type="genus">Scolopendra</tp:taxon-name-part> <tp:taxon-name-part taxon-name-part-type="species">subspinipes</tp:taxon-name-part></tp:taxon-name></italic> (<named-content xmlns:xlink="http://www.w3.org/1999/xlink" content-type="dwc:institutional_code" xlink:type="simple">NHMUK</named-content>): <bold>A</bold> Sternites 8–11 <bold>B</bold> Sternite of ultimate leg-bearing segment and coxopleura <bold>C</bold> Lateral view of coxopleuron <bold>D</bold> Ventral view of ultimate leg-bearing segment and ultimate leg prefemora <bold>E</bold> Dorsal view of ultimate leg-bearing segment and prefemora.</p></caption><graphic xmlns:xlink="http://www.w3.org/1999/xlink" xlink:href="zookeys-590-001-g011.jpg" position="float" orientation="portrait" xlink:type="simple" id="oo_89001.jpg"/></fig><p>Coxopleural process moderately long, with two apical and 0–1 subapical spines; pore-free area extending 30–70% length from distal part of coxopleural process to margin of sternite of ultimate leg-bearing segment (Figs <xref ref-type="fig" rid="F11">11B</xref>, <xref ref-type="fig" rid="F17">17D</xref>).</p><p>All legs without setae and tibial spur. One tarsal spur on legs 1–19 or more commonly 1–20. Ultimate legs: moderately long and slender, with ratios of lengths of prefemur and femur 1.4:1, femur and tibia 1.2:1, tibia and tarsus 2 1.4:1.; tarsus 1 and tarsus 2 2:1. Prefemoral spines: 2 <abbrev xmlns:xlink="http://www.w3.org/1999/xlink" xlink:title="ventro-lateral spine" xlink:type="simple">VL</abbrev>, 1–2 <abbrev xmlns:xlink="http://www.w3.org/1999/xlink" xlink:title="median spine" xlink:type="simple">M</abbrev>, 0–3 <abbrev xmlns:xlink="http://www.w3.org/1999/xlink" xlink:title="dorso-median spine" xlink:type="simple">DM</abbrev> and prefemoral process with 1–6 spines (Figs <xref ref-type="fig" rid="F11">11D–E</xref>, <xref ref-type="fig" rid="F17">17D–E</xref>). Posterior margin of prefemur with short median groove.</p><p>Genital segments well developed, reaching longer than distance between posterior margin of sternite of ultimate leg-bearing segment and distal part of coxopleural process. Sternite of genital segment 1 round and convex posteriorly, with median suture. In male, sternite of genital segment 2 attached to penis. Tergite of genital segment without small setae. Gonopods with small setae in male. Penis with apical bristle.</p></tp:treatment-sec><tp:treatment-sec sec-type="discussion"><title>Discussion.</title><p>Recently, the taxonomic validity of <italic><tp:taxon-name><tp:taxon-name-part taxon-name-part-type="genus">Scolopendra</tp:taxon-name-part> <tp:taxon-name-part taxon-name-part-type="species">subspinipes</tp:taxon-name-part></tp:taxon-name></italic> and its former subspecies has been evaluated both by morphology (<xref ref-type="bibr" rid="B70">Kronmüller 2012</xref>) and molecular methods (<xref ref-type="bibr" rid="B37">Chao et al. 2011</xref>, <xref ref-type="bibr" rid="B129">Siriwut et al. 2015a</xref>). Three former subspecies of <italic><tp:taxon-name><tp:taxon-name-part taxon-name-part-type="genus">Scolopendra</tp:taxon-name-part> <tp:taxon-name-part taxon-name-part-type="species">subspinipes</tp:taxon-name-part></tp:taxon-name></italic>, namely <italic><tp:taxon-name><tp:taxon-name-part taxon-name-part-type="genus">Scolopendra</tp:taxon-name-part> <tp:taxon-name-part taxon-name-part-type="species">subspinipes</tp:taxon-name-part> <tp:taxon-name-part taxon-name-part-type="subspecies">japonica</tp:taxon-name-part></tp:taxon-name></italic>, <italic><tp:taxon-name><tp:taxon-name-part taxon-name-part-type="genus">Scolopendra</tp:taxon-name-part> <tp:taxon-name-part taxon-name-part-type="species">subspinipes</tp:taxon-name-part> <tp:taxon-name-part taxon-name-part-type="subspecies">dehaani</tp:taxon-name-part></tp:taxon-name></italic> and <italic><tp:taxon-name><tp:taxon-name-part taxon-name-part-type="genus">Scolopendra</tp:taxon-name-part> <tp:taxon-name-part taxon-name-part-type="species">subspinipes</tp:taxon-name-part> <tp:taxon-name-part taxon-name-part-type="subspecies">cingulatoides</tp:taxon-name-part></tp:taxon-name></italic> (= <italic><tp:taxon-name><tp:taxon-name-part taxon-name-part-type="genus">Scolopendra</tp:taxon-name-part> <tp:taxon-name-part taxon-name-part-type="species">dawydoffi</tp:taxon-name-part></tp:taxon-name></italic>), have been raised to species rank (<xref ref-type="bibr" rid="B70">Kronmüller 2012</xref>), whereas the remaining four subspecies (in the classification of <xref ref-type="bibr" rid="B14">Attems (1930b)</xref>) have been synonymized with the nominotypical subspecies. However, some subspecies still remain of ambiguous status. Notably, <!--PageBreak--><!--PageBreak--><italic><tp:taxon-name><tp:taxon-name-part taxon-name-part-type="genus">Scolopendra</tp:taxon-name-part> <tp:taxon-name-part taxon-name-part-type="species">subspinipes</tp:taxon-name-part> <tp:taxon-name-part taxon-name-part-type="subspecies">mutilans</tp:taxon-name-part></tp:taxon-name></italic> Koch, 1878, a nominal subspecies occurring in East Asia, corresponds to <italic><tp:taxon-name><tp:taxon-name-part taxon-name-part-type="genus">Scolopendra</tp:taxon-name-part> <tp:taxon-name-part taxon-name-part-type="species">subspinipes</tp:taxon-name-part></tp:taxon-name></italic> in all respects apart from the cephalic plate and T1 showing reddish colouration. Recent morphological revisions have regarded this subspecies to be a synonym of <italic><tp:taxon-name><tp:taxon-name-part taxon-name-part-type="genus">Scolopendra</tp:taxon-name-part> <tp:taxon-name-part taxon-name-part-type="species">subspinipes</tp:taxon-name-part></tp:taxon-name></italic> (<xref ref-type="bibr" rid="B117">Schileyko 2007</xref>, <xref ref-type="bibr" rid="B70">Kronmüller 2012</xref>), whereas molecular analyses based on four loci found it to either resolve as sister taxon to <italic><tp:taxon-name><tp:taxon-name-part taxon-name-part-type="genus">Scolopendra</tp:taxon-name-part> <tp:taxon-name-part taxon-name-part-type="species">subspinipes</tp:taxon-name-part></tp:taxon-name></italic> s.str. or to group more closely with other species (<xref ref-type="bibr" rid="B144">Vahtera et al. 2013</xref>). In this study, we document a syntype of <italic><tp:taxon-name><tp:taxon-name-part taxon-name-part-type="genus">Scolopendra</tp:taxon-name-part> <tp:taxon-name-part taxon-name-part-type="species">mutilans</tp:taxon-name-part></tp:taxon-name></italic> Koch, 1878 in the <named-content xmlns:xlink="http://www.w3.org/1999/xlink" content-type="dwc:institutional_code" xlink:type="simple">NHMW</named-content> collection (Figs <xref ref-type="fig" rid="F12">12</xref>–<xref ref-type="fig" rid="F13">13</xref>) and reconfirmed its taxonomic status by using molecular analysis from the concatenated DNA dataset of <italic><tp:taxon-name><tp:taxon-name-part taxon-name-part-type="genus">Scolopendra</tp:taxon-name-part> <tp:taxon-name-part taxon-name-part-type="species">subspinipes</tp:taxon-name-part></tp:taxon-name></italic> s.str. and <italic><tp:taxon-name><tp:taxon-name-part taxon-name-part-type="genus">Scolopendra</tp:taxon-name-part> <tp:taxon-name-part taxon-name-part-type="species">mutilans</tp:taxon-name-part></tp:taxon-name></italic> Koch, 1878. The phylogenetic tree supports the proposition that this subspecies cannot be distinguished taxonomically from <italic><tp:taxon-name><tp:taxon-name-part taxon-name-part-type="genus">Scolopendra</tp:taxon-name-part> <tp:taxon-name-part taxon-name-part-type="species">subspinipes</tp:taxon-name-part></tp:taxon-name></italic>. According to genetic divergence among examined populations, <italic><tp:taxon-name><tp:taxon-name-part taxon-name-part-type="genus">Scolopendra</tp:taxon-name-part> <tp:taxon-name-part taxon-name-part-type="species">mutilans</tp:taxon-name-part></tp:taxon-name></italic> Koch, 1878 should be regarded as a geographical variant of <italic><tp:taxon-name><tp:taxon-name-part taxon-name-part-type="genus">Scolopendra</tp:taxon-name-part> <tp:taxon-name-part taxon-name-part-type="species">subspinipes</tp:taxon-name-part></tp:taxon-name></italic>, as was suggested in other recent taxonomic studies (<xref ref-type="bibr" rid="B114">Schileyko 1995</xref>, <xref ref-type="bibr" rid="B117">2007</xref>). Some morphological comparisons of several populations from Southeast and East Asia are provided in Table <xref ref-type="table" rid="T6">6</xref>.</p><fig id="F12" position="float" orientation="portrait"><label>Figure 12.</label><caption><p>
          <italic><tp:taxon-name><tp:taxon-name-part taxon-name-part-type="genus">Scolopendra</tp:taxon-name-part> <tp:taxon-name-part taxon-name-part-type="species">subspinipes</tp:taxon-name-part></tp:taxon-name></italic> (Syntype <named-content xmlns:xlink="http://www.w3.org/1999/xlink" content-type="dwc:institutional_code" xlink:type="simple">NHMW</named-content> 751 of <italic><tp:taxon-name><tp:taxon-name-part taxon-name-part-type="genus">Scolopendra</tp:taxon-name-part> <tp:taxon-name-part taxon-name-part-type="species">mutilans</tp:taxon-name-part></tp:taxon-name></italic> Koch, 1878): <bold>A</bold> Tooth-plates <bold>B</bold> Cephalic plate and trunk segments 1–2 <bold>C</bold> Forcipular segment <bold>D</bold> Tergites 9–11 <bold>E–G</bold> Spiracles 3, 5 and 8, respectively.</p></caption><graphic xmlns:xlink="http://www.w3.org/1999/xlink" xlink:href="zookeys-590-001-g012.jpg" position="float" orientation="portrait" xlink:type="simple" id="oo_89002.jpg"/></fig><fig id="F13" position="float" orientation="portrait"><label>Figure 13.</label><caption><p>
          <italic><tp:taxon-name><tp:taxon-name-part taxon-name-part-type="genus">Scolopendra</tp:taxon-name-part> <tp:taxon-name-part taxon-name-part-type="species">subspinipes</tp:taxon-name-part></tp:taxon-name></italic> (Syntype <named-content xmlns:xlink="http://www.w3.org/1999/xlink" content-type="dwc:institutional_code" xlink:type="simple">NHMW</named-content> 751 of <italic><tp:taxon-name><tp:taxon-name-part taxon-name-part-type="genus">Scolopendra</tp:taxon-name-part> <tp:taxon-name-part taxon-name-part-type="species">mutilans</tp:taxon-name-part></tp:taxon-name></italic> Koch, 1878): <bold>A</bold> Sternite of ultimate leg-bearing segment and coxopleura <bold>B</bold> Sternites 10–12 <bold>C</bold> Sternite of ultimate leg-bearing segment, coxopleura and ventral view of ultimate leg prefemur <bold>D</bold> Tergite of ultimate leg-bearing segment <bold>E</bold> Ventral view of ultimate leg prefemur <bold>F</bold> Dorsal view of ultimate leg prefemur <bold>G</bold> Ventro-lateral view of ultimate leg.</p></caption><graphic xmlns:xlink="http://www.w3.org/1999/xlink" xlink:href="zookeys-590-001-g013.jpg" position="float" orientation="portrait" xlink:type="simple" id="oo_89003.jpg"/></fig><table-wrap id="T6" position="float" orientation="portrait"><label>Table 6.</label><caption><p>Morphological comparison of <italic><tp:taxon-name><tp:taxon-name-part taxon-name-part-type="genus">Scolopendra</tp:taxon-name-part> <tp:taxon-name-part taxon-name-part-type="species">subspinipes</tp:taxon-name-part></tp:taxon-name></italic> populations from different geographical regions. ? insufficient data.</p></caption><table id="TID0EPUFK" rules="all"><tbody><tr><th rowspan="1" colspan="1">Character</th><th rowspan="1" colspan="1">Bay of Bengal and Indian Ocean<sup>1</sup></th><th rowspan="1" colspan="1">Malay Peninsula<sup>1</sup></th><th rowspan="1" colspan="1">Vietnam <sup>2</sup></th><th rowspan="1" colspan="1">Indonesia<sup>1</sup></th><th rowspan="1" colspan="1">Philippines<sup>1</sup></th><th rowspan="1" colspan="1">Taiwan <sup>3</sup></th><th rowspan="1" colspan="1">China<sup>1</sup></th><th rowspan="1" colspan="1">Japan<sup>1</sup></th></tr><tr><td rowspan="1" colspan="1">Number of antennal articles</td><td rowspan="1" colspan="1">18</td><td rowspan="1" colspan="1">18–19</td><td rowspan="1" colspan="1">18–19</td><td rowspan="1" colspan="1">17–19</td><td rowspan="1" colspan="1">17–18</td><td rowspan="1" colspan="1">18–19</td><td rowspan="1" colspan="1">16–18</td><td rowspan="1" colspan="1">15–19</td></tr><tr><td rowspan="1" colspan="1">Number of glabrous articles</td><td rowspan="1" colspan="1">6</td><td rowspan="1" colspan="1">6</td><td rowspan="1" colspan="1">6</td><td rowspan="1" colspan="1">6</td><td rowspan="1" colspan="1">6</td><td rowspan="1" colspan="1">6</td><td rowspan="1" colspan="1">6</td><td rowspan="1" colspan="1">6</td></tr><tr><td rowspan="1" colspan="1">Teeth on tooth-plate</td><td rowspan="1" colspan="1">5+5</td><td rowspan="1" colspan="1">4+6, 5+5, 6+5, 6+6, 7+7</td><td rowspan="1" colspan="1">4–9 (each side?)</td><td rowspan="1" colspan="1">5+5, 6+7, 7+7, 6+10</td><td rowspan="1" colspan="1">5+5, 10+5, 7+7</td><td rowspan="1" colspan="1">5+5</td><td rowspan="1" colspan="1">5+5</td><td rowspan="1" colspan="1">4+5, 5+5, 6+5, 6+6</td></tr><tr><td rowspan="1" colspan="1">First tergite with complete paramedian sutures</td><td rowspan="1" colspan="1">3</td><td rowspan="1" colspan="1">3</td><td rowspan="1" colspan="1">2(9)<break/> (poorly defined in some specimens)</td><td rowspan="1" colspan="1">3–4</td><td rowspan="1" colspan="1">3–4</td><td rowspan="1" colspan="1">4–6</td><td rowspan="1" colspan="1">3–6</td><td rowspan="1" colspan="1">3–6</td></tr><tr><td rowspan="1" colspan="1">First tergite with margination</td><td rowspan="1" colspan="1">5</td><td rowspan="1" colspan="1">4–10</td><td rowspan="1" colspan="1">14–15</td><td rowspan="1" colspan="1">4–11</td><td rowspan="1" colspan="1">3–5</td><td rowspan="1" colspan="1">5–9</td><td rowspan="1" colspan="1">5–8</td><td rowspan="1" colspan="1">5–16</td></tr><tr><td rowspan="1" colspan="1">Tergite surface</td><td rowspan="1" colspan="1">smooth</td><td rowspan="1" colspan="1">smooth</td><td rowspan="1" colspan="1">smooth</td><td rowspan="1" colspan="1">smooth</td><td rowspan="1" colspan="1">smooth</td><td rowspan="1" colspan="1">smooth</td><td rowspan="1" colspan="1">smooth</td><td rowspan="1" colspan="1">smooth</td></tr><tr><td rowspan="1" colspan="1">Median furrow on tergite of <abbrev xmlns:xlink="http://www.w3.org/1999/xlink" xlink:title="ultimate leg-bearing segment" xlink:type="simple">ULBS</abbrev></td><td rowspan="1" colspan="1">absent</td><td rowspan="1" colspan="1">absent</td><td rowspan="1" colspan="1">absent</td><td rowspan="1" colspan="1">absent</td><td rowspan="1" colspan="1">absent</td><td rowspan="1" colspan="1">absent</td><td rowspan="1" colspan="1">absent</td><td rowspan="1" colspan="1">absent</td></tr><tr><td rowspan="1" colspan="1">Paramedian sutures on sternites</td><td rowspan="1" colspan="1">complete</td><td rowspan="1" colspan="1">complete</td><td rowspan="1" colspan="1">complete</td><td rowspan="1" colspan="1">complete</td><td rowspan="1" colspan="1">complete</td><td rowspan="1" colspan="1">incomplete</td><td rowspan="1" colspan="1">complete</td><td rowspan="1" colspan="1">complete</td></tr><tr><td rowspan="1" colspan="1">Sternite of ultimate leg-bearing segment</td><td rowspan="1" colspan="1">without pit</td><td rowspan="1" colspan="1">pit-like median furrow</td><td rowspan="1" colspan="1">?</td><td rowspan="1" colspan="1">pit-like median furrow</td><td rowspan="1" colspan="1">without pit</td><td rowspan="1" colspan="1">?</td><td rowspan="1" colspan="1">pit-like median furrow</td><td rowspan="1" colspan="1">pit-like median furrow</td></tr><tr><td rowspan="1" colspan="1">Spines on coxopleural process</td><td rowspan="1" colspan="1">
                      <abbrev xmlns:xlink="http://www.w3.org/1999/xlink" xlink:title="apical spine" xlink:type="simple">AP</abbrev>: 2</td><td rowspan="1" colspan="1">
                      <abbrev xmlns:xlink="http://www.w3.org/1999/xlink" xlink:title="apical spine" xlink:type="simple">AP</abbrev>: 2<break/> <abbrev xmlns:xlink="http://www.w3.org/1999/xlink" xlink:title="subapical spine" xlink:type="simple">SAP</abbrev>: 0–1</td><td rowspan="1" colspan="1">
                      <abbrev xmlns:xlink="http://www.w3.org/1999/xlink" xlink:title="apical spine" xlink:type="simple">AP</abbrev>: 2</td><td rowspan="1" colspan="1">
                      <abbrev xmlns:xlink="http://www.w3.org/1999/xlink" xlink:title="apical spine" xlink:type="simple">AP</abbrev>: 2<break/> <abbrev xmlns:xlink="http://www.w3.org/1999/xlink" xlink:title="subapical spine" xlink:type="simple">SAP</abbrev>: 0–1<break/></td><td rowspan="1" colspan="1">
                      <abbrev xmlns:xlink="http://www.w3.org/1999/xlink" xlink:title="apical spine" xlink:type="simple">AP</abbrev>: 2<break/> <abbrev xmlns:xlink="http://www.w3.org/1999/xlink" xlink:title="subapical spine" xlink:type="simple">SAP</abbrev>: 0–1<break/></td><td rowspan="1" colspan="1">
                      <abbrev xmlns:xlink="http://www.w3.org/1999/xlink" xlink:title="apical spine" xlink:type="simple">AP</abbrev>: 2–3<break/></td><td rowspan="1" colspan="1">
                      <abbrev xmlns:xlink="http://www.w3.org/1999/xlink" xlink:title="apical spine" xlink:type="simple">AP</abbrev>: 1–2<break/> <abbrev xmlns:xlink="http://www.w3.org/1999/xlink" xlink:title="subapical spine" xlink:type="simple">SAP</abbrev>: 0–1</td><td rowspan="1" colspan="1">
                      <abbrev xmlns:xlink="http://www.w3.org/1999/xlink" xlink:title="apical spine" xlink:type="simple">AP</abbrev>: 0–2<break/> <abbrev xmlns:xlink="http://www.w3.org/1999/xlink" xlink:title="subapical spine" xlink:type="simple">SAP</abbrev>: 0–1</td></tr><tr><td rowspan="1" colspan="1">Spine formula on prefemora of ultimate legs</td><td rowspan="1" colspan="1">
                      <abbrev xmlns:xlink="http://www.w3.org/1999/xlink" xlink:title="ventro-lateral spine" xlink:type="simple">VL</abbrev>: 2<break/> <abbrev xmlns:xlink="http://www.w3.org/1999/xlink" xlink:title="median spine" xlink:type="simple">M</abbrev>: 1<break/> <abbrev xmlns:xlink="http://www.w3.org/1999/xlink" xlink:title="dorso-median spine" xlink:type="simple">DM</abbrev>: 1<break/> <abbrev xmlns:xlink="http://www.w3.org/1999/xlink" xlink:title="spine on prefemoral process" xlink:type="simple">SP</abbrev>: 2</td><td rowspan="1" colspan="1">
                      <abbrev xmlns:xlink="http://www.w3.org/1999/xlink" xlink:title="ventro-lateral spine" xlink:type="simple">VL</abbrev>: 2–3<break/> <abbrev xmlns:xlink="http://www.w3.org/1999/xlink" xlink:title="median spine" xlink:type="simple">M</abbrev>: 1–2<break/> <abbrev xmlns:xlink="http://www.w3.org/1999/xlink" xlink:title="dorso-median spine" xlink:type="simple">DM</abbrev>: 1–2<break/> <abbrev xmlns:xlink="http://www.w3.org/1999/xlink" xlink:title="spine on prefemoral process" xlink:type="simple">SP</abbrev>: 2–3</td><td rowspan="1" colspan="1">
                      <abbrev xmlns:xlink="http://www.w3.org/1999/xlink" xlink:title="ventro-lateral spine" xlink:type="simple">VL</abbrev>: 0–3<break/> <abbrev xmlns:xlink="http://www.w3.org/1999/xlink" xlink:title="median spine" xlink:type="simple">M</abbrev>: 0–2<break/> <abbrev xmlns:xlink="http://www.w3.org/1999/xlink" xlink:title="dorso-median spine" xlink:type="simple">DM</abbrev>: 0–3<break/> <abbrev xmlns:xlink="http://www.w3.org/1999/xlink" xlink:title="spine on prefemoral process" xlink:type="simple">SP</abbrev>: 1≥</td><td rowspan="1" colspan="1">
                      <abbrev xmlns:xlink="http://www.w3.org/1999/xlink" xlink:title="ventro-lateral spine" xlink:type="simple">VL</abbrev>: 2<break/> <abbrev xmlns:xlink="http://www.w3.org/1999/xlink" xlink:title="median spine" xlink:type="simple">M</abbrev>: 1–2<break/> <abbrev xmlns:xlink="http://www.w3.org/1999/xlink" xlink:title="dorso-median spine" xlink:type="simple">DM</abbrev>: 1–2<break/> <abbrev xmlns:xlink="http://www.w3.org/1999/xlink" xlink:title="spine on prefemoral process" xlink:type="simple">SP</abbrev>: 2–5</td><td rowspan="1" colspan="1">
                      <abbrev xmlns:xlink="http://www.w3.org/1999/xlink" xlink:title="ventro-lateral spine" xlink:type="simple">VL</abbrev>: 2<break/> <abbrev xmlns:xlink="http://www.w3.org/1999/xlink" xlink:title="median spine" xlink:type="simple">M</abbrev>: 1–2<break/> <abbrev xmlns:xlink="http://www.w3.org/1999/xlink" xlink:title="dorso-median spine" xlink:type="simple">DM</abbrev>: 1–2<break/> <abbrev xmlns:xlink="http://www.w3.org/1999/xlink" xlink:title="spine on prefemoral process" xlink:type="simple">SP</abbrev>: 2</td><td rowspan="1" colspan="1">
                      <abbrev xmlns:xlink="http://www.w3.org/1999/xlink" xlink:title="ventro-lateral spine" xlink:type="simple">VL</abbrev>: 2<break/> <abbrev xmlns:xlink="http://www.w3.org/1999/xlink" xlink:title="ventro-median spine" xlink:type="simple">VM</abbrev>: 1<break/> <abbrev xmlns:xlink="http://www.w3.org/1999/xlink" xlink:title="dorso-median spine" xlink:type="simple">DM</abbrev>: 2<break/> <abbrev xmlns:xlink="http://www.w3.org/1999/xlink" xlink:title="spine on prefemoral process" xlink:type="simple">SP</abbrev>: 2–4</td><td rowspan="1" colspan="1">
                      <abbrev xmlns:xlink="http://www.w3.org/1999/xlink" xlink:title="ventro-lateral spine" xlink:type="simple">VL</abbrev>: 2–3<break/> <abbrev xmlns:xlink="http://www.w3.org/1999/xlink" xlink:title="median spine" xlink:type="simple">M</abbrev>: 1<break/> <abbrev xmlns:xlink="http://www.w3.org/1999/xlink" xlink:title="dorso-median spine" xlink:type="simple">DM</abbrev>: 1<break/> <abbrev xmlns:xlink="http://www.w3.org/1999/xlink" xlink:title="spine on prefemoral process" xlink:type="simple">SP</abbrev>: 1–2</td><td rowspan="1" colspan="1">
                      <abbrev xmlns:xlink="http://www.w3.org/1999/xlink" xlink:title="ventro-lateral spine" xlink:type="simple">VL</abbrev>: 0–3<break/> <abbrev xmlns:xlink="http://www.w3.org/1999/xlink" xlink:title="median spine" xlink:type="simple">M</abbrev>: 0–2<break/> <abbrev xmlns:xlink="http://www.w3.org/1999/xlink" xlink:title="dorso-median spine" xlink:type="simple">DM</abbrev>: 0–2<break/> <abbrev xmlns:xlink="http://www.w3.org/1999/xlink" xlink:title="spine on prefemoral process" xlink:type="simple">SP</abbrev>: 1–6</td></tr><tr><td rowspan="1" colspan="1">Legs with one tarsal spur</td><td rowspan="1" colspan="1">1–20(R)</td><td rowspan="1" colspan="1">1–19(20)</td><td rowspan="1" colspan="1">1–19</td><td rowspan="1" colspan="1">1–19 (20)</td><td rowspan="1" colspan="1">1–19 (20)</td><td rowspan="1" colspan="1">1–20</td><td rowspan="1" colspan="1">1–20</td><td rowspan="1" colspan="1">1–19(20)</td></tr></tbody></table><table-wrap-foot><fn><p>
            <bold>Note</bold>: each superscript number refers to description in previous and present studies as follow: <sup>1</sup> = this study, <sup>2</sup> = <xref ref-type="bibr" rid="B114">Schileyko (1995)</xref>, <sup>3</sup> = <xref ref-type="bibr" rid="B36">Chao (2008)</xref>.</p></fn></table-wrap-foot></table-wrap><p>
              <italic><tp:taxon-name><tp:taxon-name-part taxon-name-part-type="genus">Scolopendra</tp:taxon-name-part> <tp:taxon-name-part taxon-name-part-type="species">subspinipes</tp:taxon-name-part> <tp:taxon-name-part taxon-name-part-type="subspecies">piceoflava</tp:taxon-name-part></tp:taxon-name></italic>, another former subspecies of <italic><tp:taxon-name><tp:taxon-name-part taxon-name-part-type="genus">Scolopendra</tp:taxon-name-part> <tp:taxon-name-part taxon-name-part-type="species">subspinipes</tp:taxon-name-part></tp:taxon-name></italic> from Sulawesi, Indonesia, is currently treated as a synonym of <italic><tp:taxon-name><tp:taxon-name-part taxon-name-part-type="genus">Scolopendra</tp:taxon-name-part> <tp:taxon-name-part taxon-name-part-type="species">subspinipes</tp:taxon-name-part></tp:taxon-name></italic> (see <xref ref-type="bibr" rid="B70">Kronmüller 2012</xref>), but may upon further study prove to be a valid species. <xref ref-type="bibr" rid="B17">Attems (1934)</xref> stated that it could be distinguished from other forms of <italic><tp:taxon-name><tp:taxon-name-part taxon-name-part-type="genus">Scolopendra</tp:taxon-name-part> <tp:taxon-name-part taxon-name-part-type="species">subspinipes</tp:taxon-name-part></tp:taxon-name></italic> by yellowish colouration on the posterior part of its tergites. He also referred to the weakness or near absence of tergal paramedian sutures, which also occurs in some other SE Asian <italic><tp:taxon-name><tp:taxon-name-part taxon-name-part-type="genus">Scolopendra</tp:taxon-name-part></tp:taxon-name></italic> species (see <xref ref-type="bibr" rid="B70">Kronmüller 2012</xref> and discussion of <italic><tp:taxon-name><tp:taxon-name-part taxon-name-part-type="genus">Scolopendra</tp:taxon-name-part> <tp:taxon-name-part taxon-name-part-type="species">cataracta</tp:taxon-name-part></tp:taxon-name></italic> in this study). Re-examining the syntypes of <italic><tp:taxon-name><tp:taxon-name-part taxon-name-part-type="genus">Scolopendra</tp:taxon-name-part> <tp:taxon-name-part taxon-name-part-type="species">subspinipes</tp:taxon-name-part> <tp:taxon-name-part taxon-name-part-type="subspecies">piceoflava</tp:taxon-name-part></tp:taxon-name></italic> leads us to dispute the taxonomic validity of this character because paramedian sutures are visible on the tergites in all syntypes. In order to provide a more complete evaluation of its taxonomic status, a redescription of its syntypes is as follows:</p></tp:treatment-sec><tp:treatment-sec><!--Section generated to contain objects referenced in tp:taxon-treatment.--><fig id="F14" position="float" orientation="portrait"><label>Figure 14.</label><caption><p>
          <italic><tp:taxon-name><tp:taxon-name-part taxon-name-part-type="genus">Scolopendra</tp:taxon-name-part> <tp:taxon-name-part taxon-name-part-type="species">subspinipes</tp:taxon-name-part></tp:taxon-name></italic> (Syntypes <named-content xmlns:xlink="http://www.w3.org/1999/xlink" content-type="dwc:institutional_code" xlink:type="simple">NMB</named-content> 391Va of “<italic><tp:taxon-name><tp:taxon-name-part taxon-name-part-type="species">piceoflava</tp:taxon-name-part></tp:taxon-name></italic> Attems, 1934”): <bold>A</bold> Tooth-plates <bold>B</bold> Cephalic plate and trunk segments 1–3 <bold>C</bold> Forcipular segment <bold>D</bold> Tergites 9–12 <bold>E</bold> Sternites 8–10.</p></caption><graphic xmlns:xlink="http://www.w3.org/1999/xlink" xlink:href="zookeys-590-001-g014.jpg" position="float" orientation="portrait" xlink:type="simple" id="oo_89004.jpg"/></fig><fig id="F15" position="float" orientation="portrait"><label>Figure 15.</label><caption><p>
          <italic><tp:taxon-name><tp:taxon-name-part taxon-name-part-type="genus">Scolopendra</tp:taxon-name-part> <tp:taxon-name-part taxon-name-part-type="species">subspinipes</tp:taxon-name-part></tp:taxon-name></italic> (Syntypes <named-content xmlns:xlink="http://www.w3.org/1999/xlink" content-type="dwc:institutional_code" xlink:type="simple">NMB</named-content> 391Va of “<italic><tp:taxon-name><tp:taxon-name-part taxon-name-part-type="species">piceoflava</tp:taxon-name-part></tp:taxon-name></italic> Attems, 1934”): <bold>A</bold> Lateral view of coxopleuron <bold>B</bold> Tergite of ultimate leg-bearing segment and dorsal view of legs 20 and ultimate leg <bold>C</bold> Ventral view of Leg 20, coxopleura and ultimate leg <bold>D</bold> Sternite of ultimate leg-bearing segment, coxopleura and ultimate leg <bold>E–F</bold> Ventro-lateral view of ultimate legs.</p></caption><graphic xmlns:xlink="http://www.w3.org/1999/xlink" xlink:href="zookeys-590-001-g015.jpg" position="float" orientation="portrait" xlink:type="simple" id="oo_89005.jpg"/></fig><fig id="F16" position="float" orientation="portrait"><label>Figure 16.</label><caption><p>
          <italic><tp:taxon-name><tp:taxon-name-part taxon-name-part-type="genus">Scolopendra</tp:taxon-name-part> <tp:taxon-name-part taxon-name-part-type="species">subspinipes</tp:taxon-name-part></tp:taxon-name></italic> (<named-content xmlns:xlink="http://www.w3.org/1999/xlink" content-type="dwc:institutional_code" xlink:type="simple">CUMZ</named-content> 00315): <bold>A</bold> Cephalic plate and basal antennal articles <bold>B</bold> Tooth-plates and trochanteroprefemoral process <bold>C</bold> Tergites 9–11 <bold>D</bold> Forcipular segment.</p></caption><graphic xmlns:xlink="http://www.w3.org/1999/xlink" xlink:href="zookeys-590-001-g016.jpg" position="float" orientation="portrait" xlink:type="simple" id="oo_89006.jpg"/></fig><fig id="F17" position="float" orientation="portrait"><label>Figure 17.</label><caption><p>
          <italic><tp:taxon-name><tp:taxon-name-part taxon-name-part-type="genus">Scolopendra</tp:taxon-name-part> <tp:taxon-name-part taxon-name-part-type="species">subspinipes</tp:taxon-name-part></tp:taxon-name></italic> (<named-content xmlns:xlink="http://www.w3.org/1999/xlink" content-type="dwc:institutional_code" xlink:type="simple">CUMZ</named-content> 00315): <bold>A</bold> Sternites 9–11 <bold>B</bold> Lateral view of coxopleuron <bold>C</bold> Tergite of ultimate leg-bearing segment <bold>D</bold> Sternite of ultimate leg-bearing segment, coxopleura, female genital segment and ultimate leg prefemora <bold>E</bold> Dorsal view of ultimate leg prefemora.</p></caption><graphic xmlns:xlink="http://www.w3.org/1999/xlink" xlink:href="zookeys-590-001-g017.jpg" position="float" orientation="portrait" xlink:type="simple" id="oo_89007.jpg"/></fig><fig id="F18" position="float" orientation="portrait"><label>Figure 18.</label><caption><p>Distribution map of <italic><tp:taxon-name><tp:taxon-name-part taxon-name-part-type="genus">Scolopendra</tp:taxon-name-part> <tp:taxon-name-part taxon-name-part-type="species">dehaani</tp:taxon-name-part></tp:taxon-name></italic> and <italic><tp:taxon-name><tp:taxon-name-part taxon-name-part-type="genus">Scolopendra</tp:taxon-name-part> <tp:taxon-name-part taxon-name-part-type="species">subspinipes</tp:taxon-name-part></tp:taxon-name></italic> in Southeast Asia and China-Japan Sea (small map): Filled and blank colours refer to localities from the present study and in the literature, respectively.</p></caption><graphic xmlns:xlink="http://www.w3.org/1999/xlink" xlink:href="zookeys-590-001-g018.jpg" position="float" orientation="portrait" xlink:type="simple" id="oo_89008.jpg"/></fig></tp:treatment-sec><ref-list><ref id="B98"><mixed-citation xmlns:xlink="http://www.w3.org/1999/xlink" xlink:type="simple">
          <person-group><name name-style="western"><surname>Newport</surname><given-names>G</given-names></name></person-group> (<year>1844</year>) <article-title>A list of the species of <tp:taxon-name><tp:taxon-name-part taxon-name-part-type="subphylum">Myriapoda</tp:taxon-name-part></tp:taxon-name> order <tp:taxon-name><tp:taxon-name-part taxon-name-part-type="class">Chilopoda</tp:taxon-name-part></tp:taxon-name> contained in the cabinets of the British Museum with synoptic descriptions of forty-seven new species.</article-title> <source>Annals and Magazine of Natural History</source> <series>series 1</series> <volume>13</volume>: <fpage>94</fpage>–<lpage>101</lpage>.</mixed-citation></ref><ref id="B59"><mixed-citation xmlns:xlink="http://www.w3.org/1999/xlink" xlink:type="simple">
          <person-group><name name-style="western"><surname>Koch</surname><given-names>CL</given-names></name></person-group> (<year>1847</year>) <article-title>System der Myriapoden mit den Verzeichnissen und Berichtigungen zu Deutschlands Crustaceen, Myriapoden und Arachniden.</article-title> In: <person-group><name name-style="western"><surname>Panzer</surname></name><name name-style="western"><surname>Herrich-Schäffer</surname><given-names>A</given-names></name></person-group> (<role>Eds</role>) <source>Kritische Revision der Insectenfaune Deutschlands</source>, <volume>III</volume>. <publisher-name>Bändchen</publisher-name>, <publisher-loc>Regensburg</publisher-loc>, <size units="page">196 pp</size>.</mixed-citation></ref><ref id="B66"><mixed-citation xmlns:xlink="http://www.w3.org/1999/xlink" xlink:type="simple">
          <person-group><name name-style="western"><surname>Kohlrausch</surname><given-names>E</given-names></name></person-group> (<year>1881</year>) <article-title>Gattungen und Arten der Scolopendriden.</article-title> <source>Archiv für Naturgeschichte</source> <volume>47</volume>: <fpage>50</fpage>–<lpage>132</lpage>. doi: <ext-link xlink:type="simple" ext-link-type="doi" xlink:href="10.5962/bhl.part.13209">10.5962/bhl.part.13209</ext-link></mixed-citation></ref><ref id="B92"><mixed-citation xmlns:xlink="http://www.w3.org/1999/xlink" xlink:type="simple">
          <person-group><name name-style="western"><surname>Meinert</surname><given-names>FVA</given-names></name></person-group> (<year>1886</year>) <article-title><tp:taxon-name><tp:taxon-name-part taxon-name-part-type="subphylum">Myriapoda</tp:taxon-name-part></tp:taxon-name> Musei Cantabrigensis, Mass. Part I. <tp:taxon-name><tp:taxon-name-part taxon-name-part-type="class">Chilopoda</tp:taxon-name-part></tp:taxon-name>.</article-title> <source>Proceedings of the American Philosophical Society</source> <volume>1885</volume>: <fpage>161</fpage>–<lpage>233</lpage>. doi: <ext-link xlink:type="simple" ext-link-type="doi" xlink:href="10.5962/bhl.part.26797">10.5962/bhl.part.26797</ext-link></mixed-citation></ref><ref id="B48"><mixed-citation xmlns:xlink="http://www.w3.org/1999/xlink" xlink:type="simple">
          <person-group><name name-style="western"><surname>Haase</surname><given-names>E</given-names></name></person-group> (<year>1887</year>) <article-title>Die Indisch-Australischen Myriopoden. 1. Chilopoden.</article-title> <source>Abhandlungen und Berichte des Königlichen zoologischen und anthropologisch-ethnographischen Museum zu Dresden</source> <volume>4</volume>: <fpage>1</fpage>–<lpage>118</lpage>.</mixed-citation></ref><ref id="B39"><mixed-citation xmlns:xlink="http://www.w3.org/1999/xlink" xlink:type="simple">
          <person-group><name name-style="western"><surname>Daday</surname><given-names>J</given-names></name></person-group> (<year>1889</year>) <article-title>A Magyar nemzeti muzeum indegenföldi Myriopodái - <tp:taxon-name><tp:taxon-name-part taxon-name-part-type="subphylum">Myriapoda</tp:taxon-name-part></tp:taxon-name> extranea Musaei Nationalis Hungarici.</article-title> <source>Természentrajzi Füzetek</source> <volume>12</volume>: <fpage>115</fpage>–<lpage>156</lpage>.</mixed-citation></ref><ref id="B72"><mixed-citation xmlns:xlink="http://www.w3.org/1999/xlink" xlink:type="simple">
          <person-group><name name-style="western"><surname>Latzel</surname><given-names>R</given-names></name></person-group> (<year>1892</year>) <article-title>Note sur quelques Myriapodes de Tahiti.</article-title> <source>Bulletin de la Société Zoologique de France</source> <volume>17</volume>: <fpage>185</fpage>–<lpage>186</lpage>.</mixed-citation></ref><ref id="B106"><mixed-citation xmlns:xlink="http://www.w3.org/1999/xlink" xlink:type="simple">
          <person-group><name name-style="western"><surname>Pocock</surname><given-names>RI</given-names></name></person-group> (<year>1894</year>) <article-title><tp:taxon-name><tp:taxon-name-part taxon-name-part-type="class">Chilopoda</tp:taxon-name-part></tp:taxon-name>, <tp:taxon-name><tp:taxon-name-part taxon-name-part-type="class">Symphyla</tp:taxon-name-part></tp:taxon-name> and <tp:taxon-name><tp:taxon-name-part taxon-name-part-type="class">Diplopoda</tp:taxon-name-part></tp:taxon-name> from the Malay Archipelago.</article-title> In: <person-group><name name-style="western"><surname>Weber</surname><given-names>M</given-names></name></person-group> (<role>Ed.</role>) <source>Zoologische Ergebnisse einer Reise in Niederländisch Ost-Indien</source>, <volume>III</volume>. <publisher-name>Brill</publisher-name>, <publisher-loc>Leiden</publisher-loc>, <fpage>307</fpage>–<lpage>404</lpage>.</mixed-citation></ref><ref id="B124"><mixed-citation xmlns:xlink="http://www.w3.org/1999/xlink" xlink:type="simple">
          <person-group><name name-style="western"><surname>Silvestri</surname><given-names>F</given-names></name></person-group> (<year>1894</year>) <article-title>Chilopodi e diplopodi della Papuasi.</article-title> <source>Annali del Museo Civico di Storia Naturale di Genova</source>, <series>Series 2</series> <volume>14</volume>: <fpage>619</fpage>–<lpage>659</lpage>.</mixed-citation></ref><ref id="B125"><mixed-citation xmlns:xlink="http://www.w3.org/1999/xlink" xlink:type="simple">
          <person-group><name name-style="western"><surname>Silvestri</surname><given-names>F</given-names></name></person-group> (<year>1895</year>) <article-title>I Chilopodi ed i Diplopodi di Sumatra e delle isole Nias, Engano et Mentavei.</article-title> <source>Annali del Museo Civico di Storia Naturale di Genova</source>, <series>series 2</series> <volume>14</volume>: <fpage>707</fpage>–<lpage>760</lpage>.</mixed-citation></ref><ref id="B2"><mixed-citation xmlns:xlink="http://www.w3.org/1999/xlink" xlink:type="simple">
          <person-group><name name-style="western"><surname>Attems</surname><given-names>C</given-names></name></person-group> (<year>1897</year>) <chapter-title>Myriopoden.</chapter-title> <source>Ergebnisse der Hamburger Magalhaensischen Sammelreise</source> <volume>1892/93</volume>: <fpage>1</fpage>–<lpage>8</lpage>.</mixed-citation></ref><ref id="B5"><mixed-citation xmlns:xlink="http://www.w3.org/1999/xlink" xlink:type="simple">
          <person-group><name name-style="western"><surname>Attems</surname><given-names>C</given-names></name></person-group> (<year>1903</year>) <article-title>Beiträge zur Myriopodenkunde.</article-title> <source>Zoologische Jahrbücher, Abteilung für Systematik, Ökologie und Geographie der Tiere</source> <volume>18</volume>: <fpage>63</fpage>–<lpage>154</lpage>.</mixed-citation></ref><ref id="B8"><mixed-citation xmlns:xlink="http://www.w3.org/1999/xlink" xlink:type="simple">
          <person-group><name name-style="western"><surname>Attems</surname><given-names>C</given-names></name></person-group> (<year>1914a</year>) <article-title>Die indo-australischen Myriopoden.</article-title> <source>Archiv für Naturgeschichte</source> <volume>80A</volume>: <fpage>1</fpage>–<lpage>398</lpage>.</mixed-citation></ref><ref id="B9"><mixed-citation xmlns:xlink="http://www.w3.org/1999/xlink" xlink:type="simple">
          <person-group><name name-style="western"><surname>Attems</surname><given-names>C</given-names></name></person-group> (<year>1914b</year>) <article-title>Myriopoden von Neu-Guinea, gesammelt während der Expedition 1903. Résultats de ľExpédition Scientifique Néerlandaise à la Nouvelle-Guinée en 1903 sous les auspices de Arthur Wichmann.</article-title> <source>Nova Guinea Zoologie</source> <volume>5</volume>(<issue>6</issue>): <fpage>567</fpage>–<lpage>587</lpage>.</mixed-citation></ref><ref id="B10"><mixed-citation xmlns:xlink="http://www.w3.org/1999/xlink" xlink:type="simple">
          <person-group><name name-style="western"><surname>Attems</surname><given-names>C</given-names></name></person-group> (<year>1914c</year>) <article-title>Zur Fauna von Nord-Neuguinea. Nach den Sammlungen von Dr. P. N. van Kampen und K. Gjellerup aus den Jahren 1910 und 1911. Myriopoden.</article-title> <source>Zoologische Jahrbücher, Abteilung für Systematik, Ökologie und Geographie der Tiere</source> <volume>37</volume>: <fpage>379</fpage>–<lpage>384</lpage>.</mixed-citation></ref><ref id="B11"><mixed-citation xmlns:xlink="http://www.w3.org/1999/xlink" xlink:type="simple">
          <person-group><name name-style="western"><surname>Attems</surname><given-names>C</given-names></name></person-group> (<year>1915</year>) <article-title>Myriopoden von Neu-Guinea II. Gesammelt während der Expeditionen 1904–1909. Résultats de ľexpédition scientifique Néerlandaise à la Nouvelle-Guinée.</article-title> <source>Nova Guinea, Zoologie</source> <volume>13</volume>(<issue>1</issue>): <fpage>1</fpage>–<lpage>38</lpage>.</mixed-citation></ref><ref id="B12"><mixed-citation xmlns:xlink="http://www.w3.org/1999/xlink" xlink:type="simple">
          <person-group><name name-style="western"><surname>Attems</surname><given-names>C</given-names></name></person-group> (<year>1927</year>) <article-title>Myriopoden von Ambon und anderen Inseln der Banda-See.</article-title> <source>Zoölogische Mededeelingen</source> <volume>10</volume>: <fpage>61</fpage>–<lpage>70</lpage>.</mixed-citation></ref><ref id="B14"><mixed-citation xmlns:xlink="http://www.w3.org/1999/xlink" xlink:type="simple">
          <person-group><name name-style="western"><surname>Attems</surname><given-names>C</given-names></name></person-group> (<year>1930b</year>) <source><tp:taxon-name><tp:taxon-name-part taxon-name-part-type="subphylum">Myriapoda</tp:taxon-name-part></tp:taxon-name> 2. <tp:taxon-name><tp:taxon-name-part taxon-name-part-type="order">Scolopendromorpha</tp:taxon-name-part></tp:taxon-name>.</source> <publisher-name>Walter de Gruyter</publisher-name>, <publisher-loc>Berlin</publisher-loc>, <size units="page">308 pp</size>.</mixed-citation></ref><ref id="B15"><mixed-citation xmlns:xlink="http://www.w3.org/1999/xlink" xlink:type="simple">
          <person-group><name name-style="western"><surname>Attems</surname><given-names>C</given-names></name></person-group> (<year>1930c</year>) <article-title>Myriopoden der Kleinen Sunda-Inseln, gesammelt von der Expedition Dr. Rensch.</article-title> <source>Mitteilungen aus dem Zoologischen Museum in Berlin</source> <volume>16</volume>: <fpage>117</fpage>–<lpage>184</lpage>. doi: <ext-link xlink:type="simple" ext-link-type="doi" xlink:href="10.1002/mmnz.19300160103">10.1002/mmnz.19300160103</ext-link></mixed-citation></ref><ref id="B16"><mixed-citation xmlns:xlink="http://www.w3.org/1999/xlink" xlink:type="simple">
          <person-group><name name-style="western"><surname>Attems</surname><given-names>C</given-names></name></person-group> (<year>1932</year>) <article-title>Résultats Scientifiques du Voyage aux Indes Orientales Néerlandaises.</article-title> <source>Mémoires du Musée Royal d’Histoire Naturelle de Belgique</source>, <series>Hors Série 3</series> <volume>12</volume>: <fpage>1</fpage>–<lpage>34</lpage>.</mixed-citation></ref><ref id="B18"><mixed-citation xmlns:xlink="http://www.w3.org/1999/xlink" xlink:type="simple">
          <person-group><name name-style="western"><surname>Attems</surname><given-names>C</given-names></name></person-group> (<year>1938</year>) <article-title>Die von Dr. C. Dawydoff in französisch-Indochina gesammelten Myriopoden.</article-title> <source>Mémoires du Muséum National ďHistoire Naturelle</source> <volume>6</volume>: <fpage>187</fpage>–<lpage>353</lpage>.</mixed-citation></ref><ref id="B19"><mixed-citation xmlns:xlink="http://www.w3.org/1999/xlink" xlink:type="simple">
          <person-group><name name-style="western"><surname>Attems</surname><given-names>C</given-names></name></person-group> (<year>1953</year>) <article-title>Myriopoden von Indochina. Expedition von Dr. C. Dawydoff (1938-1939).</article-title> <source>Mémoires du Muséum National d’Histoire Naturelle Paris</source>, <series>Série A</series> <volume>5</volume>: <fpage>133</fpage>–<lpage>230</lpage>.</mixed-citation></ref><ref id="B45"><mixed-citation xmlns:xlink="http://www.w3.org/1999/xlink" xlink:type="simple">
          <person-group><name name-style="western"><surname>Flower</surname><given-names>SS</given-names></name></person-group> (<year>1901</year>) <article-title>Notes on the millipedes, centipedes, scorpions, etc., of the Malay Peninsula and Siam.</article-title> <source>Journal of the Straits Branch of the Royal Asiatic Society</source> <volume>36</volume>: <fpage>1</fpage>–<lpage>48</lpage>.</mixed-citation></ref><ref id="B110"><mixed-citation xmlns:xlink="http://www.w3.org/1999/xlink" xlink:type="simple">
          <person-group><name name-style="western"><surname>Ribaut</surname><given-names>H</given-names></name></person-group> (<year>1912</year>) <article-title>Chilopodes.</article-title> In: <source>Voyage de Dr. Merton aux iles Kei et Aru</source>. <source>Abhandlungen der Senckenbergischen Naturforschenden Gesellschaft</source> <volume>34</volume>: <fpage>283</fpage>–<lpage>287</lpage>.</mixed-citation></ref><ref id="B32"><mixed-citation xmlns:xlink="http://www.w3.org/1999/xlink" xlink:type="simple">
          <person-group><name name-style="western"><surname>Chamberlin</surname><given-names>RV</given-names></name></person-group> (<year>1918</year>) <article-title>The <tp:taxon-name><tp:taxon-name-part taxon-name-part-type="class">Chilopoda</tp:taxon-name-part></tp:taxon-name> and <tp:taxon-name><tp:taxon-name-part taxon-name-part-type="class">Diplopoda</tp:taxon-name-part></tp:taxon-name> of the West Indies.</article-title> <source>Bulletin of the Museum of Comparative Zoology</source> <volume>62</volume>: <fpage>151</fpage>–<lpage>262</lpage>.</mixed-citation></ref><ref id="B33"><mixed-citation xmlns:xlink="http://www.w3.org/1999/xlink" xlink:type="simple">
          <person-group><name name-style="western"><surname>Chamberlin</surname><given-names>RV</given-names></name></person-group> (<year>1920a</year>) <article-title>The <tp:taxon-name><tp:taxon-name-part taxon-name-part-type="subphylum">Myriapoda</tp:taxon-name-part></tp:taxon-name> of the Australian Region.</article-title> <source>Bulletin of the Museum of Comparative Zoology</source> <volume>64</volume>: <fpage>1</fpage>–<lpage>269</lpage>.</mixed-citation></ref><ref id="B34"><mixed-citation xmlns:xlink="http://www.w3.org/1999/xlink" xlink:type="simple">
          <person-group><name name-style="western"><surname>Chamberlin</surname><given-names>RV</given-names></name></person-group> (<year>1920b</year>) <article-title>On some new myriopods collected in India in 1916 by C. A. Kofoid.</article-title> <source>University of California, Publications in Zoology</source> <volume>19</volume>: <fpage>389</fpage>–<lpage>402</lpage>.</mixed-citation></ref><ref id="B97"><mixed-citation xmlns:xlink="http://www.w3.org/1999/xlink" xlink:type="simple">
          <person-group><name name-style="western"><surname>Muralewicz</surname><given-names>WS</given-names></name></person-group> (<year>1913</year>) <article-title>Einige Bemerkungen über außereuropäische Scolopendriden.</article-title> <source>Zoologischer Anzeiger</source> <volume>41</volume>: <fpage>195</fpage>–<lpage>202</lpage>.</mixed-citation></ref><ref id="B35"><mixed-citation xmlns:xlink="http://www.w3.org/1999/xlink" xlink:type="simple">
          <person-group><name name-style="western"><surname>Chamberlin</surname><given-names>RV</given-names></name><name name-style="western"><surname>Wang</surname><given-names>Y-HM</given-names></name></person-group> (<year>1952</year>) <article-title>Some records and descriptions of chilopods from Japan and other oriental areas.</article-title> <source>Proceedings of the Biological Society of Washington</source> <volume>65</volume>: <fpage>177</fpage>–<lpage>186</lpage>.</mixed-citation></ref><ref id="B133"><mixed-citation xmlns:xlink="http://www.w3.org/1999/xlink" xlink:type="simple">
          <person-group><name name-style="western"><surname>Takakuwa</surname><given-names>Y</given-names></name></person-group> (<year>1942a</year>) <article-title>Die Myriopoden von Formosa, Philippinien, u. s. w.</article-title> <source>Transactions of the Natural History Society of Formosa</source> <volume>32</volume>: <fpage>359</fpage>–<lpage>367</lpage>.</mixed-citation></ref><ref id="B134"><mixed-citation xmlns:xlink="http://www.w3.org/1999/xlink" xlink:type="simple">
          <person-group><name name-style="western"><surname>Takakuwa</surname><given-names>Y</given-names></name></person-group> (<year>1942b</year>) <article-title><tp:taxon-name><tp:taxon-name-part taxon-name-part-type="subphylum">Myriapoda</tp:taxon-name-part></tp:taxon-name> of the Micronesia.</article-title> <source>Kagaku-Nanyo (Micronesian Science)</source> <volume>5</volume>: <fpage>14</fpage>–<lpage>44</lpage>. [In Japanese with German description]</mixed-citation></ref><ref id="B135"><mixed-citation xmlns:xlink="http://www.w3.org/1999/xlink" xlink:type="simple">
          <person-group><name name-style="western"><surname>Takakuwa</surname><given-names>Y</given-names></name></person-group> (<year>1942c</year>) <article-title>Myriapods of several local areas.</article-title> <source>Acta Arachnologica</source> <volume>7</volume>: <fpage>39</fpage>–<lpage>42</lpage>. <comment>[In Japanaese]</comment> doi: <ext-link xlink:type="simple" ext-link-type="doi" xlink:href="10.2476/asjaa.7.39">10.2476/asjaa.7.39</ext-link></mixed-citation></ref><ref id="B136"><mixed-citation xmlns:xlink="http://www.w3.org/1999/xlink" xlink:type="simple">
          <person-group><name name-style="western"><surname>Takakuwa</surname><given-names>Y</given-names></name></person-group> (<year>1943</year>) <article-title>Verbreitung der Chilopoden und Diplopoden in Japan.</article-title> <source>Nihon-Seibutsu-Chiri-Gakkai-kaiho / Bulletin of the Biogeographical Society of Japan</source> <volume>13</volume>: <fpage>147</fpage>–<lpage>213</lpage>.</mixed-citation></ref><ref id="B148"><mixed-citation xmlns:xlink="http://www.w3.org/1999/xlink" xlink:type="simple">
          <person-group><name name-style="western"><surname>Wang</surname><given-names>Y-HM</given-names></name></person-group> (<year>1955b</year>) <article-title>Records of myriapods on Formosa with description of new species.</article-title> <source>Quarterly Journal of the Taiwan Museum</source> <volume>8</volume>: <fpage>13</fpage>–<lpage>16</lpage>.</mixed-citation></ref><ref id="B151"><mixed-citation xmlns:xlink="http://www.w3.org/1999/xlink" xlink:type="simple">
          <person-group><name name-style="western"><surname>Wang</surname><given-names>Y-HM</given-names></name></person-group> (<year>1962</year>) <article-title>Serica Im: The <tp:taxon-name><tp:taxon-name-part taxon-name-part-type="class">Chilopoda</tp:taxon-name-part></tp:taxon-name> of the Philippine Islands (A Revision of the <tp:taxon-name><tp:taxon-name-part taxon-name-part-type="subphylum">Myriapoda</tp:taxon-name-part></tp:taxon-name> of the Philippine Islands Part 2).</article-title> <source>Quarterly Journal of the Taiwan Museum</source> <volume>15</volume>: <fpage>79</fpage>–<lpage>106</lpage>.</mixed-citation></ref><ref id="B154"><mixed-citation xmlns:xlink="http://www.w3.org/1999/xlink" xlink:type="simple">
          <person-group><name name-style="western"><surname>Wang</surname><given-names>Y-HM</given-names></name></person-group> (<year>1967b</year>) <article-title>Records on millipedes and centipedes from Brunei and from the Philippines.</article-title> <source>Quarterly Journal of the Taiwan Museum</source> <volume>20</volume>: <fpage>391</fpage>–<lpage>392</lpage>.</mixed-citation></ref><ref id="B159"><mixed-citation xmlns:xlink="http://www.w3.org/1999/xlink" xlink:type="simple">
          <person-group><name name-style="western"><surname>Würmli</surname><given-names>M</given-names></name></person-group> (<year>1972</year>) <article-title><tp:taxon-name><tp:taxon-name-part taxon-name-part-type="class">Chilopoda</tp:taxon-name-part></tp:taxon-name> von Sumba und Flores. I. <tp:taxon-name><tp:taxon-name-part taxon-name-part-type="order">Scolopendromorpha</tp:taxon-name-part></tp:taxon-name>.</article-title> <source>Verhandlungen der Naturforschenden Gesellschaft in Basel</source> <volume>82</volume>: <fpage>88</fpage>–<lpage>104</lpage>.</mixed-citation></ref><ref id="B118"><mixed-citation xmlns:xlink="http://www.w3.org/1999/xlink" xlink:type="simple">
          <person-group><name name-style="western"><surname>Shelley</surname><given-names>RM</given-names></name></person-group> (<year>2000</year>) <article-title>The centipede order <tp:taxon-name><tp:taxon-name-part taxon-name-part-type="order">Scolopendromorpha</tp:taxon-name-part></tp:taxon-name> in the Hawaiian Islands (<tp:taxon-name><tp:taxon-name-part taxon-name-part-type="class">Chilopoda</tp:taxon-name-part></tp:taxon-name>).</article-title> <source>Bishop Museum Occasional Papers</source> <volume>64</volume>: <fpage>39</fpage>–<lpage>48</lpage>.</mixed-citation></ref><ref id="B82"><mixed-citation xmlns:xlink="http://www.w3.org/1999/xlink" xlink:type="simple">
          <person-group><name name-style="western"><surname>Lewis</surname><given-names>JGE</given-names></name></person-group> (<year>2002</year>) <article-title>The scolopendromorph centipedes of Mauritius and Rodrigues and their adjacent islets (<tp:taxon-name><tp:taxon-name-part taxon-name-part-type="class">Chilopoda</tp:taxon-name-part></tp:taxon-name>: <tp:taxon-name><tp:taxon-name-part taxon-name-part-type="order">Scolopendromorpha</tp:taxon-name-part></tp:taxon-name>).</article-title> <source>Journal of Natural History</source> <volume>36</volume>: <fpage>79</fpage>–<lpage>106</lpage>. doi: <ext-link xlink:type="simple" ext-link-type="doi" xlink:href="10.1080/00222930110098508">10.1080/00222930110098508</ext-link></mixed-citation></ref><ref id="B85"><mixed-citation xmlns:xlink="http://www.w3.org/1999/xlink" xlink:type="simple">
          <person-group><name name-style="western"><surname>Lewis</surname><given-names>JGE</given-names></name></person-group> (<year>2007</year>) <article-title>Scolopendromorph centipedes from Seychelles with a review of previous records (<tp:taxon-name><tp:taxon-name-part taxon-name-part-type="class">Chilopoda</tp:taxon-name-part></tp:taxon-name>: <tp:taxon-name><tp:taxon-name-part taxon-name-part-type="order">Scolopendromorpha</tp:taxon-name-part></tp:taxon-name>).</article-title> <source>Phelsuma</source> <volume>15</volume>: <fpage>8</fpage>–<lpage>25</lpage>.</mixed-citation></ref><ref id="B86"><mixed-citation xmlns:xlink="http://www.w3.org/1999/xlink" xlink:type="simple">
          <person-group><name name-style="western"><surname>Lewis</surname><given-names>JGE</given-names></name></person-group> (<year>2010a</year>) <article-title>Field observations on three scolopendrid centipedes from Mauritius and Rodrigues (Indian Ocean) (<tp:taxon-name><tp:taxon-name-part taxon-name-part-type="class">Chilopoda</tp:taxon-name-part></tp:taxon-name>: <tp:taxon-name><tp:taxon-name-part taxon-name-part-type="order">Scolopendromorpha</tp:taxon-name-part></tp:taxon-name>).</article-title> <source>International Journal of Myriapodology</source> <volume>3</volume>: <fpage>123</fpage>–<lpage>137</lpage>. doi: <ext-link xlink:type="simple" ext-link-type="doi" xlink:href="10.1163/187525410X12578602960425">10.1163/187525410X12578602960425</ext-link></mixed-citation></ref><ref id="B87"><mixed-citation xmlns:xlink="http://www.w3.org/1999/xlink" xlink:type="simple">
          <person-group><name name-style="western"><surname>Lewis</surname><given-names>JGE</given-names></name></person-group> (<year>2010b</year>) <article-title>A key and annotated list of the <italic><tp:taxon-name><tp:taxon-name-part taxon-name-part-type="genus">Scolopendra</tp:taxon-name-part></tp:taxon-name></italic> species of the Old World with a reappraisal of <italic><tp:taxon-name><tp:taxon-name-part taxon-name-part-type="genus">Arthrorhabdus</tp:taxon-name-part></tp:taxon-name></italic> (<tp:taxon-name><tp:taxon-name-part taxon-name-part-type="class">Chilopoda</tp:taxon-name-part></tp:taxon-name>: <tp:taxon-name><tp:taxon-name-part taxon-name-part-type="order">Scolopendromorpha</tp:taxon-name-part></tp:taxon-name>: <tp:taxon-name><tp:taxon-name-part taxon-name-part-type="family">Scolopendridae</tp:taxon-name-part></tp:taxon-name>).</article-title> <source>International Journal of Myriapodology</source> <volume>3</volume>: <fpage>83</fpage>–<lpage>122</lpage>. doi: <ext-link xlink:type="simple" ext-link-type="doi" xlink:href="10.1163/187525410X12578602960380">10.1163/187525410X12578602960380</ext-link></mixed-citation></ref><ref id="B88"><mixed-citation xmlns:xlink="http://www.w3.org/1999/xlink" xlink:type="simple">
          <person-group><name name-style="western"><surname>Lewis</surname><given-names>JGE</given-names></name></person-group> (<year>2010c</year>) <article-title>Order <tp:taxon-name><tp:taxon-name-part taxon-name-part-type="order">Scolopendromorpha</tp:taxon-name-part></tp:taxon-name> Pocock, 1895.</article-title> In: <person-group><name name-style="western"><surname>Gerlach</surname><given-names>JM</given-names></name><name name-style="western"><surname>Marusik</surname><given-names>Y</given-names></name></person-group> (<role>Eds</role>) <source><tp:taxon-name><tp:taxon-name-part taxon-name-part-type="class">Arachnida</tp:taxon-name-part></tp:taxon-name> and <tp:taxon-name><tp:taxon-name-part taxon-name-part-type="subphylum">Myriapoda</tp:taxon-name-part></tp:taxon-name> of the Seychelles Islands</source>. <publisher-name>Siri Scientific Press</publisher-name>, <publisher-loc>Manchester</publisher-loc>, <fpage>379</fpage>–<lpage>386</lpage>.</mixed-citation></ref><ref id="B114"><mixed-citation xmlns:xlink="http://www.w3.org/1999/xlink" xlink:type="simple">
          <person-group><name name-style="western"><surname>Schileyko</surname><given-names>AA</given-names></name></person-group> (<year>1995</year>) <article-title>The scolopendromorph centipedes of Vietnam (<tp:taxon-name><tp:taxon-name-part taxon-name-part-type="class">Chilopoda</tp:taxon-name-part></tp:taxon-name>: <tp:taxon-name><tp:taxon-name-part taxon-name-part-type="order">Scolopendromorpha</tp:taxon-name-part></tp:taxon-name>). Part 2.</article-title> <source><tp:taxon-name><tp:taxon-name-part taxon-name-part-type="phylum">Arthropoda</tp:taxon-name-part></tp:taxon-name> Selecta</source> <volume>4</volume>: <fpage>73</fpage>–<lpage>87</lpage>.</mixed-citation></ref><ref id="B117"><mixed-citation xmlns:xlink="http://www.w3.org/1999/xlink" xlink:type="simple">
          <person-group><name name-style="western"><surname>Schileyko</surname><given-names>AA</given-names></name></person-group> (<year>2007</year>) <article-title>The scolopendromorph centipedes (<tp:taxon-name><tp:taxon-name-part taxon-name-part-type="class">Chilopoda</tp:taxon-name-part></tp:taxon-name>) of Vietnam, with contributions to the faunas of Cambodia and Laos. Part 3.</article-title> <source><tp:taxon-name><tp:taxon-name-part taxon-name-part-type="phylum">Arthropoda</tp:taxon-name-part></tp:taxon-name> Selecta</source> <volume>16</volume>: <fpage>71</fpage>–<lpage>95</lpage>.</mixed-citation></ref><ref id="B36"><mixed-citation xmlns:xlink="http://www.w3.org/1999/xlink" xlink:type="simple">
          <person-group><name name-style="western"><surname>Chao</surname><given-names>JL</given-names></name></person-group> (<year>2008</year>) <source><tp:taxon-name><tp:taxon-name-part taxon-name-part-type="order">Scolopendromorpha</tp:taxon-name-part></tp:taxon-name> (<tp:taxon-name><tp:taxon-name-part taxon-name-part-type="class">Chilopoda</tp:taxon-name-part></tp:taxon-name>) of Taiwan. VDM Verlag Dr. Müller Aktiengesellschaft &amp; Co.</source> <publisher-name>KG</publisher-name>, <publisher-loc>Saarbrücken, Germany</publisher-loc>, <size units="page">94 pp</size>.</mixed-citation></ref><ref id="B70"><mixed-citation xmlns:xlink="http://www.w3.org/1999/xlink" xlink:type="simple">
          <person-group><name name-style="western"><surname>Kronmüller</surname><given-names>C</given-names></name></person-group> (<year>2012</year>) <article-title>Review of the subspecies of <italic><tp:taxon-name><tp:taxon-name-part taxon-name-part-type="genus">Scolopendra</tp:taxon-name-part> <tp:taxon-name-part taxon-name-part-type="species">subspinipes</tp:taxon-name-part></tp:taxon-name></italic> Leach, 1815 with the new description of the South Chinese member of the genus <italic><tp:taxon-name><tp:taxon-name-part taxon-name-part-type="genus">Scolopendra</tp:taxon-name-part></tp:taxon-name></italic> Linnaeus, 1758 named <italic><tp:taxon-name><tp:taxon-name-part taxon-name-part-type="genus">Scolopendra</tp:taxon-name-part> <tp:taxon-name-part taxon-name-part-type="species">hainanum</tp:taxon-name-part></tp:taxon-name></italic> spec. nov.</article-title> <source>Spixiana</source> <volume>35</volume>: <fpage>19</fpage>–<lpage>27</lpage>.</mixed-citation></ref><ref id="B31"><mixed-citation xmlns:xlink="http://www.w3.org/1999/xlink" xlink:type="simple">
          <person-group><name name-style="western"><surname>Chagas-Jr</surname><given-names>A</given-names></name><name name-style="western"><surname>Chaparro</surname><given-names>E</given-names></name><name name-style="western"><surname>Jiménez</surname><given-names>SG</given-names></name><name name-style="western"><surname>Triana</surname><given-names>HDT</given-names></name><name name-style="western"><surname>Flórez</surname><given-names>DE</given-names></name><name name-style="western"><surname>Seoane</surname><given-names>JCS</given-names></name></person-group> (<year>2014</year>) <article-title>The centipedes (<tp:taxon-name><tp:taxon-name-part taxon-name-part-type="phylum">Arthropoda</tp:taxon-name-part></tp:taxon-name>, <tp:taxon-name><tp:taxon-name-part taxon-name-part-type="subphylum">Myriapoda</tp:taxon-name-part></tp:taxon-name>, <tp:taxon-name><tp:taxon-name-part taxon-name-part-type="class">Chilopoda</tp:taxon-name-part></tp:taxon-name>) from Colombia: Part I. <tp:taxon-name><tp:taxon-name-part taxon-name-part-type="order">Scutigeromorpha</tp:taxon-name-part></tp:taxon-name> and <tp:taxon-name><tp:taxon-name-part taxon-name-part-type="order">Scolopendromorpha</tp:taxon-name-part></tp:taxon-name>.</article-title> <source>Zootaxa</source> <volume>3779</volume>: <fpage>133</fpage>–<lpage>156</lpage>. doi: <ext-link xlink:type="simple" ext-link-type="doi" xlink:href="10.11646/zootaxa.3779.2.2">10.11646/zootaxa.3779.2.2</ext-link></mixed-citation></ref><ref id="B67"><mixed-citation xmlns:xlink="http://www.w3.org/1999/xlink" xlink:type="simple">
          <person-group><name name-style="western"><surname>Kraepelin</surname><given-names>K</given-names></name></person-group> (<year>1903</year>) <article-title>Revision der Scolopendriden.</article-title> <source>Mitteilungen aus dem Naturhistorischen Museum in Hamburg</source> <volume>29</volume>: <fpage>1</fpage>–<lpage>276</lpage>.</mixed-citation></ref><ref id="B99"><mixed-citation xmlns:xlink="http://www.w3.org/1999/xlink" xlink:type="simple">
          <person-group><name name-style="western"><surname>Newport</surname><given-names>G</given-names></name></person-group> (<year>1845</year>) <article-title>Monograph of the class <tp:taxon-name><tp:taxon-name-part taxon-name-part-type="subphylum">Myriapoda</tp:taxon-name-part></tp:taxon-name> order <tp:taxon-name><tp:taxon-name-part taxon-name-part-type="class">Chilopoda</tp:taxon-name-part></tp:taxon-name>; with observations on the general arrangement of the <tp:taxon-name><tp:taxon-name-part taxon-name-part-type="class">Articulata</tp:taxon-name-part></tp:taxon-name>.</article-title> <source>Transactions of the Linnean Society of London</source> <volume>19</volume>: <fpage>265</fpage>–<lpage>302</lpage>, <fpage>349</fpage>–<lpage>439</lpage>. doi: <ext-link xlink:type="simple" ext-link-type="doi" xlink:href="10.1111/j.1096-3642.1842.tb00370.x">10.1111/j.1096-3642.1842.tb00370.x</ext-link></mixed-citation></ref><ref id="B40"><mixed-citation xmlns:xlink="http://www.w3.org/1999/xlink" xlink:type="simple">
          <person-group><name name-style="western"><surname>Daday</surname><given-names>J</given-names></name></person-group> (<year>1891</year>) <article-title>A Heidelbergi egyeten zooligiai gyüjtemenyenek idegenföldi myriapodai (<tp:taxon-name><tp:taxon-name-part taxon-name-part-type="above-genus">Myriopoda</tp:taxon-name-part></tp:taxon-name> extranea collectionis zoologicae Universitatis Heidelbergensis).</article-title> <source>Természetrajzi Füzetek</source> <volume>14</volume>: <fpage>135</fpage>–<lpage>154</lpage>.</mixed-citation></ref><ref id="B60"><mixed-citation xmlns:xlink="http://www.w3.org/1999/xlink" xlink:type="simple">
          <person-group><name name-style="western"><surname>Koch</surname><given-names>CL</given-names></name></person-group> (<year>1863</year>) <source>Die Myriapoden</source>. <publisher-name>Verlag H. W. Schmidt</publisher-name>, <size units="page">134 pp</size>.</mixed-citation></ref><ref id="B30"><mixed-citation xmlns:xlink="http://www.w3.org/1999/xlink" xlink:type="simple">
          <person-group><name name-style="western"><surname>Butler</surname><given-names>AG</given-names></name></person-group> (<year>1876</year>) <article-title>Preliminary notice of new species of <tp:taxon-name><tp:taxon-name-part taxon-name-part-type="class">Arachnida</tp:taxon-name-part></tp:taxon-name> and Myriapod from Rodriguez.</article-title> <source>Annals and Magazine of Natural History</source>, <series>Series 4</series> <volume>17</volume>: <fpage>439</fpage>–<lpage>446</lpage>.</mixed-citation></ref><ref id="B137"><mixed-citation xmlns:xlink="http://www.w3.org/1999/xlink" xlink:type="simple">
          <person-group><name name-style="western"><surname>Takakuwa</surname><given-names>Y</given-names></name></person-group> (<year>1947</year>) <chapter-title>Class <tp:taxon-name><tp:taxon-name-part taxon-name-part-type="class">Chilopoda</tp:taxon-name-part></tp:taxon-name>.</chapter-title> <source>Encyclopedia of Animals of Japan</source>. <edition>Revised edition ed.</edition> <source>Acta Forestalia Fennica</source>, <publisher-name>Hokuryu-kan Publ.</publisher-name>, <publisher-loc>Tokyo</publisher-loc>, <fpage>930</fpage>–<lpage>940</lpage>. <comment>[In Japanese]</comment></mixed-citation></ref><ref id="B132"><mixed-citation xmlns:xlink="http://www.w3.org/1999/xlink" xlink:type="simple">
          <person-group><name name-style="western"><surname>Takakuwa</surname><given-names>Y</given-names></name></person-group> (<year>1936</year>) <article-title>Zwei <italic><tp:taxon-name><tp:taxon-name-part taxon-name-part-type="genus">Brachygeophilus</tp:taxon-name-part></tp:taxon-name></italic>-Arten und eine <italic><tp:taxon-name><tp:taxon-name-part taxon-name-part-type="genus">Pleurogeophilus</tp:taxon-name-part></tp:taxon-name></italic>-Art aus Japan.</article-title> <source>Transactions of the Sapporo Natural History Society</source> <volume>14</volume>: <fpage>143</fpage>–<lpage>147</lpage>.</mixed-citation></ref><ref id="B123"><mixed-citation xmlns:xlink="http://www.w3.org/1999/xlink" xlink:type="simple">
          <person-group><name name-style="western"><surname>Shinohara</surname><given-names>K</given-names></name></person-group> (<year>1961</year>) <article-title>Survey of the <tp:taxon-name><tp:taxon-name-part taxon-name-part-type="class">Chilopoda</tp:taxon-name-part></tp:taxon-name> and <tp:taxon-name><tp:taxon-name-part taxon-name-part-type="class">Diplopoda</tp:taxon-name-part></tp:taxon-name> of Manazuru Seashore, Kanagarwa Prefecture, Japan.</article-title> <source>Science Report of the Yokosuka City Museum</source> <volume>6</volume>: <fpage>75</fpage>–<lpage>82</lpage>.</mixed-citation></ref><ref id="B115"><mixed-citation xmlns:xlink="http://www.w3.org/1999/xlink" xlink:type="simple">
          <person-group><name name-style="western"><surname>Schileyko</surname><given-names>AA</given-names></name></person-group> (<year>1998</year>) <article-title>Some <tp:taxon-name><tp:taxon-name-part taxon-name-part-type="class">Chilopoda</tp:taxon-name-part></tp:taxon-name> from Sa Pa and Muong Cha, North Vietnam. Biological diversity of Vietnam.</article-title> <source>Data on Zoological and Botanical Studies in Fansipan Mountains (North Vietnam)</source>, <fpage>262</fpage>–<lpage>270</lpage>.</mixed-citation></ref><ref id="B37"><mixed-citation xmlns:xlink="http://www.w3.org/1999/xlink" xlink:type="simple">
          <person-group><name name-style="western"><surname>Chao</surname><given-names>JL</given-names></name><name name-style="western"><surname>Hsu</surname><given-names>H</given-names></name><name name-style="western"><surname>Nguyen</surname><given-names>D</given-names></name><name name-style="western"><surname>Chang</surname><given-names>H</given-names></name></person-group> (<year>2011</year>) <source>DNA barcoding for the identification and taxonomy of <tp:taxon-name><tp:taxon-name-part taxon-name-part-type="order">Scolopendromorpha</tp:taxon-name-part></tp:taxon-name> centipedes from Taiwan, Vietnam, Japan and China. In: Mesibov RSM (Ed.) 15<sup>th</sup> International Congress of Myriapodology.</source> <publisher-name>University of Queensland</publisher-name>, <publisher-loc>Brisbane Australia</publisher-loc>, <size units="page">29 pp</size>.</mixed-citation></ref><ref id="B129"><mixed-citation xmlns:xlink="http://www.w3.org/1999/xlink" xlink:type="simple">
          <person-group><name name-style="western"><surname>Siriwut</surname><given-names>W</given-names></name><name name-style="western"><surname>Edgecombe</surname><given-names>GD</given-names></name><name name-style="western"><surname>Sutcharit</surname><given-names>C</given-names></name><name name-style="western"><surname>Panha</surname><given-names>S</given-names></name></person-group> (<year>2015a</year>) <article-title>The centipede genus <italic><tp:taxon-name><tp:taxon-name-part taxon-name-part-type="genus">Scolopendra</tp:taxon-name-part></tp:taxon-name></italic> in mainland Southeast Asia: molecular phylogenetics, geometric morphometrics and external morphology as tools for species delimitation.</article-title> <source>PLoS ONE</source> <volume>10</volume>: <elocation-id>e0139182</elocation-id>. doi: <ext-link xlink:type="simple" ext-link-type="doi" xlink:href="10.1371/journal.pone.0135355">10.1371/journal.pone.0135355</ext-link></mixed-citation></ref><ref id="B144"><mixed-citation xmlns:xlink="http://www.w3.org/1999/xlink" xlink:type="simple">
          <person-group><name name-style="western"><surname>Vahtera</surname><given-names>V</given-names></name><name name-style="western"><surname>Edgecombe</surname><given-names>GD</given-names></name><name name-style="western"><surname>Giribet</surname><given-names>G</given-names></name></person-group> (<year>2013</year>) <article-title>Phylogenetics of scolopendromorph centipedes: can denser taxon sampling improve an artificial classification?</article-title> <source>Invertebrate Systematics</source> <volume>27</volume>: <fpage>578</fpage>–<lpage>602</lpage>. doi: <ext-link xlink:type="simple" ext-link-type="doi" xlink:href="10.1071/IS13035">10.1071/IS13035</ext-link></mixed-citation></ref><ref id="B17"><mixed-citation xmlns:xlink="http://www.w3.org/1999/xlink" xlink:type="simple">
          <person-group><name name-style="western"><surname>Attems</surname><given-names>C</given-names></name></person-group> (<year>1934</year>) <article-title>Neue Myriopoden des Museums Basel.</article-title> <source>Verhandlungen der Naturforschenden Gesellschaft in Basel</source> <volume>45</volume>: <fpage>43</fpage>–<lpage>62</lpage>.</mixed-citation></ref></ref-list></tp:taxon-treatment>
