# Supplementary material for: A taxonomic review of the centipede genus Scolopendra Linnaeus, 1758 (Scolopendromorpha, Scolopendridae) in mainland Southeast Asia, with description of a new species from Laos
Source: Zookeys. 2016 May 17;(590):1–124. doi: 10.3897/zookeys.590.7950 (PMC4926625; doi:10.3897/zookeys.590.7950)
Supplement: XML Treatment for Scolopendra subspinipes piceoflava [file zookeys.590.7950-treatment3.xml]

<!DOCTYPE tp:taxon-treatment
  PUBLIC "-//TaxonX//DTD Taxonomic Treatment Publishing DTD v0 20100105//EN" "tax-treatment-NSO.dtd">
<tp:taxon-treatment xmlns:tp="http://www.plazi.org/taxpub"><tp:treatment-meta><kwd-group><label>Taxon classification</label><kwd><named-content content-type="kingdom">Animalia</named-content></kwd><kwd><named-content content-type="order">Scolopendromorpha</named-content></kwd><kwd><named-content content-type="family">Scolopendridae</named-content></kwd></kwd-group><mixed-citation publication-type="journal"><person-group><name><surname>Siriwut</surname><given-names>Warut</given-names></name><name><surname>Edgecombe</surname><given-names>Gregory D.</given-names></name><name><surname>Sutcharit</surname><given-names>Chirasak</given-names></name><name><surname>Tongkerd</surname><given-names>Piyoros</given-names></name><name><surname>Panha</surname><given-names>Somsak</given-names></name></person-group><article-title>A taxonomic review of the centipede genus <italic><tp:taxon-name><tp:taxon-name-part taxon-name-part-type="genus">Scolopendra</tp:taxon-name-part></tp:taxon-name></italic> Linnaeus, 1758 (<tp:taxon-name><tp:taxon-name-part taxon-name-part-type="order">Scolopendromorpha</tp:taxon-name-part></tp:taxon-name>, <tp:taxon-name><tp:taxon-name-part taxon-name-part-type="family">Scolopendridae</tp:taxon-name-part></tp:taxon-name>) in mainland Southeast Asia, with description of a new species from Laos</article-title><source>Zookeys</source><day>17</day><month>5</month><year>2016</year><volume>2016</volume><issue>590</issue><fpage>1</fpage><lpage>124</lpage><pub-id pub-id-type="doi">10.3897/zookeys.590.7950</pub-id></mixed-citation></tp:treatment-meta><tp:nomenclature><tp:taxon-name>
              <tp:taxon-name-part taxon-name-part-type="genus">Scolopendra</tp:taxon-name-part>
              <tp:taxon-name-part taxon-name-part-type="species">subspinipes</tp:taxon-name-part>
              <tp:taxon-name-part taxon-name-part-type="subspecies">piceoflava</tp:taxon-name-part>
            </tp:taxon-name><tp:taxon-authority>Attems, 1934</tp:taxon-authority><xref ref-type="fig" rid="F14">Figs 14</xref><xref ref-type="fig" rid="F15">, 15</xref></tp:nomenclature><tp:treatment-sec sec-type="material"><title>Material.</title><p>
              <bold>Syntypes</bold> <named-content xmlns:xlink="http://www.w3.org/1999/xlink" content-type="dwc:institutional_code" xlink:type="simple">NMB</named-content> 391Va spec.1–3, one adult male and two adult females, Central Celebes, don. Z.U.F. Sarasin, 1895 (Figs <xref ref-type="fig" rid="F14">14</xref>, <xref ref-type="fig" rid="F15">15</xref>).</p><fig id="F14" position="float" orientation="portrait"><label>Figure 14.</label><caption><p>
          <italic><tp:taxon-name><tp:taxon-name-part taxon-name-part-type="genus">Scolopendra</tp:taxon-name-part> <tp:taxon-name-part taxon-name-part-type="species">subspinipes</tp:taxon-name-part></tp:taxon-name></italic> (Syntypes <named-content xmlns:xlink="http://www.w3.org/1999/xlink" content-type="dwc:institutional_code" xlink:type="simple">NMB</named-content> 391Va of “<italic><tp:taxon-name><tp:taxon-name-part taxon-name-part-type="species">piceoflava</tp:taxon-name-part></tp:taxon-name></italic> Attems, 1934”): <bold>A</bold> Tooth-plates <bold>B</bold> Cephalic plate and trunk segments 1–3 <bold>C</bold> Forcipular segment <bold>D</bold> Tergites 9–12 <bold>E</bold> Sternites 8–10.</p></caption><graphic xmlns:xlink="http://www.w3.org/1999/xlink" xlink:href="zookeys-590-001-g014.jpg" position="float" orientation="portrait" xlink:type="simple" id="oo_89004.jpg"/></fig><fig id="F15" position="float" orientation="portrait"><label>Figure 15.</label><caption><p>
          <italic><tp:taxon-name><tp:taxon-name-part taxon-name-part-type="genus">Scolopendra</tp:taxon-name-part> <tp:taxon-name-part taxon-name-part-type="species">subspinipes</tp:taxon-name-part></tp:taxon-name></italic> (Syntypes <named-content xmlns:xlink="http://www.w3.org/1999/xlink" content-type="dwc:institutional_code" xlink:type="simple">NMB</named-content> 391Va of “<italic><tp:taxon-name><tp:taxon-name-part taxon-name-part-type="species">piceoflava</tp:taxon-name-part></tp:taxon-name></italic> Attems, 1934”): <bold>A</bold> Lateral view of coxopleuron <bold>B</bold> Tergite of ultimate leg-bearing segment and dorsal view of legs 20 and ultimate leg <bold>C</bold> Ventral view of Leg 20, coxopleura and ultimate leg <bold>D</bold> Sternite of ultimate leg-bearing segment, coxopleura and ultimate leg <bold>E–F</bold> Ventro-lateral view of ultimate legs.</p></caption><graphic xmlns:xlink="http://www.w3.org/1999/xlink" xlink:href="zookeys-590-001-g015.jpg" position="float" orientation="portrait" xlink:type="simple" id="oo_89005.jpg"/></fig><fig id="F16" position="float" orientation="portrait"><label>Figure 16.</label><caption><p>
          <italic><tp:taxon-name><tp:taxon-name-part taxon-name-part-type="genus">Scolopendra</tp:taxon-name-part> <tp:taxon-name-part taxon-name-part-type="species">subspinipes</tp:taxon-name-part></tp:taxon-name></italic> (<named-content xmlns:xlink="http://www.w3.org/1999/xlink" content-type="dwc:institutional_code" xlink:type="simple">CUMZ</named-content> 00315): <bold>A</bold> Cephalic plate and basal antennal articles <bold>B</bold> Tooth-plates and trochanteroprefemoral process <bold>C</bold> Tergites 9–11 <bold>D</bold> Forcipular segment.</p></caption><graphic xmlns:xlink="http://www.w3.org/1999/xlink" xlink:href="zookeys-590-001-g016.jpg" position="float" orientation="portrait" xlink:type="simple" id="oo_89006.jpg"/></fig><fig id="F17" position="float" orientation="portrait"><label>Figure 17.</label><caption><p>
          <italic><tp:taxon-name><tp:taxon-name-part taxon-name-part-type="genus">Scolopendra</tp:taxon-name-part> <tp:taxon-name-part taxon-name-part-type="species">subspinipes</tp:taxon-name-part></tp:taxon-name></italic> (<named-content xmlns:xlink="http://www.w3.org/1999/xlink" content-type="dwc:institutional_code" xlink:type="simple">CUMZ</named-content> 00315): <bold>A</bold> Sternites 9–11 <bold>B</bold> Lateral view of coxopleuron <bold>C</bold> Tergite of ultimate leg-bearing segment <bold>D</bold> Sternite of ultimate leg-bearing segment, coxopleura, female genital segment and ultimate leg prefemora <bold>E</bold> Dorsal view of ultimate leg prefemora.</p></caption><graphic xmlns:xlink="http://www.w3.org/1999/xlink" xlink:href="zookeys-590-001-g017.jpg" position="float" orientation="portrait" xlink:type="simple" id="oo_89007.jpg"/></fig></tp:treatment-sec><tp:treatment-sec sec-type="type locality"><title>Type locality.</title><p>Tomohon, Sulawesi, Indonesia [Tomohon, North Sulawesi Province, Indonesia].</p></tp:treatment-sec><tp:treatment-sec sec-type="description"><title>Description.</title><p>Body length 16.7 cm in male and 17.1 and 16.5 cm in female syntypes. Preserved male still exhibiting traces of its colouration pattern: cephalic plate and segments dark greenish or brown. Antenna yellowish. Tergites with yellowish or pale colour on posterior margin. All legs blue-greenish, distal part yellow. Cephalic plate without small punctae on anterior part, median sulcus present. Posterior part of cephalic plate without paramedian sulci.</p><p>Antenna usually with 17–19 articles, basal 6 subcylindrical and glabrous both on dorsal and ventral sides. Antennae reach segment 4 (Fig. <xref ref-type="fig" rid="F14">14B</xref>). Forcipular trochanteroprefemoral process bearing denticles in two groups, 2–3 apical and one inner. Tooth-plates wider than long or nearly equivalent, 6–7 teeth (Fig. <xref ref-type="fig" rid="F14">14A</xref>). Tooth-plate with straight, transverse basal suture. Coxosternite smooth without median suture, with shallow depression in male specimen (Fig. <xref ref-type="fig" rid="F14">14C</xref>). Article 2 of second maxillary telopodite with spur.</p><p>Anterior margin of T1 underlying cephalic plate (Fig. <xref ref-type="fig" rid="F14">14B</xref>). Complete paramedian sutures from T4; margination typically starting on TT5–7. Tergite surface (Fig. <xref ref-type="fig" rid="F14">14D</xref>) smooth, without median sulci. Tergite of ultimate leg-bearing segment (Fig. <xref ref-type="fig" rid="F15">15B</xref>) curved posteriorly, without median furrow or depression; ratio of width: length of tergite of ultimate leg-bearing segment 0.82:1. Sternites (Fig. <xref ref-type="fig" rid="F14">14E</xref>) with incomplete paramedian sutures, extending 80% length of sternite on anterior segments. Surface of sternites smooth, without depression. Sternite of ultimate leg-bearing segment (Fig. <xref ref-type="fig" rid="F15">15D</xref>) with sides converging posteriorly; surface typically without depression (with median depression in one female specimen; NMB391Va sp.1). Pore-field on coxopleuron well developed, with gently curved dorsal margin, reaching nearly to margin of tergite of ultimate leg-bearing segment, anterior part of pore area widest (Fig. <xref ref-type="fig" rid="F15">15A</xref>).</p><p>Coxopleural process long (Fig. <xref ref-type="fig" rid="F15">15C–D</xref>) with 1–2 apical spine(s) and absence of lateral and dorsal spines; pore-free area extending 30–50% length from distal part of coxopleural process to margin of sternite of ultimate leg-bearing segment.</p><p>All legs without setae and tibial spur. One tarsal spur on legs 1–20. Ultimate legs: slender and long (Fig. <xref ref-type="fig" rid="F15">15E–F</xref>), with ratios of lengths of prefemur and femur 1.2:1, femur and tibia 1.1:1, tibia and tarsus 2 1.3:1, tarsus 1 and tarsus 2 2.3:1. Prefemoral spines: 0–2 <abbrev xmlns:xlink="http://www.w3.org/1999/xlink" xlink:title="ventro-lateral spine" xlink:type="simple">VL</abbrev>, 1–2 <abbrev xmlns:xlink="http://www.w3.org/1999/xlink" xlink:title="median spine" xlink:type="simple">M</abbrev>, 1–2 <abbrev xmlns:xlink="http://www.w3.org/1999/xlink" xlink:title="dorso-median spine" xlink:type="simple">DM</abbrev> and prefemoral process with 2–5 spines. Posterior margin of prefemur with acute median groove.</p><p>Sternite of genital segment 1 round and convex posteriorly, with median suture. In male, sternite of genital segment 2 attached to penis. Tergite of genital segment without small setae. Gonopods present in male.</p></tp:treatment-sec><tp:treatment-sec sec-type="discussion"><title>Discussion.</title><p>Based on examination of the syntypes, we corroborate the assignment of this nominal subspecies to the <italic><tp:taxon-name><tp:taxon-name-part taxon-name-part-type="genus">Scolopendra</tp:taxon-name-part> <tp:taxon-name-part taxon-name-part-type="species">subspinipes</tp:taxon-name-part></tp:taxon-name></italic> group. Some morphological characters that appear, however, not to be identical with <italic><tp:taxon-name><tp:taxon-name-part taxon-name-part-type="genus">Scolopendra</tp:taxon-name-part> <tp:taxon-name-part taxon-name-part-type="species">subspinipes</tp:taxon-name-part></tp:taxon-name></italic> are the sharpness and length of the coxopleural process, which bears one or two strong apical spines, the ratio of ultimate leg podomeres, and the colouration pattern on the tergites that is clearly distinct from other geographical populations of <italic><tp:taxon-name><tp:taxon-name-part taxon-name-part-type="genus">Scolopendra</tp:taxon-name-part> <tp:taxon-name-part taxon-name-part-type="species">subspinipes</tp:taxon-name-part></tp:taxon-name></italic> (the posterior part of the tergites exhibiting a yellowish colouration). On the other hand, the syntypes of <italic><tp:taxon-name><tp:taxon-name-part taxon-name-part-type="genus">Scolopendra</tp:taxon-name-part> <tp:taxon-name-part taxon-name-part-type="species">subspinipes</tp:taxon-name-part> <tp:taxon-name-part taxon-name-part-type="subspecies">piceoflava</tp:taxon-name-part></tp:taxon-name></italic> also display morphological variation between each other with respect to the number of prefemoral spines on the ultimate legs: a male specimen has 4–6 spines on the prefemoral process whereas <abbrev xmlns:xlink="http://www.w3.org/1999/xlink" xlink:title="ventro-lateral spine" xlink:type="simple">VL</abbrev>, <abbrev xmlns:xlink="http://www.w3.org/1999/xlink" xlink:title="median spine" xlink:type="simple">M</abbrev> and <abbrev xmlns:xlink="http://www.w3.org/1999/xlink" xlink:title="dorso-median spine" xlink:type="simple">DM</abbrev> spines are absent in one female specimen. The latter is similar to <italic><tp:taxon-name><tp:taxon-name-part taxon-name-part-type="genus">Scolopendra</tp:taxon-name-part> <tp:taxon-name-part taxon-name-part-type="species">dehaani</tp:taxon-name-part></tp:taxon-name></italic> but it is possible that this absence may be due to regeneration in this individual. However, without additional material and lacking molecular data with which to test relationships among morphological similar species, we tentatively accept <italic><tp:taxon-name><tp:taxon-name-part taxon-name-part-type="genus">Scolopendra</tp:taxon-name-part> <tp:taxon-name-part taxon-name-part-type="species">subspinipes</tp:taxon-name-part> <tp:taxon-name-part taxon-name-part-type="subspecies">piceoflava</tp:taxon-name-part></tp:taxon-name></italic> as a junior synonym of <italic><tp:taxon-name><tp:taxon-name-part taxon-name-part-type="genus">Scolopendra</tp:taxon-name-part> <tp:taxon-name-part taxon-name-part-type="species">subspinipes</tp:taxon-name-part></tp:taxon-name></italic> as proposed by <xref ref-type="bibr" rid="B70">Kronmüller (2012)</xref>.</p></tp:treatment-sec><tp:treatment-sec sec-type="distribution"><title>Distribution.</title><p>Previous studies regarded <italic><tp:taxon-name><tp:taxon-name-part taxon-name-part-type="genus">Scolopendra</tp:taxon-name-part> <tp:taxon-name-part taxon-name-part-type="species">subspinipes</tp:taxon-name-part></tp:taxon-name></italic> s.l. as a cosmopolitan species in tropical regions (<xref ref-type="bibr" rid="B117">Schileyko 2007</xref>; <xref ref-type="bibr" rid="B36">Chao 2008</xref>; <xref ref-type="bibr" rid="B87">Lewis 2010b</xref>). In this study, most of the sampled specimens were collected on islands. Several old collections in the <named-content xmlns:xlink="http://www.w3.org/1999/xlink" content-type="dwc:institutional_code" xlink:type="simple">NHMUK</named-content> <!--PageBreak--><!--PageBreak--><!--PageBreak-->identified as <italic><tp:taxon-name><tp:taxon-name-part taxon-name-part-type="genus">Scolopendra</tp:taxon-name-part> <tp:taxon-name-part taxon-name-part-type="species">subspinipes</tp:taxon-name-part></tp:taxon-name></italic> sensu lato from mainland East and Southeast Asia instead refer to former subspecies of <italic><tp:taxon-name><tp:taxon-name-part taxon-name-part-type="genus">Scolopendra</tp:taxon-name-part> <tp:taxon-name-part taxon-name-part-type="species">subspinipes</tp:taxon-name-part></tp:taxon-name></italic> that are now identified as distinct species, including <italic><tp:taxon-name><tp:taxon-name-part taxon-name-part-type="genus">Scolopendra</tp:taxon-name-part> <tp:taxon-name-part taxon-name-part-type="species">dawydoffi</tp:taxon-name-part></tp:taxon-name></italic>, <italic><tp:taxon-name><tp:taxon-name-part taxon-name-part-type="genus">Scolopendra</tp:taxon-name-part> <tp:taxon-name-part taxon-name-part-type="species">dehaani</tp:taxon-name-part></tp:taxon-name></italic>, <italic><tp:taxon-name><tp:taxon-name-part taxon-name-part-type="genus">Scolopendra</tp:taxon-name-part> <tp:taxon-name-part taxon-name-part-type="species">multidens</tp:taxon-name-part></tp:taxon-name></italic> and <italic><tp:taxon-name><tp:taxon-name-part taxon-name-part-type="genus">Scolopendra</tp:taxon-name-part> <tp:taxon-name-part taxon-name-part-type="species">japonica</tp:taxon-name-part></tp:taxon-name></italic>. For this reason, we removed occurrence records of <italic><tp:taxon-name><tp:taxon-name-part taxon-name-part-type="genus">Scolopendra</tp:taxon-name-part> <tp:taxon-name-part taxon-name-part-type="species">subspinipes</tp:taxon-name-part></tp:taxon-name></italic> s.l. from Thailand and Laos due to our extensive surveys throughout these two countries, finding that no specimen of <italic><tp:taxon-name><tp:taxon-name-part taxon-name-part-type="genus">Scolopendra</tp:taxon-name-part> <tp:taxon-name-part taxon-name-part-type="species">subspinipes</tp:taxon-name-part></tp:taxon-name></italic> s.str. was found in this area. The updated distribution of this species in Asia (Fig. <xref ref-type="fig" rid="F18">18</xref>) is as follows: <bold>Southeast Asia</bold>: Myanmar, Malaysia (Penang and Sarawak), Singapore, Vietnam (fide <xref ref-type="bibr" rid="B117">Schileyko 2007</xref>: Lao Cai, Vinh Phuc, HatTay, Hai Phong, Quang Binh, Thua Thien Hue, Da Nang, Dak Lak, Khanh Hoa and Dong Nai Provinces), Indonesia (Surabaya, Java, east coast of Sumatra, Lombok, Sumbawa and Mimika River, New Guinea) and Philippines (Manilla). <bold>East Asia</bold>: China (Zhouzhan Island, Ningbo and Changsha), Taiwan (Kang-hwa), Japan (Izu and Goto Islands, Yokohama and Kobe) and South Korea.</p><fig id="F18" position="float" orientation="portrait"><label>Figure 18.</label><caption><p>Distribution map of <italic><tp:taxon-name><tp:taxon-name-part taxon-name-part-type="genus">Scolopendra</tp:taxon-name-part> <tp:taxon-name-part taxon-name-part-type="species">dehaani</tp:taxon-name-part></tp:taxon-name></italic> and <italic><tp:taxon-name><tp:taxon-name-part taxon-name-part-type="genus">Scolopendra</tp:taxon-name-part> <tp:taxon-name-part taxon-name-part-type="species">subspinipes</tp:taxon-name-part></tp:taxon-name></italic> in Southeast Asia and China-Japan Sea (small map): Filled and blank colours refer to localities from the present study and in the literature, respectively.</p></caption><graphic xmlns:xlink="http://www.w3.org/1999/xlink" xlink:href="zookeys-590-001-g018.jpg" position="float" orientation="portrait" xlink:type="simple" id="oo_89008.jpg"/></fig></tp:treatment-sec><ref-list><ref id="B70"><mixed-citation xmlns:xlink="http://www.w3.org/1999/xlink" xlink:type="simple">
          <person-group><name name-style="western"><surname>Kronmüller</surname><given-names>C</given-names></name></person-group> (<year>2012</year>) <article-title>Review of the subspecies of <italic><tp:taxon-name><tp:taxon-name-part taxon-name-part-type="genus">Scolopendra</tp:taxon-name-part> <tp:taxon-name-part taxon-name-part-type="species">subspinipes</tp:taxon-name-part></tp:taxon-name></italic> Leach, 1815 with the new description of the South Chinese member of the genus <italic><tp:taxon-name><tp:taxon-name-part taxon-name-part-type="genus">Scolopendra</tp:taxon-name-part></tp:taxon-name></italic> Linnaeus, 1758 named <italic><tp:taxon-name><tp:taxon-name-part taxon-name-part-type="genus">Scolopendra</tp:taxon-name-part> <tp:taxon-name-part taxon-name-part-type="species">hainanum</tp:taxon-name-part></tp:taxon-name></italic> spec. nov.</article-title> <source>Spixiana</source> <volume>35</volume>: <fpage>19</fpage>–<lpage>27</lpage>.</mixed-citation></ref><ref id="B117"><mixed-citation xmlns:xlink="http://www.w3.org/1999/xlink" xlink:type="simple">
          <person-group><name name-style="western"><surname>Schileyko</surname><given-names>AA</given-names></name></person-group> (<year>2007</year>) <article-title>The scolopendromorph centipedes (<tp:taxon-name><tp:taxon-name-part taxon-name-part-type="class">Chilopoda</tp:taxon-name-part></tp:taxon-name>) of Vietnam, with contributions to the faunas of Cambodia and Laos. Part 3.</article-title> <source><tp:taxon-name><tp:taxon-name-part taxon-name-part-type="phylum">Arthropoda</tp:taxon-name-part></tp:taxon-name> Selecta</source> <volume>16</volume>: <fpage>71</fpage>–<lpage>95</lpage>.</mixed-citation></ref><ref id="B36"><mixed-citation xmlns:xlink="http://www.w3.org/1999/xlink" xlink:type="simple">
          <person-group><name name-style="western"><surname>Chao</surname><given-names>JL</given-names></name></person-group> (<year>2008</year>) <source><tp:taxon-name><tp:taxon-name-part taxon-name-part-type="order">Scolopendromorpha</tp:taxon-name-part></tp:taxon-name> (<tp:taxon-name><tp:taxon-name-part taxon-name-part-type="class">Chilopoda</tp:taxon-name-part></tp:taxon-name>) of Taiwan. VDM Verlag Dr. Müller Aktiengesellschaft &amp; Co.</source> <publisher-name>KG</publisher-name>, <publisher-loc>Saarbrücken, Germany</publisher-loc>, <size units="page">94 pp</size>.</mixed-citation></ref><ref id="B87"><mixed-citation xmlns:xlink="http://www.w3.org/1999/xlink" xlink:type="simple">
          <person-group><name name-style="western"><surname>Lewis</surname><given-names>JGE</given-names></name></person-group> (<year>2010b</year>) <article-title>A key and annotated list of the <italic><tp:taxon-name><tp:taxon-name-part taxon-name-part-type="genus">Scolopendra</tp:taxon-name-part></tp:taxon-name></italic> species of the Old World with a reappraisal of <italic><tp:taxon-name><tp:taxon-name-part taxon-name-part-type="genus">Arthrorhabdus</tp:taxon-name-part></tp:taxon-name></italic> (<tp:taxon-name><tp:taxon-name-part taxon-name-part-type="class">Chilopoda</tp:taxon-name-part></tp:taxon-name>: <tp:taxon-name><tp:taxon-name-part taxon-name-part-type="order">Scolopendromorpha</tp:taxon-name-part></tp:taxon-name>: <tp:taxon-name><tp:taxon-name-part taxon-name-part-type="family">Scolopendridae</tp:taxon-name-part></tp:taxon-name>).</article-title> <source>International Journal of Myriapodology</source> <volume>3</volume>: <fpage>83</fpage>–<lpage>122</lpage>. doi: <ext-link xlink:type="simple" ext-link-type="doi" xlink:href="10.1163/187525410X12578602960380">10.1163/187525410X12578602960380</ext-link></mixed-citation></ref></ref-list></tp:taxon-treatment>
