# Supplementary material for: A taxonomic review of the centipede genus Scolopendra Linnaeus, 1758 (Scolopendromorpha, Scolopendridae) in mainland Southeast Asia, with description of a new species from Laos
Source: Zookeys. 2016 May 17;(590):1–124. doi: 10.3897/zookeys.590.7950 (PMC4926625; doi:10.3897/zookeys.590.7950)
Supplement: XML Treatment for Scolopendra dehaani [file zookeys.590.7950-treatment4.xml]

<!DOCTYPE tp:taxon-treatment
  PUBLIC "-//TaxonX//DTD Taxonomic Treatment Publishing DTD v0 20100105//EN" "tax-treatment-NSO.dtd">
<tp:taxon-treatment xmlns:tp="http://www.plazi.org/taxpub"><tp:treatment-meta><kwd-group><label>Taxon classification</label><kwd><named-content content-type="kingdom">Animalia</named-content></kwd><kwd><named-content content-type="order">Scolopendromorpha</named-content></kwd><kwd><named-content content-type="family">Scolopendridae</named-content></kwd></kwd-group><mixed-citation publication-type="journal"><person-group><name><surname>Siriwut</surname><given-names>Warut</given-names></name><name><surname>Edgecombe</surname><given-names>Gregory D.</given-names></name><name><surname>Sutcharit</surname><given-names>Chirasak</given-names></name><name><surname>Tongkerd</surname><given-names>Piyoros</given-names></name><name><surname>Panha</surname><given-names>Somsak</given-names></name></person-group><article-title>A taxonomic review of the centipede genus <italic><tp:taxon-name><tp:taxon-name-part taxon-name-part-type="genus">Scolopendra</tp:taxon-name-part></tp:taxon-name></italic> Linnaeus, 1758 (<tp:taxon-name><tp:taxon-name-part taxon-name-part-type="order">Scolopendromorpha</tp:taxon-name-part></tp:taxon-name>, <tp:taxon-name><tp:taxon-name-part taxon-name-part-type="family">Scolopendridae</tp:taxon-name-part></tp:taxon-name>) in mainland Southeast Asia, with description of a new species from Laos</article-title><source>Zookeys</source><day>17</day><month>5</month><year>2016</year><volume>2016</volume><issue>590</issue><fpage>1</fpage><lpage>124</lpage><pub-id pub-id-type="doi">10.3897/zookeys.590.7950</pub-id></mixed-citation></tp:treatment-meta><tp:nomenclature><tp:taxon-name>
              <tp:taxon-name-part taxon-name-part-type="genus">Scolopendra</tp:taxon-name-part>
              <tp:taxon-name-part taxon-name-part-type="species">dehaani</tp:taxon-name-part>
            </tp:taxon-name><tp:taxon-authority>Brandt, 1840</tp:taxon-authority><xref ref-type="fig" rid="F7">Figs 7A</xref><xref ref-type="fig" rid="F18">, 18</xref><xref ref-type="fig" rid="F19">, 19</xref><xref ref-type="fig" rid="F20">, 20</xref><xref ref-type="fig" rid="F21">, 21</xref><xref ref-type="fig" rid="F22">, 22</xref><xref ref-type="fig" rid="F23">, 23</xref><xref ref-type="fig" rid="F24">, 24</xref><xref ref-type="fig" rid="F25">and 25A</xref><!--PageBreak--><!--PageBreak--><!--PageBreak--><tp:nomenclature-citation-list><tp:nomenclature-citation><tp:taxon-name>
                  <tp:taxon-name-part taxon-name-part-type="genus">Scolopendra</tp:taxon-name-part> <tp:taxon-name-part taxon-name-part-type="species">dehaani</tp:taxon-name-part></tp:taxon-name><comment>
                
                 Brandt, 1840: 152, <xref ref-type="bibr" rid="B26">1841</xref>: 59. <xref ref-type="bibr" rid="B98">Newport 1844</xref>: 96, <xref ref-type="bibr" rid="B99">1845</xref>: 394. <xref ref-type="bibr" rid="B66">Kohlrausch 1881</xref>: 47. <xref ref-type="bibr" rid="B92">Meinert 1886</xref>: 203. <xref ref-type="bibr" rid="B45">Flower 1901</xref>: 21. <xref ref-type="bibr" rid="B129">Siriwut et al. 2015a</xref>: 7, table 1, figs 1–2. <xref ref-type="bibr" rid="B70">Kronmüller 2012</xref>: 24, figs 3C, 4D, table 1.</comment></tp:nomenclature-citation><!--PageBreak--><tp:nomenclature-citation><tp:taxon-name>
                  <tp:taxon-name-part taxon-name-part-type="genus">Scolopendra</tp:taxon-name-part> <tp:taxon-name-part taxon-name-part-type="species">subspinipes</tp:taxon-name-part> <tp:taxon-name-part taxon-name-part-type="subspecies">dehaani</tp:taxon-name-part></tp:taxon-name><comment>
                 — Pocock 1891: 409, <xref ref-type="bibr" rid="B106">1894</xref>: 312. <xref ref-type="bibr" rid="B125">Silvestri 1895</xref>: 714. <xref ref-type="bibr" rid="B67">Kraepelin 1903</xref>: 260. <xref ref-type="bibr" rid="B6">Attems 1907</xref>: 80, <xref ref-type="bibr" rid="B8">1914a</xref>: 106, <xref ref-type="bibr" rid="B14">1930b</xref>: 31, <xref ref-type="bibr" rid="B18">1938</xref>: 334, <xref ref-type="bibr" rid="B19">1953</xref>: 138. <xref ref-type="bibr" rid="B135">Takakuwa 1942c</xref>: 41. <xref ref-type="bibr" rid="B148">Wang 1955b</xref>: 16, <xref ref-type="bibr" rid="B149">1956</xref>: 158, <xref ref-type="bibr" rid="B155">1965b</xref>: 449. <xref ref-type="bibr" rid="B115">Schileyko 1998</xref>: 268, <xref ref-type="bibr" rid="B117">2007</xref>: 75. Chao and Chang 2003: 2. <xref ref-type="bibr" rid="B87">Lewis 2010b</xref>: 113. <xref ref-type="bibr" rid="B142">Tran et al. 2013</xref>: 230.</comment></tp:nomenclature-citation><tp:nomenclature-citation><tp:taxon-name>
                  <tp:taxon-name-part taxon-name-part-type="genus">Scolopendra</tp:taxon-name-part> <tp:taxon-name-part taxon-name-part-type="species">subspinipes</tp:taxon-name-part></tp:taxon-name><comment>
                 — <xref ref-type="bibr" rid="B55">Jangi and Dass 1984</xref>: 30, figs 2–6.</comment></tp:nomenclature-citation><tp:nomenclature-citation><tp:taxon-name>
                  <tp:taxon-name-part taxon-name-part-type="genus">Scolopendra</tp:taxon-name-part> <tp:taxon-name-part taxon-name-part-type="species">childreni</tp:taxon-name-part></tp:taxon-name><comment>
                
                 Newport, 1844: 96. <xref ref-type="bibr" rid="B67">Kraepelin 1903</xref>: 260.</comment></tp:nomenclature-citation><tp:nomenclature-citation><tp:taxon-name>
                  <tp:taxon-name-part taxon-name-part-type="genus">Scolopendra</tp:taxon-name-part> <tp:taxon-name-part taxon-name-part-type="species">concolor</tp:taxon-name-part></tp:taxon-name><comment>
                
                 Newport, 1845: 394. <xref ref-type="bibr" rid="B39">Daday 1889</xref>: 150, <xref ref-type="bibr" rid="B40">1891</xref>: 188. <xref ref-type="bibr" rid="B67">Kraepelin 1903</xref>: 260.</comment></tp:nomenclature-citation><tp:nomenclature-citation><tp:taxon-name>
                  <tp:taxon-name-part taxon-name-part-type="genus">Scolopendra</tp:taxon-name-part> <tp:taxon-name-part taxon-name-part-type="species">inermis</tp:taxon-name-part></tp:taxon-name><comment>
                
                 Newport, 1845: 393. <xref ref-type="bibr" rid="B60">Koch 1863</xref>: 64, pl. 29, fig. 55.</comment></tp:nomenclature-citation><tp:nomenclature-citation><tp:taxon-name>
                  <tp:taxon-name-part taxon-name-part-type="genus">Scolopendra</tp:taxon-name-part> <tp:taxon-name-part taxon-name-part-type="species">inermipes</tp:taxon-name-part></tp:taxon-name><comment>
                
                 Koch, 1847: 153. <xref ref-type="bibr" rid="B67">Kraepelin 1903</xref>: 260.</comment></tp:nomenclature-citation><tp:nomenclature-citation><tp:taxon-name>
                  <tp:taxon-name-part taxon-name-part-type="genus">Scolopendra</tp:taxon-name-part> <tp:taxon-name-part taxon-name-part-type="species">silhetensis</tp:taxon-name-part></tp:taxon-name><comment>
                
                 Newport, 1845: 393. <xref ref-type="bibr" rid="B67">Kraepelin 1903</xref>: 260.</comment></tp:nomenclature-citation><tp:nomenclature-citation><tp:taxon-name>
                  <tp:taxon-name-part taxon-name-part-type="genus">Scolopendra</tp:taxon-name-part> <tp:taxon-name-part taxon-name-part-type="species">lucasii</tp:taxon-name-part></tp:taxon-name><comment>
                
                 Gervais, 1847: 270. <xref ref-type="bibr" rid="B67">Kraepelin 1903</xref>: 260.</comment></tp:nomenclature-citation><tp:nomenclature-citation><tp:taxon-name>
                  <tp:taxon-name-part taxon-name-part-type="genus">Scolopendra</tp:taxon-name-part> <tp:taxon-name-part taxon-name-part-type="species">horrida</tp:taxon-name-part></tp:taxon-name><comment>
                
                 Koch, 1847: 154. <xref ref-type="bibr" rid="B67">Kraepelin 1903</xref>: 260.</comment></tp:nomenclature-citation><tp:nomenclature-citation><tp:taxon-name>
                  <tp:taxon-name-part taxon-name-part-type="genus">Scolopendra</tp:taxon-name-part> <tp:taxon-name-part taxon-name-part-type="species">limicolor</tp:taxon-name-part></tp:taxon-name><comment>
                
                 Wood, 1861: 12. <xref ref-type="bibr" rid="B67">Kraepelin 1903</xref>: 260.</comment></tp:nomenclature-citation><tp:nomenclature-citation><tp:taxon-name>
                  <tp:taxon-name-part taxon-name-part-type="genus">Scolopendra</tp:taxon-name-part> <tp:taxon-name-part taxon-name-part-type="species">bispinipes</tp:taxon-name-part></tp:taxon-name><comment>
                
                 Wood, 1862: 28. <xref ref-type="bibr" rid="B67">Kraepelin 1903</xref>: 260.</comment></tp:nomenclature-citation><tp:nomenclature-citation><tp:taxon-name>
                  <tp:taxon-name-part taxon-name-part-type="genus">Scolopendra</tp:taxon-name-part> <tp:taxon-name-part taxon-name-part-type="species">fissispina</tp:taxon-name-part></tp:taxon-name><comment>
                
                 Koch, 1865: 891. <xref ref-type="bibr" rid="B67">Kraepelin 1903</xref>: 260.</comment></tp:nomenclature-citation><tp:nomenclature-citation><tp:taxon-name>
                  <tp:taxon-name-part taxon-name-part-type="genus">Scolopendra</tp:taxon-name-part> <tp:taxon-name-part taxon-name-part-type="species">nudipes</tp:taxon-name-part></tp:taxon-name><comment>
                
                 Tömösváry, 1885: 67. <xref ref-type="bibr" rid="B67">Kraepelin 1903</xref>: 260.</comment></tp:nomenclature-citation><tp:nomenclature-citation><tp:taxon-name>
                  <tp:taxon-name-part taxon-name-part-type="genus">Scolopendra</tp:taxon-name-part> <tp:taxon-name-part taxon-name-part-type="species">foveolata</tp:taxon-name-part></tp:taxon-name><comment>
                
                 Verhoeff, 1937: 220. <xref ref-type="bibr" rid="B159">Würmli 1972</xref>: 91.</comment></tp:nomenclature-citation><tp:nomenclature-citation><tp:taxon-name>
                  <tp:taxon-name-part taxon-name-part-type="genus">Scolopendra</tp:taxon-name-part> <tp:taxon-name-part taxon-name-part-type="species">arborea</tp:taxon-name-part></tp:taxon-name><comment>
                
                 Lewis, 1982: 389. Lewis 2010: 97. <bold>Syn. nov.</bold></comment></tp:nomenclature-citation></tp:nomenclature-citation-list></tp:nomenclature><tp:treatment-sec sec-type="type locality"><title>Type locality.</title><p>Java, Indonesia.</p></tp:treatment-sec><tp:treatment-sec sec-type="material"><title>Material.</title><p>
              <bold>Thailand</bold> — <named-content xmlns:xlink="http://www.w3.org/1999/xlink" content-type="dwc:institutional_code" xlink:type="simple">CUMZ</named-content> 00325, one spm., Pha Mon Cave, Pang Ma Pha, Mae Hong Son (<named-content xmlns:xlink="http://www.w3.org/1999/xlink" content-type="dwc:verbatimCoordinates" xlink:type="simple"><named-content content-type="geo-json" specific-use="{&#34;type&#34;:&#34;Point&#34;,&#34;coordinates&#34;:[98.27875,19.500444]}" xlink:type="simple">19°30'01.6"N, 98°16'43.5"E</named-content></named-content>). <named-content xmlns:xlink="http://www.w3.org/1999/xlink" content-type="dwc:institutional_code" xlink:type="simple">CUMZ</named-content> 00324, one spm., Wat Ban Mai, Mae Hong Son (<named-content xmlns:xlink="http://www.w3.org/1999/xlink" content-type="dwc:verbatimCoordinates" xlink:type="simple"><named-content content-type="geo-json" specific-use="{&#34;type&#34;:&#34;Point&#34;,&#34;coordinates&#34;:[97.987083,19.298694]}" xlink:type="simple">19°17'55.3"N, 97°59'13.5"E</named-content></named-content>). <named-content xmlns:xlink="http://www.w3.org/1999/xlink" content-type="dwc:institutional_code" xlink:type="simple">CUMZ</named-content> 00323, one spm., Wat Tham Chiangdao, Chiang Mai (<named-content xmlns:xlink="http://www.w3.org/1999/xlink" content-type="dwc:verbatimCoordinates" xlink:type="simple"><named-content content-type="geo-json" specific-use="{&#34;type&#34;:&#34;Point&#34;,&#34;coordinates&#34;:[98.9285,19.393556]}" xlink:type="simple">19°23'36.8"N, 98°55'42.6"E</named-content></named-content>). <named-content xmlns:xlink="http://www.w3.org/1999/xlink" content-type="dwc:institutional_code" xlink:type="simple">CUMZ</named-content> 00377, one spm., Wat Tham Pak Piang, Chiang Dao, Chiang Mai (<named-content xmlns:xlink="http://www.w3.org/1999/xlink" content-type="dwc:verbatimCoordinates" xlink:type="simple"><named-content content-type="geo-json" specific-use="{&#34;type&#34;:&#34;Point&#34;,&#34;coordinates&#34;:[98.931303,19.402916]}" xlink:type="simple">19°24'10.498"N, 98°55'52.691"E</named-content></named-content>). <named-content xmlns:xlink="http://www.w3.org/1999/xlink" content-type="dwc:institutional_code" xlink:type="simple">CUMZ</named-content> 00378, one spm., Tham Chiang Dao, Chiang Dao, Chiang Mai (<named-content xmlns:xlink="http://www.w3.org/1999/xlink" content-type="dwc:verbatimCoordinates" xlink:type="simple"><named-content content-type="geo-json" specific-use="{&#34;type&#34;:&#34;Point&#34;,&#34;coordinates&#34;:[98.929003,19.393266]}" xlink:type="simple">19°23'35.758"N, 98°55'44.412"E</named-content></named-content>). <named-content xmlns:xlink="http://www.w3.org/1999/xlink" content-type="dwc:institutional_code" xlink:type="simple">CUMZ</named-content> 00379, five spms., Huai Hong Khrai, Doi Saket, Chiang Mai (<named-content xmlns:xlink="http://www.w3.org/1999/xlink" content-type="dwc:verbatimCoordinates" xlink:type="simple"><named-content content-type="geo-json" specific-use="{&#34;type&#34;:&#34;Point&#34;,&#34;coordinates&#34;:[99.22273,18.857252]}" xlink:type="simple">18°51'26.107"N, 99°13'21.827"E</named-content></named-content>). <named-content xmlns:xlink="http://www.w3.org/1999/xlink" content-type="dwc:institutional_code" xlink:type="simple">CUMZ</named-content> 00346, one spm., Hui Hong Khrai, Chiang Mai (<named-content xmlns:xlink="http://www.w3.org/1999/xlink" content-type="dwc:verbatimCoordinates" xlink:type="simple"><named-content content-type="geo-json" specific-use="{&#34;type&#34;:&#34;Point&#34;,&#34;coordinates&#34;:[99.221917,18.849611]}" xlink:type="simple">18°50'58.6"N, 99°13'18.9"E</named-content></named-content>). <named-content xmlns:xlink="http://www.w3.org/1999/xlink" content-type="dwc:institutional_code" xlink:type="simple">CUMZ</named-content> 00380, one spm., Suan Hin Maharat Stone Park, Long, Phrae (<named-content xmlns:xlink="http://www.w3.org/1999/xlink" content-type="dwc:verbatimCoordinates" xlink:type="simple"><named-content content-type="geo-json" specific-use="{&#34;type&#34;:&#34;Point&#34;,&#34;coordinates&#34;:[99.986206,18.154187]}" xlink:type="simple">18°9'15.072"N, 99°59'10.343"E</named-content></named-content>). <named-content xmlns:xlink="http://www.w3.org/1999/xlink" content-type="dwc:institutional_code" xlink:type="simple">CUMZ</named-content> 00381, one spm., Lai Nan, Wieng Sa, Nan (<named-content xmlns:xlink="http://www.w3.org/1999/xlink" content-type="dwc:verbatimCoordinates" xlink:type="simple"><named-content content-type="geo-json" specific-use="{&#34;type&#34;:&#34;Point&#34;,&#34;coordinates&#34;:[100.888123,18.611103]}" xlink:type="simple">18°36'39.969"N, 100°53'17.242"E</named-content></named-content>). <named-content xmlns:xlink="http://www.w3.org/1999/xlink" content-type="dwc:institutional_code" xlink:type="simple">CUMZ</named-content> 00382, two spms., Si Nan National Park, Na Noi, Nan (<named-content xmlns:xlink="http://www.w3.org/1999/xlink" content-type="dwc:verbatimCoordinates" xlink:type="simple"><named-content content-type="geo-json" specific-use="{&#34;type&#34;:&#34;Point&#34;,&#34;coordinates&#34;:[100.832331,18.365825]}" xlink:type="simple">18°21'56.97"N, 100°49'56.393"E</named-content></named-content>). <named-content xmlns:xlink="http://www.w3.org/1999/xlink" content-type="dwc:institutional_code" xlink:type="simple">CUMZ</named-content> 00288, one spm., Phusang Waterfall, Phusang, Phayao (<named-content xmlns:xlink="http://www.w3.org/1999/xlink" content-type="dwc:verbatimCoordinates" xlink:type="simple"><named-content content-type="geo-json" specific-use="{&#34;type&#34;:&#34;Point&#34;,&#34;coordinates&#34;:[100.390306,19.668056]}" xlink:type="simple">19°40'05.0"N, 100°23'25.1"E</named-content></named-content>). <named-content xmlns:xlink="http://www.w3.org/1999/xlink" content-type="dwc:institutional_code" xlink:type="simple">CUMZ</named-content> 00243, Hub Pa-Tat, Larnsak, Uthai Thani. <named-content xmlns:xlink="http://www.w3.org/1999/xlink" content-type="dwc:institutional_code" xlink:type="simple">CUMZ</named-content> 00276, one spm., Wat Tham Erawan, Ban Rai, Uthai Thani (<named-content xmlns:xlink="http://www.w3.org/1999/xlink" content-type="dwc:verbatimCoordinates" xlink:type="simple"><named-content content-type="geo-json" specific-use="{&#34;type&#34;:&#34;Point&#34;,&#34;coordinates&#34;:[99.454611,15.03375]}" xlink:type="simple">15°02'01.5"N, 99°27'16.6"E</named-content></named-content>). <named-content xmlns:xlink="http://www.w3.org/1999/xlink" content-type="dwc:institutional_code" xlink:type="simple">CUMZ</named-content> 00329, one spm., Wat Phothikhun, Maesot, Tak (<named-content xmlns:xlink="http://www.w3.org/1999/xlink" content-type="dwc:verbatimCoordinates" xlink:type="simple"><named-content content-type="geo-json" specific-use="{&#34;type&#34;:&#34;Point&#34;,&#34;coordinates&#34;:[98.604778,16.744222]}" xlink:type="simple">16°44'39.2"N, 98°36'17.2"E</named-content></named-content>). <named-content xmlns:xlink="http://www.w3.org/1999/xlink" content-type="dwc:institutional_code" xlink:type="simple">CUMZ</named-content> 00374, two spms., Wat Tham Namphu Khao Rong Kwang, Lansak, Uthai Thani (<named-content xmlns:xlink="http://www.w3.org/1999/xlink" content-type="dwc:verbatimCoordinates" xlink:type="simple"><named-content content-type="geo-json" specific-use="{&#34;type&#34;:&#34;Point&#34;,&#34;coordinates&#34;:[99.585534,15.433114]}" xlink:type="simple">15°25'59.212"N, 99°35'7.924"E</named-content></named-content>). <named-content xmlns:xlink="http://www.w3.org/1999/xlink" content-type="dwc:institutional_code" xlink:type="simple">CUMZ</named-content> 00375, two spms., Wat Tham Khao Chakkachan, Chum Ta Bong, Nakhon Sawan (<named-content xmlns:xlink="http://www.w3.org/1999/xlink" content-type="dwc:verbatimCoordinates" xlink:type="simple"><named-content content-type="geo-json" specific-use="{&#34;type&#34;:&#34;Point&#34;,&#34;coordinates&#34;:[99.544099,15.596815]}" xlink:type="simple">15°35'48.533"N, 99°32'38.758"E</named-content></named-content>). <named-content xmlns:xlink="http://www.w3.org/1999/xlink" content-type="dwc:institutional_code" xlink:type="simple">CUMZ</named-content> 00376, one spm., Wat Khao Huai Lung, Banphot Phisai, Nakhon Sawan (<named-content xmlns:xlink="http://www.w3.org/1999/xlink" content-type="dwc:verbatimCoordinates" xlink:type="simple"><named-content content-type="geo-json" specific-use="{&#34;type&#34;:&#34;Point&#34;,&#34;coordinates&#34;:[99.872335,15.92829]}" xlink:type="simple">15°55'41.844"N, 99°52'20.407"E</named-content></named-content>). <named-content xmlns:xlink="http://www.w3.org/1999/xlink" content-type="dwc:institutional_code" xlink:type="simple">CUMZ</named-content> 00257, <!--PageBreak-->one spm., Wat Huai Lung, Banphot Phisai, Nakhon Sawan (<named-content xmlns:xlink="http://www.w3.org/1999/xlink" content-type="dwc:verbatimCoordinates" xlink:type="simple"><named-content content-type="geo-json" specific-use="{&#34;type&#34;:&#34;Point&#34;,&#34;coordinates&#34;:[99.874444,15.924889]}" xlink:type="simple">15°55'29.6"N, 99°52'28.0"E</named-content></named-content>). <named-content xmlns:xlink="http://www.w3.org/1999/xlink" content-type="dwc:institutional_code" xlink:type="simple">CUMZ</named-content> 00256, one spm., Bang Ban, Ayutthaya (<named-content xmlns:xlink="http://www.w3.org/1999/xlink" content-type="dwc:verbatimCoordinates" xlink:type="simple"><named-content content-type="geo-json" specific-use="{&#34;type&#34;:&#34;Point&#34;,&#34;coordinates&#34;:[100.489528,14.364278]}" xlink:type="simple">14°21'51.4"N, 100°29'22.3"E</named-content></named-content>). <named-content xmlns:xlink="http://www.w3.org/1999/xlink" content-type="dwc:institutional_code" xlink:type="simple">CUMZ</named-content> 00282, one spm., Wang Kanlueang Waterfall, Chai Badan, Lopburi (<named-content xmlns:xlink="http://www.w3.org/1999/xlink" content-type="dwc:verbatimCoordinates" xlink:type="simple"><named-content content-type="geo-json" specific-use="{&#34;type&#34;:&#34;Point&#34;,&#34;coordinates&#34;:[101.110778,15.113722]}" xlink:type="simple">15°06'49.4"N, 101°06'38.8"E</named-content></named-content>). <named-content xmlns:xlink="http://www.w3.org/1999/xlink" content-type="dwc:institutional_code" xlink:type="simple">CUMZ</named-content> 00289, one spm., Wat Khao Somphot, Chai Badan, Lopburi (<named-content xmlns:xlink="http://www.w3.org/1999/xlink" content-type="dwc:verbatimCoordinates" xlink:type="simple"><named-content content-type="geo-json" specific-use="{&#34;type&#34;:&#34;Point&#34;,&#34;coordinates&#34;:[101.280417,15.161722]}" xlink:type="simple">15°09'42.2"N, 101°16'49.5"E</named-content></named-content>). <named-content xmlns:xlink="http://www.w3.org/1999/xlink" content-type="dwc:institutional_code" xlink:type="simple">CUMZ</named-content> 00286, one spm., Chaloem Phra Kiat, Saraburi (<named-content xmlns:xlink="http://www.w3.org/1999/xlink" content-type="dwc:verbatimCoordinates" xlink:type="simple"><named-content content-type="geo-json" specific-use="{&#34;type&#34;:&#34;Point&#34;,&#34;coordinates&#34;:[100.885944,14.669972]}" xlink:type="simple">14°40'11.9"N, 100°53'09.4"E</named-content></named-content>). <named-content xmlns:xlink="http://www.w3.org/1999/xlink" content-type="dwc:institutional_code" xlink:type="simple">CUMZ</named-content> 00371, one spm., Chet Sao Noi Waterfall, Muak Lek District, Saraburi (<named-content xmlns:xlink="http://www.w3.org/1999/xlink" content-type="dwc:verbatimCoordinates" xlink:type="simple"><named-content content-type="geo-json" specific-use="{&#34;type&#34;:&#34;Point&#34;,&#34;coordinates&#34;:[101.189619,14.726518]}" xlink:type="simple">14°43'35.463"N, 101°11'22.63"E</named-content></named-content>). <named-content xmlns:xlink="http://www.w3.org/1999/xlink" content-type="dwc:institutional_code" xlink:type="simple">CUMZ</named-content> 00372, one spm., Phu Khae <named-content xmlns:xlink="http://www.w3.org/1999/xlink" xlink:type="simple" content-type="institution" xlink:href="http://grbio.org/institution/botanical-garden">Botanical Garden</named-content>, Chaloem Phra Kiat, Saraburi (<named-content xmlns:xlink="http://www.w3.org/1999/xlink" content-type="dwc:verbatimCoordinates" xlink:type="simple"><named-content content-type="geo-json" specific-use="{&#34;type&#34;:&#34;Point&#34;,&#34;coordinates&#34;:[100.887056,14.669571]}" xlink:type="simple">14°40'10.455"N, 100°53'13.401"E</named-content></named-content>). <named-content xmlns:xlink="http://www.w3.org/1999/xlink" content-type="dwc:institutional_code" xlink:type="simple">CUMZ</named-content> 00373, one spm., Wat Tham Welu Wan, Suphanburi (<named-content xmlns:xlink="http://www.w3.org/1999/xlink" content-type="dwc:verbatimCoordinates" xlink:type="simple"><named-content content-type="geo-json" specific-use="{&#34;type&#34;:&#34;Point&#34;,&#34;coordinates&#34;:[99.649216,14.951896]}" xlink:type="simple">14°57'6.824"N, 99°38'57.176"E</named-content></named-content>). <named-content xmlns:xlink="http://www.w3.org/1999/xlink" content-type="dwc:institutional_code" xlink:type="simple">CUMZ</named-content> 00364, one spm., Wat Mai Luak, Sai Yok, Kanchanaburi (<named-content xmlns:xlink="http://www.w3.org/1999/xlink" content-type="dwc:verbatimCoordinates" xlink:type="simple"><named-content content-type="geo-json" specific-use="{&#34;type&#34;:&#34;Point&#34;,&#34;coordinates&#34;:[98.872173,14.437884]}" xlink:type="simple">14°26'16.384"N, 98°52'19.822"E</named-content></named-content>). <named-content xmlns:xlink="http://www.w3.org/1999/xlink" content-type="dwc:institutional_code" xlink:type="simple">CUMZ</named-content> 00365, two spms., Wat Tha Thung Na, Sai Yok, Kanchanaburi (<named-content xmlns:xlink="http://www.w3.org/1999/xlink" content-type="dwc:verbatimCoordinates" xlink:type="simple"><named-content content-type="geo-json" specific-use="{&#34;type&#34;:&#34;Point&#34;,&#34;coordinates&#34;:[98.839259,14.494684]}" xlink:type="simple">14°29'40.864"N, 98°50'21.332"E</named-content></named-content>). <named-content xmlns:xlink="http://www.w3.org/1999/xlink" content-type="dwc:institutional_code" xlink:type="simple">CUMZ</named-content> 00268, one spm., Wat Namtok, Saiyok, Kanchanaburi (<named-content xmlns:xlink="http://www.w3.org/1999/xlink" content-type="dwc:verbatimCoordinates" xlink:type="simple"><named-content content-type="geo-json" specific-use="{&#34;type&#34;:&#34;Point&#34;,&#34;coordinates&#34;:[99.066611,14.229861]}" xlink:type="simple">14°13'47.5"N, 99°03'59.8"E</named-content></named-content>). <named-content xmlns:xlink="http://www.w3.org/1999/xlink" content-type="dwc:institutional_code" xlink:type="simple">CUMZ</named-content> 00270, 00361, two spms., Wat Tham Lijia, Sangkhaburi, Kanchanaburi (<named-content xmlns:xlink="http://www.w3.org/1999/xlink" content-type="dwc:verbatimCoordinates" xlink:type="simple"><named-content content-type="geo-json" specific-use="{&#34;type&#34;:&#34;Point&#34;,&#34;coordinates&#34;:[98.566389,15.070167]}" xlink:type="simple">15°04'12.6"N, 98°33'59.0"E</named-content></named-content>). <named-content xmlns:xlink="http://www.w3.org/1999/xlink" content-type="dwc:institutional_code" xlink:type="simple">CUMZ</named-content> 00362, two spms., Wat Khao I-San, Ratchaburi (<named-content xmlns:xlink="http://www.w3.org/1999/xlink" content-type="dwc:verbatimCoordinates" xlink:type="simple"><named-content content-type="geo-json" specific-use="{&#34;type&#34;:&#34;Point&#34;,&#34;coordinates&#34;:[99.772604,13.382749]}" xlink:type="simple">13°22'57.897"N, 99°46'21.374"E</named-content></named-content>). <named-content xmlns:xlink="http://www.w3.org/1999/xlink" content-type="dwc:institutional_code" xlink:type="simple">CUMZ</named-content> 00363, one spm., <named-content xmlns:xlink="http://www.w3.org/1999/xlink" xlink:type="simple" content-type="institution" xlink:href="http://grbio.org/institution/central-botanical-garden">Central <named-content xlink:type="simple" content-type="institution" xlink:href="http://grbio.org/institution/botanical-garden">Botanical Garden</named-content></named-content>, Ratchaburi (<named-content xmlns:xlink="http://www.w3.org/1999/xlink" content-type="dwc:verbatimCoordinates" xlink:type="simple"><named-content content-type="geo-json" specific-use="{&#34;type&#34;:&#34;Point&#34;,&#34;coordinates&#34;:[99.66044,13.60673]}" xlink:type="simple">13°36'24.229"N, 99°39'37.584"E</named-content></named-content>). <named-content xmlns:xlink="http://www.w3.org/1999/xlink" content-type="dwc:institutional_code" xlink:type="simple">CUMZ</named-content> 00253, one spm., Tham Khao Bin, Ratchaburi (<named-content xmlns:xlink="http://www.w3.org/1999/xlink" content-type="dwc:verbatimCoordinates" xlink:type="simple"><named-content content-type="geo-json" specific-use="{&#34;type&#34;:&#34;Point&#34;,&#34;coordinates&#34;:[99.667306,13.593222]}" xlink:type="simple">13°35'35.6"N, 99°40'02.3"E</named-content></named-content>). <named-content xmlns:xlink="http://www.w3.org/1999/xlink" content-type="dwc:institutional_code" xlink:type="simple">CUMZ</named-content> 00241, one spm., Wat Huailat, Phu Ruea, Loei, Thailand (<named-content xmlns:xlink="http://www.w3.org/1999/xlink" content-type="dwc:verbatimCoordinates" xlink:type="simple"><named-content content-type="geo-json" specific-use="{&#34;type&#34;:&#34;Point&#34;,&#34;coordinates&#34;:[101.412611,17.450111]}" xlink:type="simple">17°27'00.4"N, 101°24'45.4"E</named-content></named-content>). <named-content xmlns:xlink="http://www.w3.org/1999/xlink" content-type="dwc:institutional_code" xlink:type="simple">CUMZ</named-content> 00383, one spm., Wat Pa Huai Lat, Phu Ruea, Loei (<named-content xmlns:xlink="http://www.w3.org/1999/xlink" content-type="dwc:verbatimCoordinates" xlink:type="simple"><named-content content-type="geo-json" specific-use="{&#34;type&#34;:&#34;Point&#34;,&#34;coordinates&#34;:[101.421451,17.438928]}" xlink:type="simple">17°26'20.14"N, 101°25'17.223"E</named-content></named-content>). <named-content xmlns:xlink="http://www.w3.org/1999/xlink" content-type="dwc:institutional_code" xlink:type="simple">CUMZ</named-content> 00277, two spms. and <named-content xmlns:xlink="http://www.w3.org/1999/xlink" content-type="dwc:institutional_code" xlink:type="simple">CUMZ</named-content> 00384, five spms., Tham Pha Pu, Loei (<named-content xmlns:xlink="http://www.w3.org/1999/xlink" content-type="dwc:verbatimCoordinates" xlink:type="simple"><named-content content-type="geo-json" specific-use="{&#34;type&#34;:&#34;Point&#34;,&#34;coordinates&#34;:[101.710861,17.578194]}" xlink:type="simple">17°34'41.5"N, 101°42'39.1"E</named-content></named-content>). <named-content xmlns:xlink="http://www.w3.org/1999/xlink" content-type="dwc:institutional_code" xlink:type="simple">CUMZ</named-content> 00292, one spm., Wat Tham Pak Khaew Chiang Khan, Loei (<named-content xmlns:xlink="http://www.w3.org/1999/xlink" content-type="dwc:verbatimCoordinates" xlink:type="simple"><named-content content-type="geo-json" specific-use="{&#34;type&#34;:&#34;Point&#34;,&#34;coordinates&#34;:[101.672444,17.876111]}" xlink:type="simple">17°52'34.0"N, 101°40'20.8"E</named-content></named-content>). <named-content xmlns:xlink="http://www.w3.org/1999/xlink" content-type="dwc:institutional_code" xlink:type="simple">CUMZ</named-content> 00247, one spm., Ban Dong Savanh, Phang Khon, Sakon Nakhon (<named-content xmlns:xlink="http://www.w3.org/1999/xlink" content-type="dwc:verbatimCoordinates" xlink:type="simple"><named-content content-type="geo-json" specific-use="{&#34;type&#34;:&#34;Point&#34;,&#34;coordinates&#34;:[103.5035,17.471639]}" xlink:type="simple">17°28'17.9"N, 103°30'12.6"E</named-content></named-content>). <named-content xmlns:xlink="http://www.w3.org/1999/xlink" content-type="dwc:institutional_code" xlink:type="simple">CUMZ</named-content> 00266, one spm. and <named-content xmlns:xlink="http://www.w3.org/1999/xlink" content-type="dwc:institutional_code" xlink:type="simple">CUMZ</named-content> 00392, one spm., Kham Hom Waterfall, Sakon Nakhorn (<named-content xmlns:xlink="http://www.w3.org/1999/xlink" content-type="dwc:verbatimCoordinates" xlink:type="simple"><named-content content-type="geo-json" specific-use="{&#34;type&#34;:&#34;Point&#34;,&#34;coordinates&#34;:[104.018722,17.122194]}" xlink:type="simple">17°07'19.9"N, 104°01'07.4"E</named-content></named-content>). <named-content xmlns:xlink="http://www.w3.org/1999/xlink" content-type="dwc:institutional_code" xlink:type="simple">CUMZ</named-content> 00393, one spm., Wat Nikhom Kaset, Mukdahan (<named-content xmlns:xlink="http://www.w3.org/1999/xlink" content-type="dwc:verbatimCoordinates" xlink:type="simple"><named-content content-type="geo-json" specific-use="{&#34;type&#34;:&#34;Point&#34;,&#34;coordinates&#34;:[104.711446,16.807309]}" xlink:type="simple">16°48'26.312"N, 104°42'41.205"E</named-content></named-content>). <named-content xmlns:xlink="http://www.w3.org/1999/xlink" content-type="dwc:institutional_code" xlink:type="simple">CUMZ</named-content> 00394, one spm., Pak Maenam Songkhram, Nakhon Phanom (<named-content xmlns:xlink="http://www.w3.org/1999/xlink" content-type="dwc:verbatimCoordinates" xlink:type="simple"><named-content content-type="geo-json" specific-use="{&#34;type&#34;:&#34;Point&#34;,&#34;coordinates&#34;:[104.453755,17.639842]}" xlink:type="simple">17°38'23.43"N, 104°27'13.517"E</named-content></named-content>). <named-content xmlns:xlink="http://www.w3.org/1999/xlink" content-type="dwc:institutional_code" xlink:type="simple">CUMZ</named-content> 00395, one spm., Cha Naen Waterfall, Bueng Kan (<named-content xmlns:xlink="http://www.w3.org/1999/xlink" content-type="dwc:verbatimCoordinates" xlink:type="simple"><named-content content-type="geo-json" specific-use="{&#34;type&#34;:&#34;Point&#34;,&#34;coordinates&#34;:[103.888451,18.215083]}" xlink:type="simple">18°12'54.298"N, 103°53'18.422"E</named-content></named-content>). <named-content xmlns:xlink="http://www.w3.org/1999/xlink" content-type="dwc:institutional_code" xlink:type="simple">CUMZ</named-content> 00385, one spm., Tham Pu Lup, Chum Phae, Khon Kaen (<named-content xmlns:xlink="http://www.w3.org/1999/xlink" content-type="dwc:verbatimCoordinates" xlink:type="simple"><named-content content-type="geo-json" specific-use="{&#34;type&#34;:&#34;Point&#34;,&#34;coordinates&#34;:[102.625285,16.796939]}" xlink:type="simple">16°47'48.98"N, 102°37'31.026"E</named-content></named-content>). <named-content xmlns:xlink="http://www.w3.org/1999/xlink" content-type="dwc:institutional_code" xlink:type="simple">CUMZ</named-content> 00386, two spms., Wat Tham Phra, Tha Khantho, Kalasin (<named-content xmlns:xlink="http://www.w3.org/1999/xlink" content-type="dwc:verbatimCoordinates" xlink:type="simple"><named-content content-type="geo-json" specific-use="{&#34;type&#34;:&#34;Point&#34;,&#34;coordinates&#34;:[103.265889,16.862797]}" xlink:type="simple">16°51'46.069"N, 103°15'57.202"E</named-content></named-content>) <named-content xmlns:xlink="http://www.w3.org/1999/xlink" content-type="dwc:institutional_code" xlink:type="simple">CUMZ</named-content> 00249, two spms., Ban Dan Chang, Tha Kantho, Kalasin (<named-content xmlns:xlink="http://www.w3.org/1999/xlink" content-type="dwc:verbatimCoordinates" xlink:type="simple"><named-content content-type="geo-json" specific-use="{&#34;type&#34;:&#34;Point&#34;,&#34;coordinates&#34;:[99.693472,14.824806]}" xlink:type="simple">14°49'29.3"N, 99°41'36.5"E</named-content></named-content>). <named-content xmlns:xlink="http://www.w3.org/1999/xlink" content-type="dwc:institutional_code" xlink:type="simple">CUMZ</named-content> 00271, one spm., Wat Tham Phupha, Thakantho, Kalasin (<named-content xmlns:xlink="http://www.w3.org/1999/xlink" content-type="dwc:verbatimCoordinates" xlink:type="simple"><named-content content-type="geo-json" specific-use="{&#34;type&#34;:&#34;Point&#34;,&#34;coordinates&#34;:[103.210417,16.801583]}" xlink:type="simple">16°48'05.7"N, 103°12'37.5"E</named-content></named-content>). <named-content xmlns:xlink="http://www.w3.org/1999/xlink" content-type="dwc:institutional_code" xlink:type="simple">CUMZ</named-content> 00275, two spms., Tha Tum, Mueang, Maha Sarakham (<named-content xmlns:xlink="http://www.w3.org/1999/xlink" content-type="dwc:verbatimCoordinates" xlink:type="simple"><named-content content-type="geo-json" specific-use="{&#34;type&#34;:&#34;Point&#34;,&#34;coordinates&#34;:[103.449889,16.175611]}" xlink:type="simple">16°10'32.2"N, 103°26'59.6"E</named-content></named-content>). <named-content xmlns:xlink="http://www.w3.org/1999/xlink" content-type="dwc:institutional_code" xlink:type="simple">CUMZ</named-content> 00387, one spm., Wat Pa Khok Hinlat, Mueang, Maha Sarakham (<named-content xmlns:xlink="http://www.w3.org/1999/xlink" content-type="dwc:verbatimCoordinates" xlink:type="simple"><named-content content-type="geo-json" specific-use="{&#34;type&#34;:&#34;Point&#34;,&#34;coordinates&#34;:[103.482571,16.168006]}" xlink:type="simple">16°10'4.82"N, 103°28'57.255"E</named-content></named-content>). <named-content xmlns:xlink="http://www.w3.org/1999/xlink" content-type="dwc:institutional_code" xlink:type="simple">CUMZ</named-content> 00287, one spm., Ban Phon Thong, Kaset Wisai, Roi-Et (<named-content xmlns:xlink="http://www.w3.org/1999/xlink" content-type="dwc:verbatimCoordinates" xlink:type="simple"><named-content content-type="geo-json" specific-use="{&#34;type&#34;:&#34;Point&#34;,&#34;coordinates&#34;:[103.553028,15.666556]}" xlink:type="simple">15°39'59.6"N, 103°33'10.9"E</named-content></named-content>). <named-content xmlns:xlink="http://www.w3.org/1999/xlink" content-type="dwc:institutional_code" xlink:type="simple">CUMZ</named-content> 00369, one spm., Wat Pa Ka Thon, Wang Nam Khiao, Nakhon Ratchasima (<named-content xmlns:xlink="http://www.w3.org/1999/xlink" content-type="dwc:verbatimCoordinates" xlink:type="simple"><named-content content-type="geo-json" specific-use="{&#34;type&#34;:&#34;Point&#34;,&#34;coordinates&#34;:[101.684328,14.410689]}" xlink:type="simple">14°24'38.479"N, 101°41'3.581"E</named-content></named-content>). <named-content xmlns:xlink="http://www.w3.org/1999/xlink" content-type="dwc:institutional_code" xlink:type="simple">CUMZ</named-content> 00370, two spms., Wat Tham Phrommachan Thamma Ram, Pak Chong, Nakhon Ratchasima (<named-content xmlns:xlink="http://www.w3.org/1999/xlink" content-type="dwc:verbatimCoordinates" xlink:type="simple"><named-content content-type="geo-json" specific-use="{&#34;type&#34;:&#34;Point&#34;,&#34;coordinates&#34;:[101.277646,14.574735]}" xlink:type="simple">14°34'29.046"N, 101°16'39.524"E</named-content></named-content>). <named-content xmlns:xlink="http://www.w3.org/1999/xlink" content-type="dwc:institutional_code" xlink:type="simple">CUMZ</named-content> 00388, five spms., Khao Kradong Forest Park, Buriram (<named-content xmlns:xlink="http://www.w3.org/1999/xlink" content-type="dwc:verbatimCoordinates" xlink:type="simple"><named-content content-type="geo-json" specific-use="{&#34;type&#34;:&#34;Point&#34;,&#34;coordinates&#34;:[103.089194,14.940614]}" xlink:type="simple">14°56'26.209"N, <!--PageBreak-->103°5'21.1"E</named-content></named-content>). <named-content xmlns:xlink="http://www.w3.org/1999/xlink" content-type="dwc:institutional_code" xlink:type="simple">CUMZ</named-content> 00389, one spm., Phanom Sawai Forest Park, Surin (<named-content xmlns:xlink="http://www.w3.org/1999/xlink" content-type="dwc:verbatimCoordinates" xlink:type="simple"><named-content content-type="geo-json" specific-use="{&#34;type&#34;:&#34;Point&#34;,&#34;coordinates&#34;:[103.367241,14.760924]}" xlink:type="simple">14°45'39.325"N, 103°22'2.067"E</named-content></named-content>). <named-content xmlns:xlink="http://www.w3.org/1999/xlink" content-type="dwc:institutional_code" xlink:type="simple">CUMZ</named-content> 00390, one spm., Mueang, Surin (<named-content xmlns:xlink="http://www.w3.org/1999/xlink" content-type="dwc:verbatimCoordinates" xlink:type="simple"><named-content content-type="geo-json" specific-use="{&#34;type&#34;:&#34;Point&#34;,&#34;coordinates&#34;:[103.506077,14.869421]}" xlink:type="simple">14°52'9.914"N, 103°30'21.877"E</named-content></named-content>). <named-content xmlns:xlink="http://www.w3.org/1999/xlink" content-type="dwc:institutional_code" xlink:type="simple">CUMZ</named-content> 00284, one spm., and <named-content xmlns:xlink="http://www.w3.org/1999/xlink" content-type="dwc:institutional_code" xlink:type="simple">CUMZ</named-content> 00391, six spms., Pa Son Nongkhu, Sangkhla, Surin (<named-content xmlns:xlink="http://www.w3.org/1999/xlink" content-type="dwc:verbatimCoordinates" xlink:type="simple"><named-content content-type="geo-json" specific-use="{&#34;type&#34;:&#34;Point&#34;,&#34;coordinates&#34;:[103.764417,14.682139]}" xlink:type="simple">14°40'55.7"N, 103°45'51.9"E</named-content></named-content>). <named-content xmlns:xlink="http://www.w3.org/1999/xlink" content-type="dwc:institutional_code" xlink:type="simple">CUMZ</named-content> 00248, two spms., Kaeng Lamduan, Ubon Ratchathani (<named-content xmlns:xlink="http://www.w3.org/1999/xlink" content-type="dwc:verbatimCoordinates" xlink:type="simple"><named-content content-type="geo-json" specific-use="{&#34;type&#34;:&#34;Point&#34;,&#34;coordinates&#34;:[105.101861,14.4375]}" xlink:type="simple">14°26'15.0"N, 105°06'06.7"E</named-content></named-content>). <named-content xmlns:xlink="http://www.w3.org/1999/xlink" content-type="dwc:institutional_code" xlink:type="simple">CUMZ</named-content> 00279, one spm., Nang Rong Waterfall, Nakhon Nayok (<named-content xmlns:xlink="http://www.w3.org/1999/xlink" content-type="dwc:verbatimCoordinates" xlink:type="simple"><named-content content-type="geo-json" specific-use="{&#34;type&#34;:&#34;Point&#34;,&#34;coordinates&#34;:[101.319194,14.33125]}" xlink:type="simple">14°19'52.5"N, 101°19'09.1"E</named-content></named-content>). <named-content xmlns:xlink="http://www.w3.org/1999/xlink" content-type="dwc:institutional_code" xlink:type="simple">CUMZ</named-content> 00252, one spm., Si Chang Island, Chonburi (<named-content xmlns:xlink="http://www.w3.org/1999/xlink" content-type="dwc:verbatimCoordinates" xlink:type="simple"><named-content content-type="geo-json" specific-use="{&#34;type&#34;:&#34;Point&#34;,&#34;coordinates&#34;:[100.808139,13.15225]}" xlink:type="simple">13°09'08.1"N, 100°48'29.3"E</named-content></named-content>). <named-content xmlns:xlink="http://www.w3.org/1999/xlink" content-type="dwc:institutional_code" xlink:type="simple">CUMZ</named-content> 00258, two spms., Wat Khao Maidaeng, Sriracha, Chonburi (<named-content xmlns:xlink="http://www.w3.org/1999/xlink" content-type="dwc:verbatimCoordinates" xlink:type="simple"><named-content content-type="geo-json" specific-use="{&#34;type&#34;:&#34;Point&#34;,&#34;coordinates&#34;:[101.036639,12.948889]}" xlink:type="simple">12°56'56.0"N, 101°02'11.9"E</named-content></named-content>). <named-content xmlns:xlink="http://www.w3.org/1999/xlink" content-type="dwc:institutional_code" xlink:type="simple">CUMZ</named-content> 00320, one spm., Lan Island, Chonburi (<named-content xmlns:xlink="http://www.w3.org/1999/xlink" content-type="dwc:verbatimCoordinates" xlink:type="simple"><named-content content-type="geo-json" specific-use="{&#34;type&#34;:&#34;Point&#34;,&#34;coordinates&#34;:[100.778833,12.918278]}" xlink:type="simple">12°55'05.8"N, 100°46'43.8"E</named-content></named-content>). <named-content xmlns:xlink="http://www.w3.org/1999/xlink" content-type="dwc:institutional_code" xlink:type="simple">CUMZ</named-content> 00285, one spm., Juang Island, Sattahip, Chonburi (<named-content xmlns:xlink="http://www.w3.org/1999/xlink" content-type="dwc:verbatimCoordinates" xlink:type="simple"><named-content content-type="geo-json" specific-use="{&#34;type&#34;:&#34;Point&#34;,&#34;coordinates&#34;:[100.955111,12.529556]}" xlink:type="simple">12°31'46.4"N, 100°57'18.4"E</named-content></named-content>). <named-content xmlns:xlink="http://www.w3.org/1999/xlink" content-type="dwc:institutional_code" xlink:type="simple">CUMZ</named-content> 00269, two spms., Samet Island, Ban Phe, Rayong (<named-content xmlns:xlink="http://www.w3.org/1999/xlink" content-type="dwc:verbatimCoordinates" xlink:type="simple"><named-content content-type="geo-json" specific-use="{&#34;type&#34;:&#34;Point&#34;,&#34;coordinates&#34;:[101.456472,12.567861]}" xlink:type="simple">12°34'04.3"N, 101°27'23.3"E</named-content></named-content>). <named-content xmlns:xlink="http://www.w3.org/1999/xlink" content-type="dwc:institutional_code" xlink:type="simple">CUMZ</named-content> 00291, one spm., Wat Khao Sarp, Rayong (<named-content xmlns:xlink="http://www.w3.org/1999/xlink" content-type="dwc:verbatimCoordinates" xlink:type="simple"><named-content content-type="geo-json" specific-use="{&#34;type&#34;:&#34;Point&#34;,&#34;coordinates&#34;:[101.388556,12.613]}" xlink:type="simple">12°36'46.8"N, 101°23'18.8"E</named-content></named-content>). <named-content xmlns:xlink="http://www.w3.org/1999/xlink" content-type="dwc:institutional_code" xlink:type="simple">CUMZ</named-content> 00254, one spm., Wat Khao Chakan, Sa Kaeo (<named-content xmlns:xlink="http://www.w3.org/1999/xlink" content-type="dwc:verbatimCoordinates" xlink:type="simple"><named-content content-type="geo-json" specific-use="{&#34;type&#34;:&#34;Point&#34;,&#34;coordinates&#34;:[102.084083,13.660556]}" xlink:type="simple">13°39'38.0"N, 102°05'02.7"E</named-content></named-content>). <named-content xmlns:xlink="http://www.w3.org/1999/xlink" content-type="dwc:institutional_code" xlink:type="simple">CUMZ</named-content> 00366, one spm., Wat Tham Khao Phrachan, Khao Chakan, Sa Kaeo (<named-content xmlns:xlink="http://www.w3.org/1999/xlink" content-type="dwc:verbatimCoordinates" xlink:type="simple"><named-content content-type="geo-json" specific-use="{&#34;type&#34;:&#34;Point&#34;,&#34;coordinates&#34;:[102.094283,13.577128]}" xlink:type="simple">13°34'37.66"N, 102°5'39.42"E</named-content></named-content>). <named-content xmlns:xlink="http://www.w3.org/1999/xlink" content-type="dwc:institutional_code" xlink:type="simple">CUMZ</named-content> 00367, one spm., Tham Phet Pho Thong, Khlong Hat, Sa Kaeo (<named-content xmlns:xlink="http://www.w3.org/1999/xlink" content-type="dwc:verbatimCoordinates" xlink:type="simple"><named-content content-type="geo-json" specific-use="{&#34;type&#34;:&#34;Point&#34;,&#34;coordinates&#34;:[102.491129,13.654353]}" xlink:type="simple">13°39'15.671"N, 102°29'28.066"E</named-content></named-content>). <named-content xmlns:xlink="http://www.w3.org/1999/xlink" content-type="dwc:institutional_code" xlink:type="simple">CUMZ</named-content> 00368, two spms., Wat Khao Phrom Suwan, Watthana Nakhon, Sa Kaeo (<named-content xmlns:xlink="http://www.w3.org/1999/xlink" content-type="dwc:verbatimCoordinates" xlink:type="simple"><named-content content-type="geo-json" specific-use="{&#34;type&#34;:&#34;Point&#34;,&#34;coordinates&#34;:[102.513707,13.903024]}" xlink:type="simple">13°54'10.886"N, 102°30'49.344"E</named-content></named-content>). <named-content xmlns:xlink="http://www.w3.org/1999/xlink" content-type="dwc:institutional_code" xlink:type="simple">CUMZ</named-content> 00322, one spm., Tha Sen Waterfall, Trad (<named-content xmlns:xlink="http://www.w3.org/1999/xlink" content-type="dwc:verbatimCoordinates" xlink:type="simple"><named-content content-type="geo-json" specific-use="{&#34;type&#34;:&#34;Point&#34;,&#34;coordinates&#34;:[102.706278,12.133083]}" xlink:type="simple">12°07'59.1"N, 102°42'22.6"E</named-content></named-content>). <named-content xmlns:xlink="http://www.w3.org/1999/xlink" content-type="dwc:institutional_code" xlink:type="simple">CUMZ</named-content> 00360, seven spms., Wat Khao Ma Rong, Bang Saphan, Prachuab Khiri Khan (<named-content xmlns:xlink="http://www.w3.org/1999/xlink" content-type="dwc:verbatimCoordinates" xlink:type="simple"><named-content content-type="geo-json" specific-use="{&#34;type&#34;:&#34;Point&#34;,&#34;coordinates&#34;:[99.500401,11.2064]}" xlink:type="simple">11°12'23.041"N, 99°30'1.442"E</named-content></named-content>). <named-content xmlns:xlink="http://www.w3.org/1999/xlink" content-type="dwc:institutional_code" xlink:type="simple">CUMZ</named-content> 00326, one spm., Kreab Cave, Langsuan, Chumphon (<named-content xmlns:xlink="http://www.w3.org/1999/xlink" content-type="dwc:verbatimCoordinates" xlink:type="simple"><named-content content-type="geo-json" specific-use="{&#34;type&#34;:&#34;Point&#34;,&#34;coordinates&#34;:[99.037667,9.817167]}" xlink:type="simple">9°49'01.8"N, 99°02'15.6"E</named-content></named-content>). <named-content xmlns:xlink="http://www.w3.org/1999/xlink" content-type="dwc:institutional_code" xlink:type="simple">CUMZ</named-content> 00359, one spm., Ban Tham Thong, Pathio, Chumphon (<named-content xmlns:xlink="http://www.w3.org/1999/xlink" content-type="dwc:verbatimCoordinates" xlink:type="simple"><named-content content-type="geo-json" specific-use="{&#34;type&#34;:&#34;Point&#34;,&#34;coordinates&#34;:[99.490978,10.933329]}" xlink:type="simple">10°55'59.984"N, 99°29'27.521"E</named-content></named-content>).<named-content xmlns:xlink="http://www.w3.org/1999/xlink" content-type="dwc:institutional_code" xlink:type="simple">CUMZ</named-content> 00293, one spm., Tham Khao Kriab, Pathio, Chumphon (<named-content xmlns:xlink="http://www.w3.org/1999/xlink" content-type="dwc:verbatimCoordinates" xlink:type="simple"><named-content content-type="geo-json" specific-use="{&#34;type&#34;:&#34;Point&#34;,&#34;coordinates&#34;:[99.038306,9.817028]}" xlink:type="simple">9°49'01.3"N, 99°02'17.9"E</named-content></named-content>). <named-content xmlns:xlink="http://www.w3.org/1999/xlink" content-type="dwc:institutional_code" xlink:type="simple">CUMZ</named-content> 00354, one spm., Tham Khao Phlu, Lamae, Chumphon (<named-content xmlns:xlink="http://www.w3.org/1999/xlink" content-type="dwc:verbatimCoordinates" xlink:type="simple"><named-content content-type="geo-json" specific-use="{&#34;type&#34;:&#34;Point&#34;,&#34;coordinates&#34;:[99.103054,9.728084]}" xlink:type="simple">9°43'41.103"N, 99°6'10.996"E</named-content></named-content>). <named-content xmlns:xlink="http://www.w3.org/1999/xlink" content-type="dwc:institutional_code" xlink:type="simple">CUMZ</named-content> 00355, one spm., Wat Tham Khao Kriap, Chumphon (<named-content xmlns:xlink="http://www.w3.org/1999/xlink" content-type="dwc:verbatimCoordinates" xlink:type="simple"><named-content content-type="geo-json" specific-use="{&#34;type&#34;:&#34;Point&#34;,&#34;coordinates&#34;:[99.036212,9.816208]}" xlink:type="simple">9°48'58.347"N, 99°2'10.364"E</named-content></named-content>). <named-content xmlns:xlink="http://www.w3.org/1999/xlink" content-type="dwc:institutional_code" xlink:type="simple">CUMZ</named-content> 00356, one spm., Ton Phet Waterfall, Kapong, Ranong (<named-content xmlns:xlink="http://www.w3.org/1999/xlink" content-type="dwc:verbatimCoordinates" xlink:type="simple"><named-content content-type="geo-json" specific-use="{&#34;type&#34;:&#34;Point&#34;,&#34;coordinates&#34;:[98.618848,9.726682]}" xlink:type="simple">9°43'36.056"N, 98°37'7.853"E</named-content></named-content>). <named-content xmlns:xlink="http://www.w3.org/1999/xlink" content-type="dwc:institutional_code" xlink:type="simple">CUMZ</named-content> 00357, one spm., Wat Khao Sap, Ranong (<named-content xmlns:xlink="http://www.w3.org/1999/xlink" content-type="dwc:verbatimCoordinates" xlink:type="simple"><named-content content-type="geo-json" specific-use="{&#34;type&#34;:&#34;Point&#34;,&#34;coordinates&#34;:[98.641324,9.964037]}" xlink:type="simple">9°57'50.532"N, 98°38'28.765"E</named-content></named-content>) <named-content xmlns:xlink="http://www.w3.org/1999/xlink" content-type="dwc:institutional_code" xlink:type="simple">CUMZ</named-content> 00358, one spm., Bok Krai Waterfall, Ranong (<named-content xmlns:xlink="http://www.w3.org/1999/xlink" content-type="dwc:verbatimCoordinates" xlink:type="simple"><named-content content-type="geo-json" specific-use="{&#34;type&#34;:&#34;Point&#34;,&#34;coordinates&#34;:[98.854429,10.375408]}" xlink:type="simple">10°22'31.47"N, 98°51'15.943"E</named-content></named-content>). <named-content xmlns:xlink="http://www.w3.org/1999/xlink" content-type="dwc:institutional_code" xlink:type="simple">CUMZ</named-content> 00278, one spm., Bok Krai Waterfall, Kraburi, Ranong (<named-content xmlns:xlink="http://www.w3.org/1999/xlink" content-type="dwc:verbatimCoordinates" xlink:type="simple"><named-content content-type="geo-json" specific-use="{&#34;type&#34;:&#34;Point&#34;,&#34;coordinates&#34;:[98.855083,10.376278]}" xlink:type="simple">10°22'34.6"N, 98°51'18.3"E</named-content></named-content>). <named-content xmlns:xlink="http://www.w3.org/1999/xlink" content-type="dwc:institutional_code" xlink:type="simple">CUMZ</named-content> 00262, one spm., King Rama <abbrev xmlns:xlink="http://www.w3.org/1999/xlink" xlink:title="ventral spine" xlink:type="simple">V</abbrev> Stone park, Kraburi, Ranong (<named-content xmlns:xlink="http://www.w3.org/1999/xlink" content-type="dwc:verbatimCoordinates" xlink:type="simple"><named-content content-type="geo-json" specific-use="{&#34;type&#34;:&#34;Point&#34;,&#34;coordinates&#34;:[98.909917,10.493528]}" xlink:type="simple">10°29'36.7"N, 98°54'35.7"E</named-content></named-content>).<named-content xmlns:xlink="http://www.w3.org/1999/xlink" content-type="dwc:institutional_code" xlink:type="simple">CUMZ</named-content> 00251, three spms., Sai Rung Waterfall, Takua Pa, Phang Nga (<named-content xmlns:xlink="http://www.w3.org/1999/xlink" content-type="dwc:verbatimCoordinates" xlink:type="simple"><named-content content-type="geo-json" specific-use="{&#34;type&#34;:&#34;Point&#34;,&#34;coordinates&#34;:[99.813194,7.440611]}" xlink:type="simple">7°26'26.2"N, 99°48'47.5"E</named-content></named-content>). <named-content xmlns:xlink="http://www.w3.org/1999/xlink" content-type="dwc:institutional_code" xlink:type="simple">CUMZ</named-content> 00261, one spm., Surin Islands, Phang Nga (<named-content xmlns:xlink="http://www.w3.org/1999/xlink" content-type="dwc:verbatimCoordinates" xlink:type="simple"><named-content content-type="geo-json" specific-use="{&#34;type&#34;:&#34;Point&#34;,&#34;coordinates&#34;:[97.877167,9.449556]}" xlink:type="simple">9°26'58.4"N, 97°52'37.8"E</named-content></named-content>). <named-content xmlns:xlink="http://www.w3.org/1999/xlink" content-type="dwc:institutional_code" xlink:type="simple">CUMZ</named-content> 00273, two spms., Khao Phlai Dam, Sichon, Nakhon Si Thammarat (<named-content xmlns:xlink="http://www.w3.org/1999/xlink" content-type="dwc:verbatimCoordinates" xlink:type="simple"><named-content content-type="geo-json" specific-use="{&#34;type&#34;:&#34;Point&#34;,&#34;coordinates&#34;:[99.906944,9.092611]}" xlink:type="simple">9°05'33.4"N, 99°54'25.0"E</named-content></named-content>). <named-content xmlns:xlink="http://www.w3.org/1999/xlink" content-type="dwc:institutional_code" xlink:type="simple">CUMZ</named-content> 00281, two spms., Klong Phot Waterfall, Nop Phitam, Nakhon Si Thammarat (<named-content xmlns:xlink="http://www.w3.org/1999/xlink" content-type="dwc:verbatimCoordinates" xlink:type="simple"><named-content content-type="geo-json" specific-use="{&#34;type&#34;:&#34;Point&#34;,&#34;coordinates&#34;:[99.205556,7.8105]}" xlink:type="simple">7°48'37.8"N, 99°12'20.0"E</named-content></named-content>). <named-content xmlns:xlink="http://www.w3.org/1999/xlink" content-type="dwc:institutional_code" xlink:type="simple">CUMZ</named-content> 00351, one spm., Wat Tha Li-Phong, Chian Yai, Nakhon Si Thammarat (<named-content xmlns:xlink="http://www.w3.org/1999/xlink" content-type="dwc:verbatimCoordinates" xlink:type="simple"><named-content content-type="geo-json" specific-use="{&#34;type&#34;:&#34;Point&#34;,&#34;coordinates&#34;:[100.13323,8.089075]}" xlink:type="simple">8°5'20.669"N, 100°7'59.627"E</named-content></named-content>). <named-content xmlns:xlink="http://www.w3.org/1999/xlink" content-type="dwc:institutional_code" xlink:type="simple">CUMZ</named-content> 00352, one spm., Tham Khamin, Ban Na San, Surat Thani (<named-content xmlns:xlink="http://www.w3.org/1999/xlink" content-type="dwc:verbatimCoordinates" xlink:type="simple"><named-content content-type="geo-json" specific-use="{&#34;type&#34;:&#34;Point&#34;,&#34;coordinates&#34;:[99.371953,8.819355]}" xlink:type="simple">8°49'9.678"N, 99°22'19.029"E</named-content></named-content>). <named-content xmlns:xlink="http://www.w3.org/1999/xlink" content-type="dwc:institutional_code" xlink:type="simple">CUMZ</named-content> 00265, one spm., Kao Sok Resort, Phanom, Surat Thani (<named-content xmlns:xlink="http://www.w3.org/1999/xlink" content-type="dwc:verbatimCoordinates" xlink:type="simple"><named-content content-type="geo-json" specific-use="{&#34;type&#34;:&#34;Point&#34;,&#34;coordinates&#34;:[98.522528,8.90525]}" xlink:type="simple">8°54'18.9"N, 98°31'21.1"E</named-content></named-content>). <named-content xmlns:xlink="http://www.w3.org/1999/xlink" content-type="dwc:institutional_code" xlink:type="simple">CUMZ</named-content> 00353, two spms., Ban Laem Thong, Chaiya, Surat Thani (<named-content xmlns:xlink="http://www.w3.org/1999/xlink" content-type="dwc:verbatimCoordinates" xlink:type="simple"><named-content content-type="geo-json" specific-use="{&#34;type&#34;:&#34;Point&#34;,&#34;coordinates&#34;:[99.293621,9.409232]}" xlink:type="simple">9°24'33.236"N, 99°17'37.035"E</named-content></named-content>). <named-content xmlns:xlink="http://www.w3.org/1999/xlink" content-type="dwc:institutional_code" xlink:type="simple">CUMZ</named-content> 00267, one spm., Wat Huai To, Mueang, Krabi <!--PageBreak-->(<named-content xmlns:xlink="http://www.w3.org/1999/xlink" content-type="dwc:verbatimCoordinates" xlink:type="simple"><named-content content-type="geo-json" specific-use="{&#34;type&#34;:&#34;Point&#34;,&#34;coordinates&#34;:[98.883806,8.227111]}" xlink:type="simple">8°13'37.6"N, 98°53'01.7"E</named-content></named-content>). <named-content xmlns:xlink="http://www.w3.org/1999/xlink" content-type="dwc:institutional_code" xlink:type="simple">CUMZ</named-content> 00263, two spms., Lanta Island, Krabi (<named-content xmlns:xlink="http://www.w3.org/1999/xlink" content-type="dwc:verbatimCoordinates" xlink:type="simple"><named-content content-type="geo-json" specific-use="{&#34;type&#34;:&#34;Point&#34;,&#34;coordinates&#34;:[99.089,7.498806]}" xlink:type="simple">7°29'55.7"N, 99°05'20.4"E</named-content></named-content>). <named-content xmlns:xlink="http://www.w3.org/1999/xlink" content-type="dwc:institutional_code" xlink:type="simple">CUMZ</named-content> 00283, 10 spms., Rog Nai Island, Koh Lanta, Krabi (<named-content xmlns:xlink="http://www.w3.org/1999/xlink" content-type="dwc:verbatimCoordinates" xlink:type="simple"><named-content content-type="geo-json" specific-use="{&#34;type&#34;:&#34;Point&#34;,&#34;coordinates&#34;:[99.070194,7.220194]}" xlink:type="simple">7°13'12.7"N, 99°04'12.7"E</named-content></named-content>). <named-content xmlns:xlink="http://www.w3.org/1999/xlink" content-type="dwc:institutional_code" xlink:type="simple">CUMZ</named-content> <named-content xmlns:xlink="http://www.w3.org/1999/xlink" content-type="dwc:institutional_code" xlink:type="simple">CUMZ</named-content> 00260, one spm., Wat Tham Suea, Krabi (<named-content xmlns:xlink="http://www.w3.org/1999/xlink" content-type="dwc:verbatimCoordinates" xlink:type="simple"><named-content content-type="geo-json" specific-use="{&#34;type&#34;:&#34;Point&#34;,&#34;coordinates&#34;:[98.924222,8.123917]}" xlink:type="simple">8°07'26.1"N, 98°55'27.2"E</named-content></named-content>). <named-content xmlns:xlink="http://www.w3.org/1999/xlink" content-type="dwc:institutional_code" xlink:type="simple">CUMZ</named-content> 00250, two spms., Ron Waterfall, Khlong Thom, Krabi (<named-content xmlns:xlink="http://www.w3.org/1999/xlink" content-type="dwc:verbatimCoordinates" xlink:type="simple"><named-content content-type="geo-json" specific-use="{&#34;type&#34;:&#34;Point&#34;,&#34;coordinates&#34;:[99.210417,7.935389]}" xlink:type="simple">7°56'07.4"N, 99°12'37.5"E</named-content></named-content>). <named-content xmlns:xlink="http://www.w3.org/1999/xlink" content-type="dwc:institutional_code" xlink:type="simple">CUMZ</named-content> 00255, one spm., Tham Rue Si, Kantang, Trang (<named-content xmlns:xlink="http://www.w3.org/1999/xlink" content-type="dwc:verbatimCoordinates" xlink:type="simple"><named-content content-type="geo-json" specific-use="{&#34;type&#34;:&#34;Point&#34;,&#34;coordinates&#34;:[99.484444,7.476639]}" xlink:type="simple">7°28'35.9"N, 99°29'04.0"E</named-content></named-content>). <named-content xmlns:xlink="http://www.w3.org/1999/xlink" content-type="dwc:institutional_code" xlink:type="simple">CUMZ</named-content> 00259, one spm., Chao Mai Beach, Sikao, Trang (<named-content xmlns:xlink="http://www.w3.org/1999/xlink" content-type="dwc:verbatimCoordinates" xlink:type="simple"><named-content content-type="geo-json" specific-use="{&#34;type&#34;:&#34;Point&#34;,&#34;coordinates&#34;:[99.345833,7.441056]}" xlink:type="simple">7°26'27.8"N, 99°20'45.0"E</named-content></named-content>). <named-content xmlns:xlink="http://www.w3.org/1999/xlink" content-type="dwc:institutional_code" xlink:type="simple">CUMZ</named-content> 00350, two spms., Thung Khai <named-content xmlns:xlink="http://www.w3.org/1999/xlink" xlink:type="simple" content-type="institution" xlink:href="http://grbio.org/institution/botanical-garden">Botanical Garden</named-content>, Trang (<named-content xmlns:xlink="http://www.w3.org/1999/xlink" content-type="dwc:verbatimCoordinates" xlink:type="simple"><named-content content-type="geo-json" specific-use="{&#34;type&#34;:&#34;Point&#34;,&#34;coordinates&#34;:[99.635588,7.468563]}" xlink:type="simple">7°28'6.826"N, 99°38'8.117"E</named-content></named-content>). <named-content xmlns:xlink="http://www.w3.org/1999/xlink" content-type="dwc:institutional_code" xlink:type="simple">CUMZ</named-content> 00346, one spm., Wat Tham Khao Chin, Satun (<named-content xmlns:xlink="http://www.w3.org/1999/xlink" content-type="dwc:verbatimCoordinates" xlink:type="simple"><named-content content-type="geo-json" specific-use="{&#34;type&#34;:&#34;Point&#34;,&#34;coordinates&#34;:[100.085812,6.642545]}" xlink:type="simple">6°38'33.161"N, 100°5'8.924"E</named-content></named-content>). <named-content xmlns:xlink="http://www.w3.org/1999/xlink" content-type="dwc:institutional_code" xlink:type="simple">CUMZ</named-content> 00347, one spm., Tham Ton Din, Kuan Don, Satun (<named-content xmlns:xlink="http://www.w3.org/1999/xlink" content-type="dwc:verbatimCoordinates" xlink:type="simple"><named-content content-type="geo-json" specific-use="{&#34;type&#34;:&#34;Point&#34;,&#34;coordinates&#34;:[100.16495,6.721347]}" xlink:type="simple">6°43'16.848"N, 100°9'53.819"E</named-content></named-content>). <named-content xmlns:xlink="http://www.w3.org/1999/xlink" content-type="dwc:institutional_code" xlink:type="simple">CUMZ</named-content> 00348, one spm., Boriphat Waterfall, Rata Phum, Songkhla (<named-content xmlns:xlink="http://www.w3.org/1999/xlink" content-type="dwc:verbatimCoordinates" xlink:type="simple"><named-content content-type="geo-json" specific-use="{&#34;type&#34;:&#34;Point&#34;,&#34;coordinates&#34;:[100.146652,6.994998]}" xlink:type="simple">6°59'41.991"N, 100°8'47.947'E</named-content></named-content>). <named-content xmlns:xlink="http://www.w3.org/1999/xlink" content-type="dwc:institutional_code" xlink:type="simple">CUMZ</named-content> 00349, one spm., Wat Hua Khao Chaison, Phatthalung (<named-content xmlns:xlink="http://www.w3.org/1999/xlink" content-type="dwc:verbatimCoordinates" xlink:type="simple"><named-content content-type="geo-json" specific-use="{&#34;type&#34;:&#34;Point&#34;,&#34;coordinates&#34;:[100.128984,7.43659]}" xlink:type="simple">7°26'11.723"N, 100°7'44.344"E</named-content></named-content>) 00264, one spm., Tham Malai, Phatthalung (<named-content xmlns:xlink="http://www.w3.org/1999/xlink" content-type="dwc:verbatimCoordinates" xlink:type="simple"><named-content content-type="geo-json" specific-use="{&#34;type&#34;:&#34;Point&#34;,&#34;coordinates&#34;:[100.106583,7.649528]}" xlink:type="simple">7°38'58.3"N, 100°06'23.7"E</named-content></named-content>). <named-content xmlns:xlink="http://www.w3.org/1999/xlink" content-type="dwc:institutional_code" xlink:type="simple">CUMZ</named-content> 00244, two spms., Wat Tham Phuthakodom, Sinakharin, Phatthalung (<named-content xmlns:xlink="http://www.w3.org/1999/xlink" content-type="dwc:verbatimCoordinates" xlink:type="simple"><named-content content-type="geo-json" specific-use="{&#34;type&#34;:&#34;Point&#34;,&#34;coordinates&#34;:[99.885361,7.560333]}" xlink:type="simple">7°33'37.2"N, 99°53'07.3"E</named-content></named-content>). <named-content xmlns:xlink="http://www.w3.org/1999/xlink" content-type="dwc:institutional_code" xlink:type="simple">CUMZ</named-content> 00274, five spms., Tham Wang Thong, Khuan Kanun, Phatthalung (<named-content xmlns:xlink="http://www.w3.org/1999/xlink" content-type="dwc:verbatimCoordinates" xlink:type="simple"><named-content content-type="geo-json" specific-use="{&#34;type&#34;:&#34;Point&#34;,&#34;coordinates&#34;:[100.015778,7.681972]}" xlink:type="simple">7°40'55.1"N, 100°00'56.8"E</named-content></named-content>). <named-content xmlns:xlink="http://www.w3.org/1999/xlink" content-type="dwc:institutional_code" xlink:type="simple">CUMZ</named-content> 00280, one spm., Tham Su Mano, Srinakarin, Phatthalung (<named-content xmlns:xlink="http://www.w3.org/1999/xlink" content-type="dwc:verbatimCoordinates" xlink:type="simple"><named-content content-type="geo-json" specific-use="{&#34;type&#34;:&#34;Point&#34;,&#34;coordinates&#34;:[99.867861,7.58675]}" xlink:type="simple">7°35'12.3"N, 99°52'04.3"E</named-content></named-content>). <named-content xmlns:xlink="http://www.w3.org/1999/xlink" content-type="dwc:institutional_code" xlink:type="simple">NHMUK</named-content>, one spm., Trang, leg. Dr. David A. Wamell. <named-content xmlns:xlink="http://www.w3.org/1999/xlink" content-type="dwc:institutional_code" xlink:type="simple">NHMUK</named-content>, two spms., Lamphun. <named-content xmlns:xlink="http://www.w3.org/1999/xlink" content-type="dwc:institutional_code" xlink:type="simple">NHMUK</named-content> 1898.4.5-28.32, two spms., Bangkok, two spms., Ko Si Chang Island and one spm., Dong Phaya Fai, leg. S.S. Flower. <named-content xmlns:xlink="http://www.w3.org/1999/xlink" content-type="dwc:institutional_code" xlink:type="simple">NHMUK</named-content> 1898.6.28.17-18, two spms., Kabin, Siam [Sa Kaeo, Thailand], leg. H. Way. <named-content xmlns:xlink="http://www.w3.org/1999/xlink" content-type="dwc:institutional_code" xlink:type="simple">NHMUK</named-content>, one spm., Siam [Thailand], leg. W.H. Hillman. <named-content xmlns:xlink="http://www.w3.org/1999/xlink" content-type="dwc:institutional_code" xlink:type="simple">NHMW</named-content> Inv. No. 774, one spm., Xieng-Zang near Mekong, Hinter-Indien [Chiang Saen, Chiang Rai, Thailand], January 1886.</p><p>
              <bold>Laos</bold> — <named-content xmlns:xlink="http://www.w3.org/1999/xlink" content-type="dwc:institutional_code" xlink:type="simple">CUMZ</named-content> 00335, one spm., Ban Bun Tai, Phongsaly (<named-content xmlns:xlink="http://www.w3.org/1999/xlink" content-type="dwc:verbatimCoordinates" xlink:type="simple"><named-content content-type="geo-json" specific-use="{&#34;type&#34;:&#34;Point&#34;,&#34;coordinates&#34;:[101.957582,21.405041]}" xlink:type="simple">21°24'18.148"N, 101°57'27.294"E</named-content></named-content>). <named-content xmlns:xlink="http://www.w3.org/1999/xlink" content-type="dwc:institutional_code" xlink:type="simple">CUMZ</named-content> 00396, one spm., Mueang Phong Sali, Phongsaly (<named-content xmlns:xlink="http://www.w3.org/1999/xlink" content-type="dwc:verbatimCoordinates" xlink:type="simple"><named-content content-type="geo-json" specific-use="{&#34;type&#34;:&#34;Point&#34;,&#34;coordinates&#34;:[102.174244,21.507392]}" xlink:type="simple">21°30'26.611"N, 102°10'27.28"E</named-content></named-content>). <named-content xmlns:xlink="http://www.w3.org/1999/xlink" content-type="dwc:institutional_code" xlink:type="simple">CUMZ</named-content> 00399, one spm., Luang Prabang (<named-content xmlns:xlink="http://www.w3.org/1999/xlink" content-type="dwc:verbatimCoordinates" xlink:type="simple"><named-content content-type="geo-json" specific-use="{&#34;type&#34;:&#34;Point&#34;,&#34;coordinates&#34;:[102.137833,19.886167]}" xlink:type="simple">19°53'10.2"N, 102°08'16.2"E</named-content></named-content>). <named-content xmlns:xlink="http://www.w3.org/1999/xlink" content-type="dwc:institutional_code" xlink:type="simple">CUMZ</named-content> 00246, one spm., Ban Xai Na Pho, Xekong (<named-content xmlns:xlink="http://www.w3.org/1999/xlink" content-type="dwc:verbatimCoordinates" xlink:type="simple"><named-content content-type="geo-json" specific-use="{&#34;type&#34;:&#34;Point&#34;,&#34;coordinates&#34;:[106.609667,15.424528]}" xlink:type="simple">15°25'28.3"N, 106°36'34.8"E</named-content></named-content>). <named-content xmlns:xlink="http://www.w3.org/1999/xlink" content-type="dwc:institutional_code" xlink:type="simple">CUMZ</named-content> 00245, one spm., Ban Ka Soam, Attapue (<named-content xmlns:xlink="http://www.w3.org/1999/xlink" content-type="dwc:verbatimCoordinates" xlink:type="simple"><named-content content-type="geo-json" specific-use="{&#34;type&#34;:&#34;Point&#34;,&#34;coordinates&#34;:[106.818056,14.821056]}" xlink:type="simple">14°49'15.8"N, 106°49'05.0"E</named-content></named-content>). <named-content xmlns:xlink="http://www.w3.org/1999/xlink" content-type="dwc:institutional_code" xlink:type="simple">CUMZ</named-content> 00332, one spm., Thung Hin Tang 39 km from Vietnamese border, Attapue (<named-content xmlns:xlink="http://www.w3.org/1999/xlink" content-type="dwc:verbatimCoordinates" xlink:type="simple"><named-content content-type="geo-json" specific-use="{&#34;type&#34;:&#34;Point&#34;,&#34;coordinates&#34;:[107.132088,14.765931]}" xlink:type="simple">14°45'57.353"N, 107°7'55.516"E</named-content></named-content>). <named-content xmlns:xlink="http://www.w3.org/1999/xlink" content-type="dwc:institutional_code" xlink:type="simple">CUMZ</named-content> 00397, one spm., Tad-Fan, Pakse, Champasak (<named-content xmlns:xlink="http://www.w3.org/1999/xlink" content-type="dwc:verbatimCoordinates" xlink:type="simple"><named-content content-type="geo-json" specific-use="{&#34;type&#34;:&#34;Point&#34;,&#34;coordinates&#34;:[106.127613,15.190482]}" xlink:type="simple">15°11'25.735"N, 106°7'39.408"E</named-content></named-content>). <named-content xmlns:xlink="http://www.w3.org/1999/xlink" content-type="dwc:institutional_code" xlink:type="simple">CUMZ</named-content> 00398, one spm., Khon Phapaeng Waterfall, Champasak (<named-content xmlns:xlink="http://www.w3.org/1999/xlink" content-type="dwc:verbatimCoordinates" xlink:type="simple"><named-content content-type="geo-json" specific-use="{&#34;type&#34;:&#34;Point&#34;,&#34;coordinates&#34;:[105.940861,13.948111]}" xlink:type="simple">13°56'53.2"N, 105°56'27.1"E</named-content></named-content>).</p><p>
              <bold>Cambodia</bold> — <named-content xmlns:xlink="http://www.w3.org/1999/xlink" content-type="dwc:institutional_code" xlink:type="simple">CUMZ</named-content> 00330, one spm., Angkor Wat, Siem Reap (<named-content xmlns:xlink="http://www.w3.org/1999/xlink" content-type="dwc:verbatimCoordinates" xlink:type="simple"><named-content content-type="geo-json" specific-use="{&#34;type&#34;:&#34;Point&#34;,&#34;coordinates&#34;:[103.87075,13.412639]}" xlink:type="simple">13°24'45.5"N, 103°52'14.7"E</named-content></named-content>). <named-content xmlns:xlink="http://www.w3.org/1999/xlink" content-type="dwc:institutional_code" xlink:type="simple">CUMZ</named-content> 00331, one spm., Wat Tham Ban Kele, Srisophon (<named-content xmlns:xlink="http://www.w3.org/1999/xlink" content-type="dwc:verbatimCoordinates" xlink:type="simple"><named-content content-type="geo-json" specific-use="{&#34;type&#34;:&#34;Point&#34;,&#34;coordinates&#34;:[102.952583,13.601528]}" xlink:type="simple">13°36'05.5"N, 102°57'09.3"E</named-content></named-content>).</p><p>
              <bold>Myanmar</bold> — <named-content xmlns:xlink="http://www.w3.org/1999/xlink" content-type="dwc:institutional_code" xlink:type="simple">NHMUK</named-content> 1889.7.15.2, 16 juveniles and one adult spms., Thayelinyo, Burma, leg. E.W. Oates. <named-content xmlns:xlink="http://www.w3.org/1999/xlink" content-type="dwc:institutional_code" xlink:type="simple">NHMUK</named-content>, eight spms., Mandalay, Burma, leg. Oates. <named-content xmlns:xlink="http://www.w3.org/1999/xlink" content-type="dwc:institutional_code" xlink:type="simple">NHMUK</named-content>, one juvenile spm., Cqimana, Uflu, Burma [undetermined]. <named-content xmlns:xlink="http://www.w3.org/1999/xlink" content-type="dwc:institutional_code" xlink:type="simple">NHMUK</named-content> 1889.7.15.10, one spm., Moulmein, Burma [Mawlamyaing District, Mon State], leg. E.W. Oates. <named-content xmlns:xlink="http://www.w3.org/1999/xlink" content-type="dwc:institutional_code" xlink:type="simple">NHMUK</named-content> 1889.7.15.3, five spms., Tondwingyi, Burma. <named-content xmlns:xlink="http://www.w3.org/1999/xlink" content-type="dwc:institutional_code" xlink:type="simple">NHMUK</named-content> 1889.5.15.5, one spm., Teikjyi near Rangoon [Yangon], Burma. <named-content xmlns:xlink="http://www.w3.org/1999/xlink" content-type="dwc:institutional_code" xlink:type="simple">NHMUK</named-content>, <!--PageBreak-->two spms., Rangoon [Yangon], Burma, leg. Oates. <named-content xmlns:xlink="http://www.w3.org/1999/xlink" content-type="dwc:institutional_code" xlink:type="simple">NHMUK</named-content>, one spm., Owen Island, Mergui Archipelago, Burma, leg. Dr. Anderson. <named-content xmlns:xlink="http://www.w3.org/1999/xlink" content-type="dwc:institutional_code" xlink:type="simple">NHMUK</named-content> 1889.5.15.6, one spm., Ihawawaddy River [Irrawaddy River], Burma, leg. E.W. Oates (Cpt). <named-content xmlns:xlink="http://www.w3.org/1999/xlink" content-type="dwc:institutional_code" xlink:type="simple">NHMUK</named-content> 1889.5.15.7, one spm., South Tenasserim Range, Burma, leg. E.W. Oates.</p><p>
              <bold>Malaysia</bold> — <named-content xmlns:xlink="http://www.w3.org/1999/xlink" content-type="dwc:institutional_code" xlink:type="simple">NHMUK</named-content> 1885.8.15.3.6, two spms., Kualin, Kedah, Malaysia, leg. S.S. Flower. <named-content xmlns:xlink="http://www.w3.org/1999/xlink" content-type="dwc:institutional_code" xlink:type="simple">NHMW</named-content> Inv. No. 773, one spm., Penang, Siam [now Malaysia], leg. Skind, 1/2/1882. <named-content xmlns:xlink="http://www.w3.org/1999/xlink" content-type="dwc:institutional_code" xlink:type="simple">CUMZ</named-content> 00336, one spm., Gumpung Baru, Gunung Genting, Perak (<named-content xmlns:xlink="http://www.w3.org/1999/xlink" content-type="dwc:verbatimCoordinates" xlink:type="simple"><named-content content-type="geo-json" specific-use="{&#34;type&#34;:&#34;Point&#34;,&#34;coordinates&#34;:[100.879444,4.694417]}" xlink:type="simple">4°41'39.9"N, 100°52'46.0"E</named-content></named-content>). <named-content xmlns:xlink="http://www.w3.org/1999/xlink" content-type="dwc:institutional_code" xlink:type="simple">CUMZ</named-content> 00338, one spm., Klinic Desa, Kampung Panit Luar, Perak (<named-content xmlns:xlink="http://www.w3.org/1999/xlink" content-type="dwc:verbatimCoordinates" xlink:type="simple"><named-content content-type="geo-json" specific-use="{&#34;type&#34;:&#34;Point&#34;,&#34;coordinates&#34;:[100.983361,4.938306]}" xlink:type="simple">4°56'17.9"N, 100°59'00.1"E</named-content></named-content>). <named-content xmlns:xlink="http://www.w3.org/1999/xlink" content-type="dwc:institutional_code" xlink:type="simple">NHMUK</named-content> 1887.71, fifty-two spms., Perak, Malaysia, leg. L. Way Esq. <named-content xmlns:xlink="http://www.w3.org/1999/xlink" content-type="dwc:institutional_code" xlink:type="simple">NHMUK</named-content> 1889.5.26.1, one spm., Perak, Malaysia, leg. J.H. Leech. <named-content xmlns:xlink="http://www.w3.org/1999/xlink" content-type="dwc:institutional_code" xlink:type="simple">CUMZ</named-content> 00337, Gua Musang, Kelantan (<named-content xmlns:xlink="http://www.w3.org/1999/xlink" content-type="dwc:verbatimCoordinates" xlink:type="simple"><named-content content-type="geo-json" specific-use="{&#34;type&#34;:&#34;Point&#34;,&#34;coordinates&#34;:[102.011278,4.869806]}" xlink:type="simple">4°52'11.3"N, 102°00'40.6"E</named-content></named-content>). <named-content xmlns:xlink="http://www.w3.org/1999/xlink" content-type="dwc:institutional_code" xlink:type="simple">NHMUK</named-content> 1904.7.14.1-3, two spms., Kuala Kenting, Kelantan, Malaysia don. Imperial Institute. <named-content xmlns:xlink="http://www.w3.org/1999/xlink" content-type="dwc:institutional_code" xlink:type="simple">NHMUK</named-content>(E) 200054 Chilo.1952.9.8.616, one spm., 2000 ft. in Koyan Forest, Sarawak, Oxford <named-content xmlns:xlink="http://www.w3.org/1999/xlink" xlink:type="simple" content-type="institution" xlink:href="http://grbio.org/institution/university-0">University</named-content> Sarawak Expedition.</p><p>
              <bold>Singapore</bold> — <named-content xmlns:xlink="http://www.w3.org/1999/xlink" content-type="dwc:institutional_code" xlink:type="simple">NHMUK</named-content>, one spm., Singapore, labelled “<tp:taxon-name><tp:taxon-name-part taxon-name-part-type="genus">Scolopendra</tp:taxon-name-part> <tp:taxon-name-part taxon-name-part-type="species">subspinipes</tp:taxon-name-part> <tp:taxon-name-part taxon-name-part-type="infraspecific-rank">var.</tp:taxon-name-part> <tp:taxon-name-part taxon-name-part-type="variety">concolor</tp:taxon-name-part></tp:taxon-name>”, by Senniry. <named-content xmlns:xlink="http://www.w3.org/1999/xlink" content-type="dwc:institutional_code" xlink:type="simple">NHMW</named-content> Inv. No. 775, one spm., Singapore, 1/1/1887, Aurora Expedition, leg. Swoboda, det. Attems C.</p><p>
              <bold>Indonesia</bold> — <named-content xmlns:xlink="http://www.w3.org/1999/xlink" content-type="dwc:institutional_code" xlink:type="simple">NHMUK</named-content> 1893.5.13.2.30, two spms., east coast of Sumatra, Indonesia, leg. Mrs. Findlay. <named-content xmlns:xlink="http://www.w3.org/1999/xlink" content-type="dwc:institutional_code" xlink:type="simple">NHMW</named-content> Inv. No. 8603, one spm., Java, Indonesia, with old label “Soumarak near Java”, leg. Plason A., det. Attems C., 1874. <named-content xmlns:xlink="http://www.w3.org/1999/xlink" content-type="dwc:institutional_code" xlink:type="simple">NHMW</named-content> Inv. No. 772, one spm., Java, 1882. <named-content xmlns:xlink="http://www.w3.org/1999/xlink" content-type="dwc:institutional_code" xlink:type="simple">NHMW</named-content> Inv. No. 8602, one spm., West Java, leg. Ausbeute Kainy, det. Attems C. <named-content xmlns:xlink="http://www.w3.org/1999/xlink" content-type="dwc:institutional_code" xlink:type="simple">NHMW</named-content> Inv. No. 37U, one spm., Java, Novara Expedition. <named-content xmlns:xlink="http://www.w3.org/1999/xlink" content-type="dwc:institutional_code" xlink:type="simple">NHMW</named-content>, one spm., Java, 1/2/1882, leg. Breitensl. <named-content xmlns:xlink="http://www.w3.org/1999/xlink" content-type="dwc:institutional_code" xlink:type="simple">NHMW</named-content> Inv. No. 1648, one spm., Java, 1/5/1879, don. Moscovics. <named-content xmlns:xlink="http://www.w3.org/1999/xlink" content-type="dwc:institutional_code" xlink:type="simple">NHMW</named-content> Inv. No. 8604, one spm., Java, Indonesia, don. Moscovics, det. Attems C. in 1/5/1879. <named-content xmlns:xlink="http://www.w3.org/1999/xlink" content-type="dwc:institutional_code" xlink:type="simple">NHMW</named-content> Inv. No. 8600, one spm., Buitenzorg [Bogor], Java, Indonesia, leg. Müller, det. Attems C. <named-content xmlns:xlink="http://www.w3.org/1999/xlink" content-type="dwc:institutional_code" xlink:type="simple">NHMW</named-content> Inv. No. 8605, six spms., Java, Indonesia. <named-content xmlns:xlink="http://www.w3.org/1999/xlink" content-type="dwc:institutional_code" xlink:type="simple">NHMW</named-content> Inv. No. 8598, one spm., Java, Indonesia, leg. Adensamer, det. Attems C. <named-content xmlns:xlink="http://www.w3.org/1999/xlink" content-type="dwc:institutional_code" xlink:type="simple">NHMW</named-content> Inv. No. 778, one spm., Java, Indonesia, don. Moscovics, det. Attems C. <named-content xmlns:xlink="http://www.w3.org/1999/xlink" content-type="dwc:institutional_code" xlink:type="simple">NHMW</named-content> Inv. No. 779, one spm., Java, Indonesia, Novara Expedition.</p><p>
              <bold>China</bold> — <named-content xmlns:xlink="http://www.w3.org/1999/xlink" content-type="dwc:institutional_code" xlink:type="simple">NHMUK</named-content>, one spm., Hong Kong by G. Browning.</p><p>
              <bold>Indian Territory</bold> — <named-content xmlns:xlink="http://www.w3.org/1999/xlink" content-type="dwc:institutional_code" xlink:type="simple">NHMW</named-content> Inv. No. 768, one spm., India or Aracan, leg. Stoliczka in 1873. <named-content xmlns:xlink="http://www.w3.org/1999/xlink" content-type="dwc:institutional_code" xlink:type="simple">NHMUK</named-content>, one spm., Chamba, Himalaya in Schlogin.</p><p>
              <bold>Mexico</bold> — <named-content xmlns:xlink="http://www.w3.org/1999/xlink" content-type="dwc:institutional_code" xlink:type="simple">NHMUK</named-content>, one spm., Mexico, leg. California <named-content xmlns:xlink="http://www.w3.org/1999/xlink" xlink:type="simple" content-type="institution" xlink:href="http://grbio.org/institution/academy-science">Academy of Science</named-content> [probably introduced, if not mislabeled].</p><p>
              <bold>Undetermined locality</bold> — <named-content xmlns:xlink="http://www.w3.org/1999/xlink" content-type="dwc:institutional_code" xlink:type="simple">NHMUK</named-content>, 1894.8.23.7, one spm., unknown locality, leg. C. Hose Esq. <named-content xmlns:xlink="http://www.w3.org/1999/xlink" content-type="dwc:institutional_code" xlink:type="simple">NHMUK</named-content> 1913.6.18.903, two spms., Côte Malaga, Koch’s collection; <named-content xmlns:xlink="http://www.w3.org/1999/xlink" content-type="dwc:institutional_code" xlink:type="simple">NHMUK</named-content>, one spm., near mouth of Patam R. [possibly Karandag (Patam) River, Bangladesh].</p></tp:treatment-sec><tp:treatment-sec sec-type="diagnosis"><title>Diagnosis.</title><p>17–21 antennal articles, 6 basal articles glabrous dorsally. Each tooth-plate with 5–6 teeth. Tergites 3(4)–20 with paramedian sutures. Complete tergite margination from T7. Tergite of ultimate leg-bearing segment without depression or suture. Complete or incomplete paramedian sutures on sternites. Coxopleural process <!--PageBreak-->with two apical spines, absent lateral and dorsal spines. Ultimate leg prefemora with 0–1 <abbrev xmlns:xlink="http://www.w3.org/1999/xlink" xlink:title="median spine" xlink:type="simple">M</abbrev>, 0–1 <abbrev xmlns:xlink="http://www.w3.org/1999/xlink" xlink:title="dorso-median spine" xlink:type="simple">DM</abbrev> and prefemoral process with 1–4 spines. One tarsal spur on legs 1–19(20).</p></tp:treatment-sec><tp:treatment-sec sec-type="description"><title>Composite description.</title><p>Body length up to more than 25 cm (collections from Java, <named-content xmlns:xlink="http://www.w3.org/1999/xlink" content-type="dwc:institutional_code" xlink:type="simple">NHMW</named-content>). Varied colouration; cephalic plate and segments monochromatic. Tergites usually brownish-orange with or without dark band on posterior border of tergites. Cephalic plate with small punctate on anterior part; median sulcus present. Posterior part of cephalic plate without paramedian sulci.</p><p>Antenna usually with 18 articles (17, 19 and 21 articles in some specimens), basal 6 subcylindrical and glabrous dorsally (Fig. <xref ref-type="fig" rid="F21">21A</xref>), 5–5.5 glabrous ventrally. Antennae reach segment 3–4. Forcipular trochanteroprefemoral process bearing denticles in two groups, one apical and 2–3 inner. Tooth-plates wider than long or nearly equivalent, 4–5 teeth on each side (Figs <xref ref-type="fig" rid="F21">21B</xref>, <xref ref-type="fig" rid="F23">23C–D</xref>; rarely 3, 7, 8 or 10). Tooth-plate with straight, transverse basal suture. Coxosternite smooth, without median suture (Fig. <xref ref-type="fig" rid="F21">21C</xref>, <xref ref-type="fig" rid="F23">23A</xref>). Article 2 of second maxillary telopodite with spur.</p><fig id="F19" position="float" orientation="portrait"><label>Figure 19.</label><caption><p>Colouration changes and patterns during developmental stages of <italic><tp:taxon-name><tp:taxon-name-part taxon-name-part-type="genus">Scolopendra</tp:taxon-name-part> <tp:taxon-name-part taxon-name-part-type="species">dehaani</tp:taxon-name-part></tp:taxon-name></italic>: <bold>A</bold> Juvenile stage <bold>B</bold> Sub-adult stage <bold>C</bold> Adult stage (specimen from northern Thailand).</p></caption><graphic xmlns:xlink="http://www.w3.org/1999/xlink" xlink:href="zookeys-590-001-g019.jpg" position="float" orientation="portrait" xlink:type="simple" id="oo_89009.jpg"/></fig><fig id="F20" position="float" orientation="portrait"><label>Figure 20.</label><caption><p>Brooding and feeding behaviours: <bold>A</bold> <italic><tp:taxon-name><tp:taxon-name-part taxon-name-part-type="genus">Scolopendra</tp:taxon-name-part> <tp:taxon-name-part taxon-name-part-type="species">dehaani</tp:taxon-name-part></tp:taxon-name></italic> exhibiting simple coiling with cluster of embryonic stadia (photograph by Natdanai Likhitrakarn) <bold>B</bold> <italic><tp:taxon-name><tp:taxon-name-part taxon-name-part-type="genus">Scolopendra</tp:taxon-name-part> <tp:taxon-name-part taxon-name-part-type="species">morsitans</tp:taxon-name-part></tp:taxon-name></italic> exhibiting double coiling with post-embryonic stadia <bold>C–D</bold> <italic><tp:taxon-name><tp:taxon-name-part taxon-name-part-type="genus">Scolopendra</tp:taxon-name-part> <tp:taxon-name-part taxon-name-part-type="species">dehaani</tp:taxon-name-part></tp:taxon-name></italic> preying on snail-eating snake <italic><tp:taxon-name><tp:taxon-name-part taxon-name-part-type="genus">Pareas</tp:taxon-name-part> <tp:taxon-name-part taxon-name-part-type="species">carinatus</tp:taxon-name-part></tp:taxon-name></italic> <bold>D</bold> Flexibility of trunk segments during predation.</p></caption><graphic xmlns:xlink="http://www.w3.org/1999/xlink" xlink:href="zookeys-590-001-g020.jpg" position="float" orientation="portrait" xlink:type="simple" id="oo_89010.jpg"/></fig><fig id="F21" position="float" orientation="portrait"><label>Figure 21.</label><caption><p>
          <italic><tp:taxon-name><tp:taxon-name-part taxon-name-part-type="genus">Scolopendra</tp:taxon-name-part> <tp:taxon-name-part taxon-name-part-type="species">dehaani</tp:taxon-name-part></tp:taxon-name></italic> (<named-content xmlns:xlink="http://www.w3.org/1999/xlink" content-type="dwc:institutional_code" xlink:type="simple">CUMZ</named-content> 00282): <bold>A</bold> Cephalic plate and trunk segments 1–2 <bold>B</bold> Tooth-plates <bold>C</bold> Forcipular segment <bold>D–E</bold> Spiracles 3, 5 and 8, respectively.</p></caption><graphic xmlns:xlink="http://www.w3.org/1999/xlink" xlink:href="zookeys-590-001-g021.jpg" position="float" orientation="portrait" xlink:type="simple" id="oo_89011.jpg"/></fig><p>Anterior margin of T1 underlying cephalic plate (Fig. <xref ref-type="fig" rid="F21">21A</xref>). Complete paramedian sutures from T4; margination typically starting on TT9–12 (14 in one spm. from Burma; <named-content xmlns:xlink="http://www.w3.org/1999/xlink" content-type="dwc:institutional_code" xlink:type="simple">NHMUK</named-content> 1889.5.1.7). Tergite surface (Figs <xref ref-type="fig" rid="F22">22A</xref>, <xref ref-type="fig" rid="F23">23B</xref>, <xref ref-type="fig" rid="F24">24D</xref>) smooth, without median sulci. Tergite of ultimate leg-bearing segment (Figs <xref ref-type="fig" rid="F22">22E</xref>, <xref ref-type="fig" rid="F23">23E</xref>) curved posteriorly, without median furrow or depression; ratio of width: length of tergite of ultimate leg-bearing segment 0.84:1. Paramedian sutures usually complete on sternites (Figs <xref ref-type="fig" rid="F22">22B</xref>, <xref ref-type="fig" rid="F24">24A</xref>), atypically confined to anterior 30–50% (Fig. <xref ref-type="fig" rid="F23">23F</xref>). Surface of sternite smooth (atypically with small pit on posterior part). Sternite of ultimate leg-bearing segment (Fig. <xref ref-type="fig" rid="F22">22D</xref>) with sides converging posteriorly; surface of sternite without depression. Pore-field on coxopleuron terminating well beneath margin of tergite of ultimate leg-bearing segment, anterior part of pore area widest (Figs <xref ref-type="fig" rid="F22">22C</xref>, <xref ref-type="fig" rid="F24">24E</xref>).</p><fig id="F22" position="float" orientation="portrait"><label>Figure 22.</label><caption><p>
          <italic><tp:taxon-name><tp:taxon-name-part taxon-name-part-type="genus">Scolopendra</tp:taxon-name-part> <tp:taxon-name-part taxon-name-part-type="species">dehaani</tp:taxon-name-part></tp:taxon-name></italic> (<named-content xmlns:xlink="http://www.w3.org/1999/xlink" content-type="dwc:institutional_code" xlink:type="simple">CUMZ</named-content> 00268 and 00282): <bold>A</bold> Tergites 10–11 <bold>B</bold> Sternites 10–11 <bold>C</bold> Lateral view of coxopleuron <bold>D</bold> Sternite of ultimate leg-bearing segment and coxopleura <bold>E</bold> Tergite of ultimate leg-bearing segment <bold>F–G</bold> ventral and dorsal view of ultimate leg prefemora.</p></caption><graphic xmlns:xlink="http://www.w3.org/1999/xlink" xlink:href="zookeys-590-001-g022.jpg" position="float" orientation="portrait" xlink:type="simple" id="oo_89012.jpg"/></fig><fig id="F23" position="float" orientation="portrait"><label>Figure 23.</label><caption><p>
          <italic><tp:taxon-name><tp:taxon-name-part taxon-name-part-type="genus">Scolopendra</tp:taxon-name-part> <tp:taxon-name-part taxon-name-part-type="species">dehaani</tp:taxon-name-part></tp:taxon-name></italic> (<named-content xmlns:xlink="http://www.w3.org/1999/xlink" content-type="dwc:institutional_code" xlink:type="simple">CUMZ</named-content> 00365): <bold>A</bold> Forcipular segment <bold>B</bold> Tergites 9 and 10 <bold>C–D</bold> Variation in teeth on tooth-plates <bold>E</bold> Tergite of ultimate leg-bearing segment <bold>F</bold> Sternites 9 and 10.</p></caption><graphic xmlns:xlink="http://www.w3.org/1999/xlink" xlink:href="zookeys-590-001-g023.jpg" position="float" orientation="portrait" xlink:type="simple" id="oo_89013.jpg"/></fig><fig id="F24" position="float" orientation="portrait"><label>Figure 24.</label><caption><p>
          <italic><tp:taxon-name><tp:taxon-name-part taxon-name-part-type="genus">Scolopendra</tp:taxon-name-part> <tp:taxon-name-part taxon-name-part-type="species">dehaani</tp:taxon-name-part></tp:taxon-name></italic> (<named-content xmlns:xlink="http://www.w3.org/1999/xlink" content-type="dwc:institutional_code" xlink:type="simple">CUMZ</named-content> 00365): <bold>A</bold> Sternites 9–11 <bold>B–C</bold> Spines on ultimate leg prefemora (dorsal and ventral views, respectively) <bold>D</bold> Tergite 9–11 <bold>E</bold> Lateral view of coxopleuron.</p></caption><graphic xmlns:xlink="http://www.w3.org/1999/xlink" xlink:href="zookeys-590-001-g024.jpg" position="float" orientation="portrait" xlink:type="simple" id="oo_89014.jpg"/></fig><p>Coxopleural process moderately long or short with two apical spines (atypically 0–1 spines); pore-free area extending 90–100% length from distal part of coxopleural process to margin of sternite of ultimate leg-bearing segment (Fig. <xref ref-type="fig" rid="F22">22D</xref>).</p><p>All legs without setae and tibial spur. One tarsal spur on legs 1–19 or 20 in equal frequency. Ultimate legs: moderately long and slender, with ratios of lengths of prefemur and femur 1.1:1, femur and tibia 1.2:1, tibia and tarsus 2 1.6:1.; tarsus 1 and tarsus 2 2.3:1. Prefemora long and slender, flattened dorsally (Fig. <xref ref-type="fig" rid="F22">22G</xref>). Prefemoral spines (Figs <xref ref-type="fig" rid="F22">22F–G</xref>, <xref ref-type="fig" rid="F24">24B–C</xref>): 0 <abbrev xmlns:xlink="http://www.w3.org/1999/xlink" xlink:title="ventro-lateral spine" xlink:type="simple">VL</abbrev>, 0–1 <abbrev xmlns:xlink="http://www.w3.org/1999/xlink" xlink:title="median spine" xlink:type="simple">M</abbrev>, 0–1 <abbrev xmlns:xlink="http://www.w3.org/1999/xlink" xlink:title="dorso-median spine" xlink:type="simple">DM</abbrev> and prefemoral process with 1–4 spines. Posterior margin of prefemur with shallow median groove.</p><p>Genital segments well developed, reaching longer than distance between posterior margin of sternite of ultimate leg-bearing segment and distal part of coxopleural process. Sternite of genital segment 1 round and convex posteriorly, with median suture (Figs <xref ref-type="fig" rid="F7">7A</xref>, <xref ref-type="fig" rid="F25">25A</xref>). In male, sternite of genital segment 2 attached to penis. Tergites of genital segments without small setae. Gonopods with or without small setae. Penis with apical bristle.</p><fig id="F25" position="float" orientation="portrait"><label>Figure 25.</label><caption><p>Genital segment(s) in some preserved <italic><tp:taxon-name><tp:taxon-name-part taxon-name-part-type="genus">Scolopendra</tp:taxon-name-part></tp:taxon-name></italic> specimens: <bold>A</bold> <italic><tp:taxon-name><tp:taxon-name-part taxon-name-part-type="genus">Scolopendra</tp:taxon-name-part> <tp:taxon-name-part taxon-name-part-type="species">dehaani</tp:taxon-name-part></tp:taxon-name></italic> (male) <bold>B</bold> <italic><tp:taxon-name><tp:taxon-name-part taxon-name-part-type="genus">Scolopendra</tp:taxon-name-part> <tp:taxon-name-part taxon-name-part-type="species">calcarata</tp:taxon-name-part></tp:taxon-name></italic> (female) <bold>C</bold> <italic><tp:taxon-name><tp:taxon-name-part taxon-name-part-type="genus">Scolopendra</tp:taxon-name-part> <tp:taxon-name-part taxon-name-part-type="species">pinguis</tp:taxon-name-part></tp:taxon-name></italic> (male) <bold>D</bold> <italic><tp:taxon-name><tp:taxon-name-part taxon-name-part-type="genus">Scolopendra</tp:taxon-name-part> <tp:taxon-name-part taxon-name-part-type="species">morsitans</tp:taxon-name-part></tp:taxon-name></italic> (male).</p></caption><graphic xmlns:xlink="http://www.w3.org/1999/xlink" xlink:href="zookeys-590-001-g025.jpg" position="float" orientation="portrait" xlink:type="simple" id="oo_89015.jpg"/></fig><p>
              <bold>Colouration.</bold> This species is among those that exhibited the most varied colouration patterns. <xref ref-type="bibr" rid="B36">Chao (2008)</xref> suggested two major types of <italic><tp:taxon-name><tp:taxon-name-part taxon-name-part-type="genus">Scolopendra</tp:taxon-name-part></tp:taxon-name></italic> colouration, referred to as monochromatic and dichromatic. The variability in colouration of <italic><tp:taxon-name><tp:taxon-name-part taxon-name-part-type="genus">Scolopendra</tp:taxon-name-part> <tp:taxon-name-part taxon-name-part-type="species">dehaani</tp:taxon-name-part></tp:taxon-name></italic> has <!--PageBreak--><!--PageBreak--><!--PageBreak--><!--PageBreak--><!--PageBreak-->been reported in Southeast Asia over the past century (<xref ref-type="bibr" rid="B45">Flower 1901</xref>). In the present study, the colour patterns of growth stages have been photographed (Fig. <xref ref-type="fig" rid="F19">19</xref>). Recently, ontogenetic variation including specific changes in colouration has been discussed with reference to geographical distribution (<xref ref-type="bibr" rid="B129">Siriwut et al. 2015a</xref>). These findings indicated that the colouration change might involve a heritable component among populations. A descriptive classification of colouration in <italic><tp:taxon-name><tp:taxon-name-part taxon-name-part-type="genus">Scolopendra</tp:taxon-name-part> <tp:taxon-name-part taxon-name-part-type="species">dehaani</tp:taxon-name-part></tp:taxon-name></italic> is as follows:</p><p>
              <bold>Colour morph 1</bold>: Dichromatic. All segments including cephalic plate dark brownish. Posterior border of tergites with a dark band. Antenna reddish brown. Pleuron with pale grey integument, all pleurites brownish. Legs chestnut brown, tibiae and tarsi dark purplish.</p><p>
              <bold>Colour morph 2</bold>: Dichromatic. All segments brown or yellowish orange. Posterior border of tergites with a dark band. Antenna yellowish orange. Pleuron with pale grey integument, pleurites pale grey. Legs dark brownish, tibiae and tarsi dark purplish.</p><p>
              <bold>Colour morph 3</bold>: Monochromatic. All segments including cephalic plate reddish brown. Antenna reddish brown. Pleuron with pale grey integument, pleurites brownish. Legs 1–18 yellowish, tibiae and tarsi reddish brown. Leg 20 and ultimate legs entirely reddish brown.</p><p>
              <bold>Colour morph 4</bold>: Dichromatic. Cephalic plate, TT1–2 and 19–21 bright reddish, rest of tergites brown. Posterior border of tergites with a dark band. Antenna yellowish or bright orange. Pleuron with pale grey integument, pleurites orange. Legs 1–19 yellowish, without secondary colouration on distal part. Leg 20 and ultimate legs entirely reddish.</p><p>
              <bold>Colour morph 5</bold>: Dichromatic. All segments including cephalic plate cherry reddish. Posterior border of tergites with a dark band. Antenna reddish or orange. Pleuron with grey integument, pleurites orange. All legs reddish.</p></tp:treatment-sec><tp:treatment-sec sec-type="discussion"><title>Discussion.</title><p>This is the largest centipede in Asia. A consistent character that is treated as diagnostic for this species is the absence of ventral spines on the ultimate leg prefemur. <italic><tp:taxon-name><tp:taxon-name-part taxon-name-part-type="genus">Scolopendra</tp:taxon-name-part> <tp:taxon-name-part taxon-name-part-type="species">dehaani</tp:taxon-name-part></tp:taxon-name></italic> possesses characters of the <italic><tp:taxon-name><tp:taxon-name-part taxon-name-part-type="genus">Scolopendra</tp:taxon-name-part> <tp:taxon-name-part taxon-name-part-type="species">subspinipes</tp:taxon-name-part></tp:taxon-name></italic> s.l. sensu Lewis (2010) but after morphological survey (<xref ref-type="bibr" rid="B70">Kronmüller 2012</xref>) and molecular delimitation (<xref ref-type="bibr" rid="B130">Siriwut et al. 2015b</xref>) <xref ref-type="bibr" rid="B129">a</xref> species rank has been conferred to this name. The morphological variability in the extent of paramedian sutures recorded in some specimens might demand further examination. Three morphotypes of <italic><tp:taxon-name><tp:taxon-name-part taxon-name-part-type="genus">Scolopendra</tp:taxon-name-part> <tp:taxon-name-part taxon-name-part-type="species">dehaani</tp:taxon-name-part></tp:taxon-name></italic> within the examined collections can de delimited as follow:</p><p>
              <bold>Morphotype 1</bold>: Complete paramedian sutures on tergites and sternites. This is the typical form of <italic><tp:taxon-name><tp:taxon-name-part taxon-name-part-type="genus">Scolopendra</tp:taxon-name-part> <tp:taxon-name-part taxon-name-part-type="species">dehaani</tp:taxon-name-part></tp:taxon-name></italic>, according to <xref ref-type="bibr" rid="B14">Attems (1930b)</xref> and <xref ref-type="bibr" rid="B55">Jangi and Dass (1984)</xref>, observed throughout the geographic range of the species.</p><p>
              <bold>Morphotype 2</bold>: Paramedian sutures complete on tergites, confined to 20–30% length of sternites. This morphotype is observed in a specimen apparently from Bangladesh.</p><!--PageBreak--><p>
              <bold>Morphotype 3</bold>: Paramedian sutures lacking on tergites on all segments (Fig. <xref ref-type="fig" rid="F24">24D</xref>) and confined to 10–20% length of sternites (Fig. <xref ref-type="fig" rid="F23">23F</xref>). This morphotype has been observed in spec. from Hong Kong and northern India and is common in Java.</p><p>Based on these morphotypes, we surmise that this variability might have a geographic basis and could suggest evidence of cryptic speciation. Molecular data are presently lacking for morphotype 3 in particular and, presently, we apply the specific name <italic><tp:taxon-name><tp:taxon-name-part taxon-name-part-type="genus">Scolopendra</tp:taxon-name-part> <tp:taxon-name-part taxon-name-part-type="species">dehaani</tp:taxon-name-part></tp:taxon-name></italic> Brandt, 1840, throughout the entire geographic range. A morphological comparison through the species’ geographical range is given in Table <xref ref-type="table" rid="T7">7</xref>. In addition, we recorded some brooding and feeding behaviour of individuals in their natural habitat. <italic><tp:taxon-name><tp:taxon-name-part taxon-name-part-type="genus">Scolopendra</tp:taxon-name-part> <tp:taxon-name-part taxon-name-part-type="species">dehaani</tp:taxon-name-part></tp:taxon-name></italic> exhibited double coiling when guarding offspring in the brood chamber (Fig. <xref ref-type="fig" rid="F20">20A</xref>), similar to <italic><tp:taxon-name><tp:taxon-name-part taxon-name-part-type="genus">Scolopendra</tp:taxon-name-part> <tp:taxon-name-part taxon-name-part-type="species">morsitans</tp:taxon-name-part></tp:taxon-name></italic> (Fig. <xref ref-type="fig" rid="F20">20B</xref>). Two stages of feeding behaviour have been observed, which may be described as late foraging (Fig. <xref ref-type="fig" rid="F20">20D</xref>) and consumption stages (Fig. <xref ref-type="fig" rid="F20">20C</xref>). The centipede attached itself to the posterior part of the body of the snail-eating snake <italic><tp:taxon-name><tp:taxon-name-part taxon-name-part-type="genus">Pareas</tp:taxon-name-part> <tp:taxon-name-part taxon-name-part-type="species">carinatus</tp:taxon-name-part></tp:taxon-name></italic> Boie, 1828 and then advanced to the anterior part of the prey’s body, stabbing the snake several times. The posterior part of the centipede hung twisted with a palm trunk by using the locomotory and ultimate legs. The period of consumption of the prey lasted approximately one to two hours after the initial recording; all somatic tissue was completely eaten by the centipede.</p><table-wrap id="T7" position="float" orientation="portrait"><label>Table 7.</label><caption><p>Morphological survey of geographical variation of <italic><tp:taxon-name><tp:taxon-name-part taxon-name-part-type="genus">Scolopendra</tp:taxon-name-part> <tp:taxon-name-part taxon-name-part-type="species">dehaani</tp:taxon-name-part></tp:taxon-name></italic> populations from different regions.</p></caption><table id="TID0EAPGK" rules="all"><tbody><tr><th rowspan="2" colspan="1">Characters</th><th rowspan="1" colspan="7">Geographical distribution area</th></tr><tr><th rowspan="1" colspan="1">Java<sup>1,2</sup></th><th rowspan="1" colspan="1">Thailand, Laos and Cambodia<sup>1</sup></th><th rowspan="1" colspan="1">Burma<sup>1</sup></th><th rowspan="1" colspan="1">Malay Peninsula<sup>1</sup></th><th rowspan="1" colspan="1">India<sup>3</sup></th><th rowspan="1" colspan="1">China- Japan<sup>1</sup></th><th rowspan="1" colspan="1">Mexico<sup>1</sup></th></tr><tr><td rowspan="1" colspan="1">Number of antennal articles</td><td rowspan="1" colspan="1">14–18</td><td rowspan="1" colspan="1">18–21</td><td rowspan="1" colspan="1">17–19</td><td rowspan="1" colspan="1">17–19</td><td rowspan="1" colspan="1">18–19</td><td rowspan="1" colspan="1">18</td><td rowspan="1" colspan="1">18</td></tr><tr><td rowspan="1" colspan="1">Number of glabrous articles</td><td rowspan="1" colspan="1">6</td><td rowspan="1" colspan="1">6</td><td rowspan="1" colspan="1">6</td><td rowspan="1" colspan="1">6</td><td rowspan="1" colspan="1">6</td><td rowspan="1" colspan="1">6</td><td rowspan="1" colspan="1">6</td></tr><tr><td rowspan="1" colspan="1">Teeth on tooth-plate</td><td rowspan="1" colspan="1">5+4,5+5</td><td rowspan="1" colspan="1">5+5</td><td rowspan="1" colspan="1">5+5,5+6,6+6</td><td rowspan="1" colspan="1">5+5,6+6,7+8,8+10</td><td rowspan="1" colspan="1">6+6</td><td rowspan="1" colspan="1">6+7</td><td rowspan="1" colspan="1">6+6</td></tr><tr><td rowspan="1" colspan="1">First tergite with complete paramedian sutures</td><td rowspan="1" colspan="1">incomplete</td><td rowspan="1" colspan="1">4</td><td rowspan="1" colspan="1">2–6</td><td rowspan="1" colspan="1">3–4</td><td rowspan="1" colspan="1">4</td><td rowspan="1" colspan="1">3–5 or incomplete</td><td rowspan="1" colspan="1">incomplete</td></tr><tr><td rowspan="1" colspan="1">First tergite with margination</td><td rowspan="1" colspan="1">7–10</td><td rowspan="1" colspan="1">13</td><td rowspan="1" colspan="1">10–14</td><td rowspan="1" colspan="1">7–13</td><td rowspan="1" colspan="1">5</td><td rowspan="1" colspan="1">8</td><td rowspan="1" colspan="1">7</td></tr><tr><td rowspan="1" colspan="1">Tergite surface</td><td rowspan="1" colspan="1">smooth</td><td rowspan="1" colspan="1">smooth</td><td rowspan="1" colspan="1">smooth</td><td rowspan="1" colspan="1">smooth</td><td rowspan="1" colspan="1">smooth</td><td rowspan="1" colspan="1">smooth</td><td rowspan="1" colspan="1">smooth</td></tr><tr><td rowspan="1" colspan="1">Median furrow on tergite of <abbrev xmlns:xlink="http://www.w3.org/1999/xlink" xlink:title="ultimate leg-bearing segment" xlink:type="simple">ULBS</abbrev></td><td rowspan="1" colspan="1">absent</td><td rowspan="1" colspan="1">absent</td><td rowspan="1" colspan="1">absent</td><td rowspan="1" colspan="1">absent</td><td rowspan="1" colspan="1">absent</td><td rowspan="1" colspan="1">absent</td><td rowspan="1" colspan="1">absent</td></tr><tr><td rowspan="1" colspan="1">Extent (percentage) of paramedian sutures on sternites</td><td rowspan="1" colspan="1">10–15% (rarely with complete <abbrev xmlns:xlink="http://www.w3.org/1999/xlink" xlink:title="paramedian suture" xlink:type="simple">PS</abbrev>)</td><td rowspan="1" colspan="1">90–100%</td><td rowspan="1" colspan="1">100%</td><td rowspan="1" colspan="1">30–100%</td><td rowspan="1" colspan="1">80–100%</td><td rowspan="1" colspan="1">80–100%</td><td rowspan="1" colspan="1">20%</td></tr><tr><td rowspan="1" colspan="1">Sternite of ultimate leg-bearing segment</td><td rowspan="1" colspan="1">with or without pit- like median depression</td><td rowspan="1" colspan="1">with pit- like median depression</td><td rowspan="1" colspan="1">with or without pit- like median depression</td><td rowspan="1" colspan="1">with or without pit-like median depression</td><td rowspan="1" colspan="1">without pit-like median depression</td><td rowspan="1" colspan="1">without pit-like median depression</td><td rowspan="1" colspan="1">without pit-like median depression</td></tr><tr><td rowspan="1" colspan="1">Spines on coxopleural process</td><td rowspan="1" colspan="1">
                      <abbrev xmlns:xlink="http://www.w3.org/1999/xlink" xlink:title="apical spine" xlink:type="simple">AP</abbrev>: 2<break/> <abbrev xmlns:xlink="http://www.w3.org/1999/xlink" xlink:title="subapical spine" xlink:type="simple">SAP</abbrev>: 0–1</td><td rowspan="1" colspan="1">
                      <abbrev xmlns:xlink="http://www.w3.org/1999/xlink" xlink:title="apical spine" xlink:type="simple">AP</abbrev>: 2</td><td rowspan="1" colspan="1">
                      <abbrev xmlns:xlink="http://www.w3.org/1999/xlink" xlink:title="apical spine" xlink:type="simple">AP</abbrev>: 2</td><td rowspan="1" colspan="1">
                      <abbrev xmlns:xlink="http://www.w3.org/1999/xlink" xlink:title="apical spine" xlink:type="simple">AP</abbrev>: 0–2</td><td rowspan="1" colspan="1">
                      <abbrev xmlns:xlink="http://www.w3.org/1999/xlink" xlink:title="apical spine" xlink:type="simple">AP</abbrev>: 2</td><td rowspan="1" colspan="1">
                      <abbrev xmlns:xlink="http://www.w3.org/1999/xlink" xlink:title="apical spine" xlink:type="simple">AP</abbrev>: 2</td><td rowspan="1" colspan="1">
                      <abbrev xmlns:xlink="http://www.w3.org/1999/xlink" xlink:title="apical spine" xlink:type="simple">AP</abbrev>: 1<break/> <abbrev xmlns:xlink="http://www.w3.org/1999/xlink" xlink:title="subapical spine" xlink:type="simple">SAP</abbrev>: 0–1</td></tr><tr><td rowspan="1" colspan="1">Spinulation formula on prefemora of ult. legs</td><td rowspan="1" colspan="1">
                      <abbrev xmlns:xlink="http://www.w3.org/1999/xlink" xlink:title="median spine" xlink:type="simple">M</abbrev>: 0–2<break/> <abbrev xmlns:xlink="http://www.w3.org/1999/xlink" xlink:title="dorso-median spine" xlink:type="simple">DM</abbrev>: 0–2<break/> <abbrev xmlns:xlink="http://www.w3.org/1999/xlink" xlink:title="spine on prefemoral process" xlink:type="simple">SP</abbrev>: 2–4<break/></td><td rowspan="1" colspan="1">
                      <abbrev xmlns:xlink="http://www.w3.org/1999/xlink" xlink:title="median spine" xlink:type="simple">M</abbrev>: 1<break/> <abbrev xmlns:xlink="http://www.w3.org/1999/xlink" xlink:title="dorso-median spine" xlink:type="simple">DM</abbrev>: 1<break/> <abbrev xmlns:xlink="http://www.w3.org/1999/xlink" xlink:title="spine on prefemoral process" xlink:type="simple">SP</abbrev>: 2–3</td><td rowspan="1" colspan="1">
                      <abbrev xmlns:xlink="http://www.w3.org/1999/xlink" xlink:title="median spine" xlink:type="simple">M</abbrev>: 0–2<break/> <abbrev xmlns:xlink="http://www.w3.org/1999/xlink" xlink:title="dorso-median spine" xlink:type="simple">DM</abbrev>: 0–2<break/> <abbrev xmlns:xlink="http://www.w3.org/1999/xlink" xlink:title="spine on prefemoral process" xlink:type="simple">SP</abbrev>: 2</td><td rowspan="1" colspan="1">
                      <abbrev xmlns:xlink="http://www.w3.org/1999/xlink" xlink:title="median spine" xlink:type="simple">M</abbrev>: 1<break/> <abbrev xmlns:xlink="http://www.w3.org/1999/xlink" xlink:title="dorso-median spine" xlink:type="simple">DM</abbrev>: 1<break/> <abbrev xmlns:xlink="http://www.w3.org/1999/xlink" xlink:title="spine on prefemoral process" xlink:type="simple">SP</abbrev>: 1–3</td><td rowspan="1" colspan="1">
                      <abbrev xmlns:xlink="http://www.w3.org/1999/xlink" xlink:title="dorso-median spine" xlink:type="simple">DM</abbrev>: 1<break/> <abbrev xmlns:xlink="http://www.w3.org/1999/xlink" xlink:title="spine on prefemoral process" xlink:type="simple">SP</abbrev>: 2</td><td rowspan="1" colspan="1">
                      <abbrev xmlns:xlink="http://www.w3.org/1999/xlink" xlink:title="median spine" xlink:type="simple">M</abbrev>: 0–1<break/> <abbrev xmlns:xlink="http://www.w3.org/1999/xlink" xlink:title="dorso-median spine" xlink:type="simple">DM</abbrev>: 1–2<break/> <abbrev xmlns:xlink="http://www.w3.org/1999/xlink" xlink:title="spine on prefemoral process" xlink:type="simple">SP</abbrev>: 1–2</td><td rowspan="1" colspan="1">
                      <abbrev xmlns:xlink="http://www.w3.org/1999/xlink" xlink:title="median spine" xlink:type="simple">M</abbrev>: 0–1<break/> <abbrev xmlns:xlink="http://www.w3.org/1999/xlink" xlink:title="dorso-median spine" xlink:type="simple">DM</abbrev>: 1<break/> <abbrev xmlns:xlink="http://www.w3.org/1999/xlink" xlink:title="spine on prefemoral process" xlink:type="simple">SP</abbrev>: 2</td></tr><tr><td rowspan="1" colspan="1">Legs with one tarsal spur</td><td rowspan="1" colspan="1">1–20</td><td rowspan="1" colspan="1">1–19</td><td rowspan="1" colspan="1">1–19 (20)</td><td rowspan="1" colspan="1">1–19 (20)</td><td rowspan="1" colspan="1">1–20</td><td rowspan="1" colspan="1">1–20</td><td rowspan="1" colspan="1">1–20</td></tr></tbody></table><table-wrap-foot><fn><p>
            <bold>Note</bold>: each superscript number refers to data from recent and earlier studies as follow: <sup>1</sup> = This study, <sup>2</sup> = <xref ref-type="bibr" rid="B25">Brandt (1840)</xref>, <sup>3</sup> = <xref ref-type="bibr" rid="B55">Jangi and Dass (1984)</xref>.</p></fn></table-wrap-foot></table-wrap><p>One new subjective synonym is proposed for <italic><tp:taxon-name><tp:taxon-name-part taxon-name-part-type="genus">Scolopendra</tp:taxon-name-part> <tp:taxon-name-part taxon-name-part-type="species">dehaani</tp:taxon-name-part></tp:taxon-name></italic>. The holotype and sole known specimen of <italic><tp:taxon-name><tp:taxon-name-part taxon-name-part-type="genus">Scolopendra</tp:taxon-name-part> <tp:taxon-name-part taxon-name-part-type="species">arborea</tp:taxon-name-part></tp:taxon-name></italic> Lewis, 1982 (<named-content xmlns:xlink="http://www.w3.org/1999/xlink" content-type="dwc:institutional_code" xlink:type="simple">NHMUK</named-content> 1952.9.8.616) is approximately 40 mm in length, from an elevation of 2,000 ft. at Koyan Forest, Sarawak. It is here regarded as an immature specimen of <italic><tp:taxon-name><tp:taxon-name-part taxon-name-part-type="genus">Scolopendra</tp:taxon-name-part> <tp:taxon-name-part taxon-name-part-type="species">dehaani</tp:taxon-name-part></tp:taxon-name></italic>. <xref ref-type="bibr" rid="B81">Lewis (1982</xref>, 2010) noted that morphological characteristics of <italic><tp:taxon-name><tp:taxon-name-part taxon-name-part-type="genus">Scolopendra</tp:taxon-name-part> <tp:taxon-name-part taxon-name-part-type="species">arborea</tp:taxon-name-part></tp:taxon-name></italic> are similar to some other Asian and one Pacific island species, namely <italic><tp:taxon-name><tp:taxon-name-part taxon-name-part-type="genus">Scolopendra</tp:taxon-name-part> <tp:taxon-name-part taxon-name-part-type="species">dehaani</tp:taxon-name-part></tp:taxon-name></italic>, <italic><tp:taxon-name><tp:taxon-name-part taxon-name-part-type="genus">Scolopendra</tp:taxon-name-part> <tp:taxon-name-part taxon-name-part-type="species">puensis</tp:taxon-name-part></tp:taxon-name></italic> Jangi &amp; Dass, 1984, <italic><tp:taxon-name><tp:taxon-name-part taxon-name-part-type="genus">Scolopendra</tp:taxon-name-part> <tp:taxon-name-part taxon-name-part-type="species">gracillima</tp:taxon-name-part></tp:taxon-name></italic>, <italic><tp:taxon-name><tp:taxon-name-part taxon-name-part-type="genus">Scolopendra</tp:taxon-name-part> <tp:taxon-name-part taxon-name-part-type="species">hardwickei</tp:taxon-name-part></tp:taxon-name></italic> Newport, 1844, and <italic><tp:taxon-name><tp:taxon-name-part taxon-name-part-type="genus">Scolopendra</tp:taxon-name-part> <tp:taxon-name-part taxon-name-part-type="species">metuenda</tp:taxon-name-part></tp:taxon-name></italic> Pocock, 1895. In its original description, <italic><tp:taxon-name><tp:taxon-name-part taxon-name-part-type="genus">Scolopendra</tp:taxon-name-part> <tp:taxon-name-part taxon-name-part-type="species">arborea</tp:taxon-name-part></tp:taxon-name></italic> was noted to have a colouration pattern similar to juveniles of <italic><tp:taxon-name><tp:taxon-name-part taxon-name-part-type="genus">Scolopendra</tp:taxon-name-part> <tp:taxon-name-part taxon-name-part-type="species">dehaani</tp:taxon-name-part></tp:taxon-name></italic>, i.e., the cephalic plate and last two segments black, the other tergites bright orange, the legs bright blue with blackish lateral lines. Its taxonomic characters appear very close to <italic><tp:taxon-name><tp:taxon-name-part taxon-name-part-type="genus">Scolopendra</tp:taxon-name-part> <tp:taxon-name-part taxon-name-part-type="species">dehaani</tp:taxon-name-part></tp:taxon-name></italic>, the apparent differences being the number of spines on the coxopleural process (one in <italic><tp:taxon-name><tp:taxon-name-part taxon-name-part-type="genus">Scolopendra</tp:taxon-name-part> <tp:taxon-name-part taxon-name-part-type="species">arborea</tp:taxon-name-part></tp:taxon-name></italic> versus two in <italic><tp:taxon-name><tp:taxon-name-part taxon-name-part-type="genus">Scolopendra</tp:taxon-name-part> <tp:taxon-name-part taxon-name-part-type="species">dehaani</tp:taxon-name-part></tp:taxon-name></italic>) and tergite margination starting from T20 or only T21 margination (reaching more forward to anterior segments in <italic><tp:taxon-name><tp:taxon-name-part taxon-name-part-type="genus">Scolopendra</tp:taxon-name-part> <tp:taxon-name-part taxon-name-part-type="species">dehaani</tp:taxon-name-part></tp:taxon-name></italic>). According to our study, the number of apical spines on the coxopleural process of adults of <italic><tp:taxon-name><tp:taxon-name-part taxon-name-part-type="genus">Scolopendra</tp:taxon-name-part> <tp:taxon-name-part taxon-name-part-type="species">dehaani</tp:taxon-name-part></tp:taxon-name></italic> is quite strictly two, but on some occasions a single minute apical spine is present in small sub-adult and juvenile specimens. Morover, our re-examination of the holotype of <italic><tp:taxon-name><tp:taxon-name-part taxon-name-part-type="genus">Scolopendra</tp:taxon-name-part> <tp:taxon-name-part taxon-name-part-type="species">arborea</tp:taxon-name-part></tp:taxon-name></italic> indicated that tergite margination starts from T15, which decreases the distinction from <italic><tp:taxon-name><tp:taxon-name-part taxon-name-part-type="genus">Scolopendra</tp:taxon-name-part> <tp:taxon-name-part taxon-name-part-type="species">dehaani</tp:taxon-name-part></tp:taxon-name></italic>. An unusual morphological feature of <italic><tp:taxon-name><tp:taxon-name-part taxon-name-part-type="genus">Scolopendra</tp:taxon-name-part> <tp:taxon-name-part taxon-name-part-type="species">arborea</tp:taxon-name-part></tp:taxon-name></italic> is the expansion of the peritrema on the spiracle of segment 3 to cover part of the tri-crescentic flaps. This atypical feature may be ontogenetic variation or the effect of muscle contraction or extension around the spiracle margin which might be affected by fixation. Without other significant diagnostic characters to distinguish this species from <italic><tp:taxon-name><tp:taxon-name-part taxon-name-part-type="genus">Scolopendra</tp:taxon-name-part> <tp:taxon-name-part taxon-name-part-type="species">dehaani</tp:taxon-name-part></tp:taxon-name></italic>, which is abundant on the mainland and on some islands in Southeast Asia, we synonymise <italic><tp:taxon-name><tp:taxon-name-part taxon-name-part-type="genus">Scolopendra</tp:taxon-name-part> <tp:taxon-name-part taxon-name-part-type="species">arborea</tp:taxon-name-part></tp:taxon-name></italic> with <italic><tp:taxon-name><tp:taxon-name-part taxon-name-part-type="genus">Scolopendra</tp:taxon-name-part> <tp:taxon-name-part taxon-name-part-type="species">dehaani</tp:taxon-name-part></tp:taxon-name></italic>.</p><!--PageBreak--><!--PageBreak--><!--PageBreak--><!--PageBreak--><!--PageBreak--></tp:treatment-sec><tp:treatment-sec sec-type="distribution"><title>Distribution.</title><p>Widespread species in the Southeast Asian mainland and some islands (Fig. <xref ref-type="fig" rid="F18">18</xref>). The first occurrence was reported from Java, Indonesia. In this study, we provide all recorded localities of this species in Asian territory, together with some localities in which the species might be introduced, as follows: <bold>Southeast Asia</bold>: probably this is the native distribution area of this species according to population abundance and genetic structure. Population density is high throughout mainland territory especially in synanthropic areas but populations are more scattered in montane areas. The currently known distribution is as follows: Thailand (entirely), Laos (Vientiane, Khammouane, Phongsaly and Savannakhet), Cambodia (Siem Reap), Vietnam (fide <xref ref-type="bibr" rid="B142">Tran et al. 2013</xref>: Poulo Condore, Quang Binh, Nghe An, Dak Lak, Kon Tum, Ba Ria), Myanmar (Mergui Archipelago, Rangoon (Yagon) and Mandalay), Malaysia (Kelantan, Perak, Penang, Kedah, Selangor, Johore and Sarawak), Singapore, Indonesia (Kota Bogor (Java), Solok, Si-Rambe?, Singgalang Mountain (Sumatra), Anambas and Ambon islands) and Philippines. <bold>East Asia</bold>: China (Hong Kong and Hainan), Japan (Okinawa) and Taiwan (Hualien). <bold>South Asia</bold>: India (Himachal Pradesh (Chamba Himalaya), West Bengal (Calcutta), Karnakata, Andaman and Nicobar Islands), Bangladesh and Sri Lanka. <bold>Central America</bold>: Mexico (probably introduced).</p></tp:treatment-sec><tp:treatment-sec><!--Section generated to contain objects referenced in tp:taxon-treatment.--><fig id="F7" position="float" orientation="portrait"><label>Figure 7.</label><caption><p>Genital segments in some live <italic><tp:taxon-name><tp:taxon-name-part taxon-name-part-type="genus">Scolopendra</tp:taxon-name-part></tp:taxon-name></italic> specimens: <bold>A</bold> <italic><tp:taxon-name><tp:taxon-name-part taxon-name-part-type="genus">Scolopendra</tp:taxon-name-part> <tp:taxon-name-part taxon-name-part-type="species">dehaani</tp:taxon-name-part></tp:taxon-name></italic> (male) <bold>B</bold> <italic><tp:taxon-name><tp:taxon-name-part taxon-name-part-type="genus">Scolopendra</tp:taxon-name-part> <tp:taxon-name-part taxon-name-part-type="species">dawydoffi</tp:taxon-name-part></tp:taxon-name></italic> (male) <bold>C</bold> <italic><tp:taxon-name><tp:taxon-name-part taxon-name-part-type="genus">Scolopendra</tp:taxon-name-part> <tp:taxon-name-part taxon-name-part-type="species">morsitans</tp:taxon-name-part></tp:taxon-name></italic> (male) <bold>D</bold> <italic><tp:taxon-name><tp:taxon-name-part taxon-name-part-type="genus">Scolopendra</tp:taxon-name-part> <tp:taxon-name-part taxon-name-part-type="species">japonica</tp:taxon-name-part></tp:taxon-name></italic> (female) <bold>E</bold> <italic><tp:taxon-name><tp:taxon-name-part taxon-name-part-type="genus">Scolopendra</tp:taxon-name-part> <tp:taxon-name-part taxon-name-part-type="species">pinguis</tp:taxon-name-part></tp:taxon-name></italic> (male) <bold>F</bold> <italic><tp:taxon-name><tp:taxon-name-part taxon-name-part-type="genus">Scolopendra</tp:taxon-name-part> <tp:taxon-name-part taxon-name-part-type="species">pinguis</tp:taxon-name-part></tp:taxon-name></italic> (female).</p></caption><graphic xmlns:xlink="http://www.w3.org/1999/xlink" xlink:href="zookeys-590-001-g007.jpg" position="float" orientation="portrait" xlink:type="simple" id="oo_88997.jpg"/></fig><fig id="F18" position="float" orientation="portrait"><label>Figure 18.</label><caption><p>Distribution map of <italic><tp:taxon-name><tp:taxon-name-part taxon-name-part-type="genus">Scolopendra</tp:taxon-name-part> <tp:taxon-name-part taxon-name-part-type="species">dehaani</tp:taxon-name-part></tp:taxon-name></italic> and <italic><tp:taxon-name><tp:taxon-name-part taxon-name-part-type="genus">Scolopendra</tp:taxon-name-part> <tp:taxon-name-part taxon-name-part-type="species">subspinipes</tp:taxon-name-part></tp:taxon-name></italic> in Southeast Asia and China-Japan Sea (small map): Filled and blank colours refer to localities from the present study and in the literature, respectively.</p></caption><graphic xmlns:xlink="http://www.w3.org/1999/xlink" xlink:href="zookeys-590-001-g018.jpg" position="float" orientation="portrait" xlink:type="simple" id="oo_89008.jpg"/></fig></tp:treatment-sec><ref-list><ref id="B26"><mixed-citation xmlns:xlink="http://www.w3.org/1999/xlink" xlink:type="simple">
          <person-group><name name-style="western"><surname>Brandt</surname><given-names>JF</given-names></name></person-group> (<year>1841</year>) <article-title>Remarques Générales sur l’Ordre des Insectes Myriapodes.</article-title> <source>Bulletin Scientifique publié par l’Académie Impériale des Sciences de Saint Pétersbourg</source> <volume>7</volume>: <fpage>293</fpage>–<lpage>328</lpage>.</mixed-citation></ref><ref id="B98"><mixed-citation xmlns:xlink="http://www.w3.org/1999/xlink" xlink:type="simple">
          <person-group><name name-style="western"><surname>Newport</surname><given-names>G</given-names></name></person-group> (<year>1844</year>) <article-title>A list of the species of <tp:taxon-name><tp:taxon-name-part taxon-name-part-type="subphylum">Myriapoda</tp:taxon-name-part></tp:taxon-name> order <tp:taxon-name><tp:taxon-name-part taxon-name-part-type="class">Chilopoda</tp:taxon-name-part></tp:taxon-name> contained in the cabinets of the British Museum with synoptic descriptions of forty-seven new species.</article-title> <source>Annals and Magazine of Natural History</source> <series>series 1</series> <volume>13</volume>: <fpage>94</fpage>–<lpage>101</lpage>.</mixed-citation></ref><ref id="B99"><mixed-citation xmlns:xlink="http://www.w3.org/1999/xlink" xlink:type="simple">
          <person-group><name name-style="western"><surname>Newport</surname><given-names>G</given-names></name></person-group> (<year>1845</year>) <article-title>Monograph of the class <tp:taxon-name><tp:taxon-name-part taxon-name-part-type="subphylum">Myriapoda</tp:taxon-name-part></tp:taxon-name> order <tp:taxon-name><tp:taxon-name-part taxon-name-part-type="class">Chilopoda</tp:taxon-name-part></tp:taxon-name>; with observations on the general arrangement of the <tp:taxon-name><tp:taxon-name-part taxon-name-part-type="class">Articulata</tp:taxon-name-part></tp:taxon-name>.</article-title> <source>Transactions of the Linnean Society of London</source> <volume>19</volume>: <fpage>265</fpage>–<lpage>302</lpage>, <fpage>349</fpage>–<lpage>439</lpage>. doi: <ext-link xlink:type="simple" ext-link-type="doi" xlink:href="10.1111/j.1096-3642.1842.tb00370.x">10.1111/j.1096-3642.1842.tb00370.x</ext-link></mixed-citation></ref><ref id="B66"><mixed-citation xmlns:xlink="http://www.w3.org/1999/xlink" xlink:type="simple">
          <person-group><name name-style="western"><surname>Kohlrausch</surname><given-names>E</given-names></name></person-group> (<year>1881</year>) <article-title>Gattungen und Arten der Scolopendriden.</article-title> <source>Archiv für Naturgeschichte</source> <volume>47</volume>: <fpage>50</fpage>–<lpage>132</lpage>. doi: <ext-link xlink:type="simple" ext-link-type="doi" xlink:href="10.5962/bhl.part.13209">10.5962/bhl.part.13209</ext-link></mixed-citation></ref><ref id="B92"><mixed-citation xmlns:xlink="http://www.w3.org/1999/xlink" xlink:type="simple">
          <person-group><name name-style="western"><surname>Meinert</surname><given-names>FVA</given-names></name></person-group> (<year>1886</year>) <article-title><tp:taxon-name><tp:taxon-name-part taxon-name-part-type="subphylum">Myriapoda</tp:taxon-name-part></tp:taxon-name> Musei Cantabrigensis, Mass. Part I. <tp:taxon-name><tp:taxon-name-part taxon-name-part-type="class">Chilopoda</tp:taxon-name-part></tp:taxon-name>.</article-title> <source>Proceedings of the American Philosophical Society</source> <volume>1885</volume>: <fpage>161</fpage>–<lpage>233</lpage>. doi: <ext-link xlink:type="simple" ext-link-type="doi" xlink:href="10.5962/bhl.part.26797">10.5962/bhl.part.26797</ext-link></mixed-citation></ref><ref id="B45"><mixed-citation xmlns:xlink="http://www.w3.org/1999/xlink" xlink:type="simple">
          <person-group><name name-style="western"><surname>Flower</surname><given-names>SS</given-names></name></person-group> (<year>1901</year>) <article-title>Notes on the millipedes, centipedes, scorpions, etc., of the Malay Peninsula and Siam.</article-title> <source>Journal of the Straits Branch of the Royal Asiatic Society</source> <volume>36</volume>: <fpage>1</fpage>–<lpage>48</lpage>.</mixed-citation></ref><ref id="B129"><mixed-citation xmlns:xlink="http://www.w3.org/1999/xlink" xlink:type="simple">
          <person-group><name name-style="western"><surname>Siriwut</surname><given-names>W</given-names></name><name name-style="western"><surname>Edgecombe</surname><given-names>GD</given-names></name><name name-style="western"><surname>Sutcharit</surname><given-names>C</given-names></name><name name-style="western"><surname>Panha</surname><given-names>S</given-names></name></person-group> (<year>2015a</year>) <article-title>The centipede genus <italic><tp:taxon-name><tp:taxon-name-part taxon-name-part-type="genus">Scolopendra</tp:taxon-name-part></tp:taxon-name></italic> in mainland Southeast Asia: molecular phylogenetics, geometric morphometrics and external morphology as tools for species delimitation.</article-title> <source>PLoS ONE</source> <volume>10</volume>: <elocation-id>e0139182</elocation-id>. doi: <ext-link xlink:type="simple" ext-link-type="doi" xlink:href="10.1371/journal.pone.0135355">10.1371/journal.pone.0135355</ext-link></mixed-citation></ref><ref id="B70"><mixed-citation xmlns:xlink="http://www.w3.org/1999/xlink" xlink:type="simple">
          <person-group><name name-style="western"><surname>Kronmüller</surname><given-names>C</given-names></name></person-group> (<year>2012</year>) <article-title>Review of the subspecies of <italic><tp:taxon-name><tp:taxon-name-part taxon-name-part-type="genus">Scolopendra</tp:taxon-name-part> <tp:taxon-name-part taxon-name-part-type="species">subspinipes</tp:taxon-name-part></tp:taxon-name></italic> Leach, 1815 with the new description of the South Chinese member of the genus <italic><tp:taxon-name><tp:taxon-name-part taxon-name-part-type="genus">Scolopendra</tp:taxon-name-part></tp:taxon-name></italic> Linnaeus, 1758 named <italic><tp:taxon-name><tp:taxon-name-part taxon-name-part-type="genus">Scolopendra</tp:taxon-name-part> <tp:taxon-name-part taxon-name-part-type="species">hainanum</tp:taxon-name-part></tp:taxon-name></italic> spec. nov.</article-title> <source>Spixiana</source> <volume>35</volume>: <fpage>19</fpage>–<lpage>27</lpage>.</mixed-citation></ref><ref id="B106"><mixed-citation xmlns:xlink="http://www.w3.org/1999/xlink" xlink:type="simple">
          <person-group><name name-style="western"><surname>Pocock</surname><given-names>RI</given-names></name></person-group> (<year>1894</year>) <article-title><tp:taxon-name><tp:taxon-name-part taxon-name-part-type="class">Chilopoda</tp:taxon-name-part></tp:taxon-name>, <tp:taxon-name><tp:taxon-name-part taxon-name-part-type="class">Symphyla</tp:taxon-name-part></tp:taxon-name> and <tp:taxon-name><tp:taxon-name-part taxon-name-part-type="class">Diplopoda</tp:taxon-name-part></tp:taxon-name> from the Malay Archipelago.</article-title> In: <person-group><name name-style="western"><surname>Weber</surname><given-names>M</given-names></name></person-group> (<role>Ed.</role>) <source>Zoologische Ergebnisse einer Reise in Niederländisch Ost-Indien</source>, <volume>III</volume>. <publisher-name>Brill</publisher-name>, <publisher-loc>Leiden</publisher-loc>, <fpage>307</fpage>–<lpage>404</lpage>.</mixed-citation></ref><ref id="B125"><mixed-citation xmlns:xlink="http://www.w3.org/1999/xlink" xlink:type="simple">
          <person-group><name name-style="western"><surname>Silvestri</surname><given-names>F</given-names></name></person-group> (<year>1895</year>) <article-title>I Chilopodi ed i Diplopodi di Sumatra e delle isole Nias, Engano et Mentavei.</article-title> <source>Annali del Museo Civico di Storia Naturale di Genova</source>, <series>series 2</series> <volume>14</volume>: <fpage>707</fpage>–<lpage>760</lpage>.</mixed-citation></ref><ref id="B67"><mixed-citation xmlns:xlink="http://www.w3.org/1999/xlink" xlink:type="simple">
          <person-group><name name-style="western"><surname>Kraepelin</surname><given-names>K</given-names></name></person-group> (<year>1903</year>) <article-title>Revision der Scolopendriden.</article-title> <source>Mitteilungen aus dem Naturhistorischen Museum in Hamburg</source> <volume>29</volume>: <fpage>1</fpage>–<lpage>276</lpage>.</mixed-citation></ref><ref id="B6"><mixed-citation xmlns:xlink="http://www.w3.org/1999/xlink" xlink:type="simple">
          <person-group><name name-style="western"><surname>Attems</surname><given-names>C</given-names></name></person-group> (<year>1907</year>) <article-title>Javanische Myriopoden gesammelt von Direktor K. Kraepelin im Jahre 1903.</article-title> <source>Jahrbuch der Hamburgischen Wissenschaftlichen Anstalten</source> <volume>24</volume>(<issue>2</issue>): <fpage>77</fpage>–<lpage>142</lpage>.</mixed-citation></ref><ref id="B8"><mixed-citation xmlns:xlink="http://www.w3.org/1999/xlink" xlink:type="simple">
          <person-group><name name-style="western"><surname>Attems</surname><given-names>C</given-names></name></person-group> (<year>1914a</year>) <article-title>Die indo-australischen Myriopoden.</article-title> <source>Archiv für Naturgeschichte</source> <volume>80A</volume>: <fpage>1</fpage>–<lpage>398</lpage>.</mixed-citation></ref><ref id="B14"><mixed-citation xmlns:xlink="http://www.w3.org/1999/xlink" xlink:type="simple">
          <person-group><name name-style="western"><surname>Attems</surname><given-names>C</given-names></name></person-group> (<year>1930b</year>) <source><tp:taxon-name><tp:taxon-name-part taxon-name-part-type="subphylum">Myriapoda</tp:taxon-name-part></tp:taxon-name> 2. <tp:taxon-name><tp:taxon-name-part taxon-name-part-type="order">Scolopendromorpha</tp:taxon-name-part></tp:taxon-name>.</source> <publisher-name>Walter de Gruyter</publisher-name>, <publisher-loc>Berlin</publisher-loc>, <size units="page">308 pp</size>.</mixed-citation></ref><ref id="B18"><mixed-citation xmlns:xlink="http://www.w3.org/1999/xlink" xlink:type="simple">
          <person-group><name name-style="western"><surname>Attems</surname><given-names>C</given-names></name></person-group> (<year>1938</year>) <article-title>Die von Dr. C. Dawydoff in französisch-Indochina gesammelten Myriopoden.</article-title> <source>Mémoires du Muséum National ďHistoire Naturelle</source> <volume>6</volume>: <fpage>187</fpage>–<lpage>353</lpage>.</mixed-citation></ref><ref id="B19"><mixed-citation xmlns:xlink="http://www.w3.org/1999/xlink" xlink:type="simple">
          <person-group><name name-style="western"><surname>Attems</surname><given-names>C</given-names></name></person-group> (<year>1953</year>) <article-title>Myriopoden von Indochina. Expedition von Dr. C. Dawydoff (1938-1939).</article-title> <source>Mémoires du Muséum National d’Histoire Naturelle Paris</source>, <series>Série A</series> <volume>5</volume>: <fpage>133</fpage>–<lpage>230</lpage>.</mixed-citation></ref><ref id="B135"><mixed-citation xmlns:xlink="http://www.w3.org/1999/xlink" xlink:type="simple">
          <person-group><name name-style="western"><surname>Takakuwa</surname><given-names>Y</given-names></name></person-group> (<year>1942c</year>) <article-title>Myriapods of several local areas.</article-title> <source>Acta Arachnologica</source> <volume>7</volume>: <fpage>39</fpage>–<lpage>42</lpage>. <comment>[In Japanaese]</comment> doi: <ext-link xlink:type="simple" ext-link-type="doi" xlink:href="10.2476/asjaa.7.39">10.2476/asjaa.7.39</ext-link></mixed-citation></ref><ref id="B148"><mixed-citation xmlns:xlink="http://www.w3.org/1999/xlink" xlink:type="simple">
          <person-group><name name-style="western"><surname>Wang</surname><given-names>Y-HM</given-names></name></person-group> (<year>1955b</year>) <article-title>Records of myriapods on Formosa with description of new species.</article-title> <source>Quarterly Journal of the Taiwan Museum</source> <volume>8</volume>: <fpage>13</fpage>–<lpage>16</lpage>.</mixed-citation></ref><ref id="B149"><mixed-citation xmlns:xlink="http://www.w3.org/1999/xlink" xlink:type="simple">
          <person-group><name name-style="western"><surname>Wang</surname><given-names>Y-HM</given-names></name></person-group> (<year>1956</year>) <article-title>Records of Myriapods on Formosa with description of new species (2).</article-title> <source>Quarterly Journal of the Taiwan Museum</source> <volume>9</volume>: <fpage>155</fpage>–<lpage>159</lpage>.</mixed-citation></ref><ref id="B155"><mixed-citation xmlns:xlink="http://www.w3.org/1999/xlink" xlink:type="simple">
          <person-group><name name-style="western"><surname>Wang</surname><given-names>Y-HM</given-names></name><name name-style="western"><surname>Tang</surname><given-names>MC</given-names></name></person-group> (<year>1965b</year>) <article-title>Serica IR–The millipedes of Malay Archipelago and South Sea Islands Singapore, Sarawak and Sumatra.</article-title> <source>Quarterly Journal of the Taiwan Museum</source> <volume>18</volume>: <fpage>399</fpage>–<lpage>441</lpage>.</mixed-citation></ref><ref id="B115"><mixed-citation xmlns:xlink="http://www.w3.org/1999/xlink" xlink:type="simple">
          <person-group><name name-style="western"><surname>Schileyko</surname><given-names>AA</given-names></name></person-group> (<year>1998</year>) <article-title>Some <tp:taxon-name><tp:taxon-name-part taxon-name-part-type="class">Chilopoda</tp:taxon-name-part></tp:taxon-name> from Sa Pa and Muong Cha, North Vietnam. Biological diversity of Vietnam.</article-title> <source>Data on Zoological and Botanical Studies in Fansipan Mountains (North Vietnam)</source>, <fpage>262</fpage>–<lpage>270</lpage>.</mixed-citation></ref><ref id="B117"><mixed-citation xmlns:xlink="http://www.w3.org/1999/xlink" xlink:type="simple">
          <person-group><name name-style="western"><surname>Schileyko</surname><given-names>AA</given-names></name></person-group> (<year>2007</year>) <article-title>The scolopendromorph centipedes (<tp:taxon-name><tp:taxon-name-part taxon-name-part-type="class">Chilopoda</tp:taxon-name-part></tp:taxon-name>) of Vietnam, with contributions to the faunas of Cambodia and Laos. Part 3.</article-title> <source><tp:taxon-name><tp:taxon-name-part taxon-name-part-type="phylum">Arthropoda</tp:taxon-name-part></tp:taxon-name> Selecta</source> <volume>16</volume>: <fpage>71</fpage>–<lpage>95</lpage>.</mixed-citation></ref><ref id="B87"><mixed-citation xmlns:xlink="http://www.w3.org/1999/xlink" xlink:type="simple">
          <person-group><name name-style="western"><surname>Lewis</surname><given-names>JGE</given-names></name></person-group> (<year>2010b</year>) <article-title>A key and annotated list of the <italic><tp:taxon-name><tp:taxon-name-part taxon-name-part-type="genus">Scolopendra</tp:taxon-name-part></tp:taxon-name></italic> species of the Old World with a reappraisal of <italic><tp:taxon-name><tp:taxon-name-part taxon-name-part-type="genus">Arthrorhabdus</tp:taxon-name-part></tp:taxon-name></italic> (<tp:taxon-name><tp:taxon-name-part taxon-name-part-type="class">Chilopoda</tp:taxon-name-part></tp:taxon-name>: <tp:taxon-name><tp:taxon-name-part taxon-name-part-type="order">Scolopendromorpha</tp:taxon-name-part></tp:taxon-name>: <tp:taxon-name><tp:taxon-name-part taxon-name-part-type="family">Scolopendridae</tp:taxon-name-part></tp:taxon-name>).</article-title> <source>International Journal of Myriapodology</source> <volume>3</volume>: <fpage>83</fpage>–<lpage>122</lpage>. doi: <ext-link xlink:type="simple" ext-link-type="doi" xlink:href="10.1163/187525410X12578602960380">10.1163/187525410X12578602960380</ext-link></mixed-citation></ref><ref id="B142"><mixed-citation xmlns:xlink="http://www.w3.org/1999/xlink" xlink:type="simple">
          <person-group><name name-style="western"><surname>Tran</surname><given-names>BTT</given-names></name><name name-style="western"><surname>Le</surname><given-names>SX</given-names></name><name name-style="western"><surname>Nguyen</surname><given-names>AD</given-names></name></person-group> (<year>2013</year>) <article-title>An annotated checklist of centipedes (<tp:taxon-name><tp:taxon-name-part taxon-name-part-type="class">Chilopoda</tp:taxon-name-part></tp:taxon-name>) of Vietnam.</article-title> <source>Zootaxa</source> <volume>3722</volume>: <fpage>219</fpage>–<lpage>244</lpage>. doi: <ext-link xlink:type="simple" ext-link-type="doi" xlink:href="10.11646/zootaxa.3722.2.6">10.11646/zootaxa.3722.2.6</ext-link></mixed-citation></ref><ref id="B55"><mixed-citation xmlns:xlink="http://www.w3.org/1999/xlink" xlink:type="simple">
          <person-group><name name-style="western"><surname>Jangi</surname><given-names>BS</given-names></name><name name-style="western"><surname>Dass</surname><given-names>CM</given-names></name></person-group> (<year>1984</year>) <article-title><tp:taxon-name><tp:taxon-name-part taxon-name-part-type="family">Scolopendridae</tp:taxon-name-part></tp:taxon-name> of the Deccan.</article-title> <source>Journal of Scientific and Industrial Research</source> <volume>43</volume>: <fpage>27</fpage>–<lpage>54</lpage>.</mixed-citation></ref><ref id="B39"><mixed-citation xmlns:xlink="http://www.w3.org/1999/xlink" xlink:type="simple">
          <person-group><name name-style="western"><surname>Daday</surname><given-names>J</given-names></name></person-group> (<year>1889</year>) <article-title>A Magyar nemzeti muzeum indegenföldi Myriopodái - <tp:taxon-name><tp:taxon-name-part taxon-name-part-type="subphylum">Myriapoda</tp:taxon-name-part></tp:taxon-name> extranea Musaei Nationalis Hungarici.</article-title> <source>Természentrajzi Füzetek</source> <volume>12</volume>: <fpage>115</fpage>–<lpage>156</lpage>.</mixed-citation></ref><ref id="B40"><mixed-citation xmlns:xlink="http://www.w3.org/1999/xlink" xlink:type="simple">
          <person-group><name name-style="western"><surname>Daday</surname><given-names>J</given-names></name></person-group> (<year>1891</year>) <article-title>A Heidelbergi egyeten zooligiai gyüjtemenyenek idegenföldi myriapodai (<tp:taxon-name><tp:taxon-name-part taxon-name-part-type="above-genus">Myriopoda</tp:taxon-name-part></tp:taxon-name> extranea collectionis zoologicae Universitatis Heidelbergensis).</article-title> <source>Természetrajzi Füzetek</source> <volume>14</volume>: <fpage>135</fpage>–<lpage>154</lpage>.</mixed-citation></ref><ref id="B60"><mixed-citation xmlns:xlink="http://www.w3.org/1999/xlink" xlink:type="simple">
          <person-group><name name-style="western"><surname>Koch</surname><given-names>CL</given-names></name></person-group> (<year>1863</year>) <source>Die Myriapoden</source>. <publisher-name>Verlag H. W. Schmidt</publisher-name>, <size units="page">134 pp</size>.</mixed-citation></ref><ref id="B159"><mixed-citation xmlns:xlink="http://www.w3.org/1999/xlink" xlink:type="simple">
          <person-group><name name-style="western"><surname>Würmli</surname><given-names>M</given-names></name></person-group> (<year>1972</year>) <article-title><tp:taxon-name><tp:taxon-name-part taxon-name-part-type="class">Chilopoda</tp:taxon-name-part></tp:taxon-name> von Sumba und Flores. I. <tp:taxon-name><tp:taxon-name-part taxon-name-part-type="order">Scolopendromorpha</tp:taxon-name-part></tp:taxon-name>.</article-title> <source>Verhandlungen der Naturforschenden Gesellschaft in Basel</source> <volume>82</volume>: <fpage>88</fpage>–<lpage>104</lpage>.</mixed-citation></ref><ref id="B36"><mixed-citation xmlns:xlink="http://www.w3.org/1999/xlink" xlink:type="simple">
          <person-group><name name-style="western"><surname>Chao</surname><given-names>JL</given-names></name></person-group> (<year>2008</year>) <source><tp:taxon-name><tp:taxon-name-part taxon-name-part-type="order">Scolopendromorpha</tp:taxon-name-part></tp:taxon-name> (<tp:taxon-name><tp:taxon-name-part taxon-name-part-type="class">Chilopoda</tp:taxon-name-part></tp:taxon-name>) of Taiwan. VDM Verlag Dr. Müller Aktiengesellschaft &amp; Co.</source> <publisher-name>KG</publisher-name>, <publisher-loc>Saarbrücken, Germany</publisher-loc>, <size units="page">94 pp</size>.</mixed-citation></ref><ref id="B130"><mixed-citation xmlns:xlink="http://www.w3.org/1999/xlink" xlink:type="simple">
          <person-group><name name-style="western"><surname>Siriwut</surname><given-names>W</given-names></name><name name-style="western"><surname>Edgecombe</surname><given-names>GD</given-names></name><name name-style="western"><surname>Sutcharit</surname><given-names>C</given-names></name><name name-style="western"><surname>Tongkerd</surname><given-names>P</given-names></name><name name-style="western"><surname>Panha</surname><given-names>S</given-names></name></person-group> (<year>2015b</year>) <article-title>First record of the African-Indian centipede genus <italic><tp:taxon-name><tp:taxon-name-part taxon-name-part-type="genus">Digitipes</tp:taxon-name-part></tp:taxon-name></italic> Attems, 1930 (<tp:taxon-name><tp:taxon-name-part taxon-name-part-type="order">Scolopendromorpha</tp:taxon-name-part></tp:taxon-name>: <tp:taxon-name><tp:taxon-name-part taxon-name-part-type="subfamily">Otostigminae</tp:taxon-name-part></tp:taxon-name>) from Myanmar, and the systematic position of a new species based on molecular phylogenetics.</article-title> <source>Zootaxa</source> <volume>3931</volume>: <fpage>71</fpage>–<lpage>87</lpage>. doi: <ext-link xlink:type="simple" ext-link-type="doi" xlink:href="10.11646/zootaxa.3931.1.5">10.11646/zootaxa.3931.1.5</ext-link></mixed-citation></ref><ref id="B25"><mixed-citation xmlns:xlink="http://www.w3.org/1999/xlink" xlink:type="simple">
          <person-group><name name-style="western"><surname>Brandt</surname><given-names>JF</given-names></name></person-group> (<year>1840</year>) <article-title>Observations sur les espèces qui composent la genre <italic><tp:taxon-name><tp:taxon-name-part taxon-name-part-type="genus">Scolopendra</tp:taxon-name-part></tp:taxon-name></italic> suivies des caractères des espèces qui se trouvent dans le Museum zoologique de l’Académie des Sciences de St. Pe'tersbourg et de quelques coups d’oeil sur leur distribution géographique.</article-title> <source>Bulletin Scientifique, Académie Imperiale des Sciences de Saint Pétersbourg</source> <volume>7</volume>: <fpage>148</fpage>–<lpage>160</lpage>.</mixed-citation></ref><ref id="B81"><mixed-citation xmlns:xlink="http://www.w3.org/1999/xlink" xlink:type="simple">
          <person-group><name name-style="western"><surname>Lewis</surname><given-names>JGE</given-names></name></person-group> (<year>1982</year>) <article-title>The scolopendrid centipedes of the Oxford University 1932 Sarawak Expedition.</article-title> <source>Journal of Natural History</source> <volume>16</volume>: <fpage>389</fpage>–<lpage>397</lpage>. doi: <ext-link xlink:type="simple" ext-link-type="doi" xlink:href="10.1080/00222938200770321">10.1080/00222938200770321</ext-link></mixed-citation></ref></ref-list></tp:taxon-treatment>
