# Supplementary material for: A taxonomic review of the centipede genus Scolopendra Linnaeus, 1758 (Scolopendromorpha, Scolopendridae) in mainland Southeast Asia, with description of a new species from Laos
Source: Zookeys. 2016 May 17;(590):1–124. doi: 10.3897/zookeys.590.7950 (PMC4926625; doi:10.3897/zookeys.590.7950)
Supplement: XML Treatment for Scolopendra multidens [file zookeys.590.7950-treatment5.xml]

<!DOCTYPE tp:taxon-treatment
  PUBLIC "-//TaxonX//DTD Taxonomic Treatment Publishing DTD v0 20100105//EN" "tax-treatment-NSO.dtd">
<tp:taxon-treatment xmlns:tp="http://www.plazi.org/taxpub"><tp:treatment-meta><kwd-group><label>Taxon classification</label><kwd><named-content content-type="kingdom">Animalia</named-content></kwd><kwd><named-content content-type="order">Scolopendromorpha</named-content></kwd><kwd><named-content content-type="family">Scolopendridae</named-content></kwd></kwd-group><mixed-citation publication-type="journal"><person-group><name><surname>Siriwut</surname><given-names>Warut</given-names></name><name><surname>Edgecombe</surname><given-names>Gregory D.</given-names></name><name><surname>Sutcharit</surname><given-names>Chirasak</given-names></name><name><surname>Tongkerd</surname><given-names>Piyoros</given-names></name><name><surname>Panha</surname><given-names>Somsak</given-names></name></person-group><article-title>A taxonomic review of the centipede genus <italic><tp:taxon-name><tp:taxon-name-part taxon-name-part-type="genus">Scolopendra</tp:taxon-name-part></tp:taxon-name></italic> Linnaeus, 1758 (<tp:taxon-name><tp:taxon-name-part taxon-name-part-type="order">Scolopendromorpha</tp:taxon-name-part></tp:taxon-name>, <tp:taxon-name><tp:taxon-name-part taxon-name-part-type="family">Scolopendridae</tp:taxon-name-part></tp:taxon-name>) in mainland Southeast Asia, with description of a new species from Laos</article-title><source>Zookeys</source><day>17</day><month>5</month><year>2016</year><volume>2016</volume><issue>590</issue><fpage>1</fpage><lpage>124</lpage><pub-id pub-id-type="doi">10.3897/zookeys.590.7950</pub-id></mixed-citation></tp:treatment-meta><tp:nomenclature><tp:taxon-name>
              <tp:taxon-name-part taxon-name-part-type="genus">Scolopendra</tp:taxon-name-part>
              <tp:taxon-name-part taxon-name-part-type="species">multidens</tp:taxon-name-part>
            </tp:taxon-name><tp:taxon-authority>Newport, 1844</tp:taxon-authority><xref ref-type="fig" rid="F26">Figs 26</xref><xref ref-type="fig" rid="F27">, 27</xref><xref ref-type="fig" rid="F28">, 28A–B</xref><xref ref-type="fig" rid="F29">, 29</xref><tp:nomenclature-citation-list><tp:nomenclature-citation><tp:taxon-name>
                  <tp:taxon-name-part taxon-name-part-type="genus">Scolopendra</tp:taxon-name-part> <tp:taxon-name-part taxon-name-part-type="species">multidens</tp:taxon-name-part></tp:taxon-name><comment>
                
                 Newport, 1844: 97, <xref ref-type="bibr" rid="B99">1845</xref>: 391. <xref ref-type="bibr" rid="B47">Gervais 1847</xref>: 288. <xref ref-type="bibr" rid="B66">Kohlrausch 1881</xref>: 101. <xref ref-type="bibr" rid="B48">Haase 1887</xref>: 46, pl. 3, fig. 46. Chao 2003: 7, <xref ref-type="bibr" rid="B36">2008</xref>: 30, table 2, figs 31–36. <xref ref-type="bibr" rid="B87">Lewis 2010b</xref>: 108. <xref ref-type="bibr" rid="B70">Kronmüller 2012</xref>: 26. <xref ref-type="bibr" rid="B129">Siriwut et al. 2015a</xref>: 22.</comment></tp:nomenclature-citation><tp:nomenclature-citation><tp:taxon-name>
                  <tp:taxon-name-part taxon-name-part-type="genus">Scolopendra</tp:taxon-name-part> <tp:taxon-name-part taxon-name-part-type="species">rugosa</tp:taxon-name-part></tp:taxon-name><comment>
                
                 Meinert, 1886: 202.</comment></tp:nomenclature-citation><tp:nomenclature-citation><tp:taxon-name>
                  <tp:taxon-name-part taxon-name-part-type="genus">Scolopendra</tp:taxon-name-part> <tp:taxon-name-part taxon-name-part-type="species">subspinipes</tp:taxon-name-part> <tp:taxon-name-part taxon-name-part-type="subspecies">multidens</tp:taxon-name-part></tp:taxon-name><comment>
                 — <xref ref-type="bibr" rid="B67">Kraepelin 1903</xref>: 264. <xref ref-type="bibr" rid="B6">Attems 1907</xref>: 81, <xref ref-type="bibr" rid="B8">1914a</xref>: 107, <xref ref-type="bibr" rid="B9">1914b</xref>: 568, <xref ref-type="bibr" rid="B14">1930b</xref>: 31. <xref ref-type="bibr" rid="B97">Muralewicz 1913</xref>: 201. Takakuwa 1942: 359, <xref ref-type="bibr" rid="B136">1943</xref>: 171. <xref ref-type="bibr" rid="B139">Takashima 1949</xref>: 11. <xref ref-type="bibr" rid="B140">Takashima and Shinohara 1952</xref>: 4. Wang 1955: 16, <xref ref-type="bibr" rid="B149">1956</xref>: 158, <xref ref-type="bibr" rid="B151">1962</xref>: 101. <xref ref-type="bibr" rid="B161">Zhang 1992</xref>: 8, fig. 1.</comment></tp:nomenclature-citation></tp:nomenclature-citation-list></tp:nomenclature><tp:treatment-sec sec-type="type locality"><title>Type locality.</title><p>Not designated.</p></tp:treatment-sec><tp:treatment-sec sec-type="material"><title>Material.</title><p>
              <bold>Holotype</bold> <named-content xmlns:xlink="http://www.w3.org/1999/xlink" content-type="dwc:institutional_code" xlink:type="simple">NHMUK</named-content>, one adult, dry condition, Newport’s collection (Figs <xref ref-type="fig" rid="F26">26</xref>, <xref ref-type="fig" rid="F27">27</xref>).</p><fig id="F26" position="float" orientation="portrait"><label>Figure 26.</label><caption><p>
          <italic><tp:taxon-name><tp:taxon-name-part taxon-name-part-type="genus">Scolopendra</tp:taxon-name-part> <tp:taxon-name-part taxon-name-part-type="species">multidens</tp:taxon-name-part></tp:taxon-name></italic> (Holotype <named-content xmlns:xlink="http://www.w3.org/1999/xlink" content-type="dwc:institutional_code" xlink:type="simple">NHMUK</named-content>): <bold>A</bold> Cephalic plate and trunk segments 1–3 <bold>B</bold> Sternites 9–11 <bold>C</bold> Forcipular segment <bold>D–E</bold> Spiracles 3 and 5, respectively.</p></caption><graphic xmlns:xlink="http://www.w3.org/1999/xlink" xlink:href="zookeys-590-001-g026.jpg" position="float" orientation="portrait" xlink:type="simple" id="oo_89016.jpg"/></fig><fig id="F27" position="float" orientation="portrait"><label>Figure 27.</label><caption><p>
          <italic><tp:taxon-name><tp:taxon-name-part taxon-name-part-type="genus">Scolopendra</tp:taxon-name-part> <tp:taxon-name-part taxon-name-part-type="species">multidens</tp:taxon-name-part></tp:taxon-name></italic> (Holotype <named-content xmlns:xlink="http://www.w3.org/1999/xlink" content-type="dwc:institutional_code" xlink:type="simple">NHMUK</named-content>): <bold>A</bold> Tergites 9–10 <bold>B</bold> Sternite of ultimate leg-bearing segment, coxopleura, legs 20 and ventral view of ultimate legs <bold>C</bold> Tergite of ultimate leg-bearing segment and dorsal view of leg 20 and ultimate legs <bold>D</bold> Lateral view of ultimate leg and legs 20.</p></caption><graphic xmlns:xlink="http://www.w3.org/1999/xlink" xlink:href="zookeys-590-001-g027.jpg" position="float" orientation="portrait" xlink:type="simple" id="oo_89017.jpg"/></fig></tp:treatment-sec><tp:treatment-sec sec-type="material"><title>Additional material.</title><p>
              <named-content xmlns:xlink="http://www.w3.org/1999/xlink" content-type="dwc:institutional_code" xlink:type="simple">NHMUK</named-content>, one spm., Qiang Binh, Vietnam (<named-content xmlns:xlink="http://www.w3.org/1999/xlink" content-type="dwc:verbatimCoordinates" xlink:type="simple"><named-content content-type="geo-json" specific-use="{&#34;type&#34;:&#34;Point&#34;,&#34;coordinates&#34;:[106.38168,17.47001]}" xlink:type="simple">17.47001°N 106.38168°E</named-content></named-content>), leg. F. Naggs and J. Ablett, 4/3/2012. <named-content xmlns:xlink="http://www.w3.org/1999/xlink" content-type="dwc:institutional_code" xlink:type="simple">NHMUK</named-content>, one spm., Annam [Vietnam], leg. A. Graham (C.). <named-content xmlns:xlink="http://www.w3.org/1999/xlink" content-type="dwc:institutional_code" xlink:type="simple">NHMUK</named-content>, one spm., in bottle “<italic><tp:taxon-name><tp:taxon-name-part taxon-name-part-type="genus">Scolopendra</tp:taxon-name-part> <tp:taxon-name-part taxon-name-part-type="species">multidens</tp:taxon-name-part></tp:taxon-name></italic>”, Hong Kong, July 1954, leg. I.D. Romer. <named-content xmlns:xlink="http://www.w3.org/1999/xlink" content-type="dwc:institutional_code" xlink:type="simple">NHMUK</named-content>, spm. numbers 2, 6, 8, 11, 13 and 14 in bottle “<italic><tp:taxon-name><tp:taxon-name-part taxon-name-part-type="genus">Scolopendra</tp:taxon-name-part> <tp:taxon-name-part taxon-name-part-type="species">multidens</tp:taxon-name-part></tp:taxon-name></italic>”, Hong Kong.</p></tp:treatment-sec><tp:treatment-sec sec-type="diagnosis"><title>Diagnosis.</title><p>17–18 antennal articles, 6 basal articles glabrous dorsally. Each tooth-plate with 5–10 teeth. Tergites 2(3)–20 with paramedian sutures. Complete tergite margination from TT12 (14)–21. Tergite of ultimate leg bearing segment without depression or suture. Paramedian sutures 20–60% on anterior part of sternites. Coxopleural process with 2–3 apical spines. Ultimate leg prefemora with 2 <abbrev xmlns:xlink="http://www.w3.org/1999/xlink" xlink:title="ventro-lateral spine" xlink:type="simple">VL</abbrev>, 1 <abbrev xmlns:xlink="http://www.w3.org/1999/xlink" xlink:title="median spine" xlink:type="simple">M</abbrev>, 1–2 <abbrev xmlns:xlink="http://www.w3.org/1999/xlink" xlink:title="dorso-median spine" xlink:type="simple">DM</abbrev> and 1–3 spines on prefemoral process. One tarsal spur on legs 1–19.</p></tp:treatment-sec><tp:treatment-sec sec-type="description"><title>Composite description.</title><p>Body length 11.4 cm in syntype. Dried holotype brownish on entire body. Cephalic plate with small punctae; median sulcus present. Posterior part of cephalic plate without paramedian sulci.</p><p>Antennae with 17–18 articles, basal 6 subcylindrical and glabrous dorsally on left side, 6 articles glabrous ventrally. Antennae reach segment 4. Forcipular trochanteroprefemoral process with denticles in two groups, one apical and three inner. Tooth-plates quadrate, with 5 teeth (Fig. <xref ref-type="fig" rid="F26">26C</xref>; total of 12–14 teeth in original description). Tooth-plate with straight, transverse basal suture. Coxosternite smooth, without median suture. Article 2 of second maxillary telopodite with spur.</p><p>Anterior margin of T1 underlying cephalic plate (Fig. <xref ref-type="fig" rid="F26">26A</xref>). Complete paramedian sutures on TT2; margination typically starting on T9 (T13 in specimen from Hong Kong; <named-content xmlns:xlink="http://www.w3.org/1999/xlink" content-type="dwc:institutional_code" xlink:type="simple">NHMUK</named-content>). Tergite surface (Fig. <xref ref-type="fig" rid="F27">27A</xref>) smooth, with median sulci on posterior part. Tergite of ultimate leg-bearing segment relatively broad (Fig. <xref ref-type="fig" rid="F27">27C</xref>), curved posteriorly, without median furrow or depression; ratio of width: length of tergite of ultimate leg-bearing segment 0.72:1. Sternites (Fig. <xref ref-type="fig" rid="F26">26B</xref>) with short paramedian sutures on approximately 40–60% of anterior part. Surface of sternites smooth. Sternite of ultimate leg-bearing segment (Fig. <xref ref-type="fig" rid="F27">27B</xref>) with sides converging posteriorly, surface without depression. Pore-field on coxopleuron terminating beneath margin of tergite of ultimate leg-bearing segment, dorsal margin of pore area sinous.</p><p>Coxopleural process moderately long or short with 1–2 apical and 1–2 subapical spines; pore-free area extending 80% length from distal part of coxopleural process to margin of sternite of ultimate leg-bearing segment (Fig. <xref ref-type="fig" rid="F27">27B</xref>).</p><p>All legs without setae and tibial spur. One tarsal spur on legs 1–19; holotype lacking leg 20. Ultimate legs (Fig. <xref ref-type="fig" rid="F27">27B–D</xref>) thick and moderately long, with ratios of lengths of prefemur and femur 1.2:1, femur and tibia 1.7:1, tibia and tarsus 1 1.8:1; tarsus 1 and tarsus 2 1.5:1. Prefemora flattened dorsally, atypically rounded, with enlarged blackish spines. Prefemoral spines as follow: 3 <abbrev xmlns:xlink="http://www.w3.org/1999/xlink" xlink:title="ventro-lateral spine" xlink:type="simple">VL</abbrev>, 2 <abbrev xmlns:xlink="http://www.w3.org/1999/xlink" xlink:title="median spine" xlink:type="simple">M</abbrev>, 2 <abbrev xmlns:xlink="http://www.w3.org/1999/xlink" xlink:title="dorso-median spine" xlink:type="simple">DM</abbrev>, prefemoral process with 3 spines (3 <abbrev xmlns:xlink="http://www.w3.org/1999/xlink" xlink:title="ventral spine" xlink:type="simple">V</abbrev>, 2 D, prefemoral process with 3 spines in original description). Posterior margin of prefemur with shallow median groove.</p><p>Genital segments well developed, reaching longer than distance between posterior margin of sternite of ultimate leg-bearing segment and distal part of coxopleural process (Fig. <xref ref-type="fig" rid="F28">28A</xref>). Sternite of genital segment 1 round and convex posteriorly, with median suture (Fig. <xref ref-type="fig" rid="F28">28B</xref>). In male, sternite of genital segment 2 well-developed. Tergite of genital segment without small setae. Gonopods and penis absent (Fig. <xref ref-type="fig" rid="F28">28A–B</xref>).</p><fig id="F28" position="float" orientation="portrait"><label>Figure 28.</label><caption><p>Genital segment(s) of <bold>A–B</bold> <italic><tp:taxon-name><tp:taxon-name-part taxon-name-part-type="genus">Scolopendra</tp:taxon-name-part> <tp:taxon-name-part taxon-name-part-type="species">multidens</tp:taxon-name-part></tp:taxon-name></italic> (male; lateral and ventral views, respectively) <bold>C–D</bold> <italic><tp:taxon-name><tp:taxon-name-part taxon-name-part-type="genus">Scolopendra</tp:taxon-name-part> <tp:taxon-name-part taxon-name-part-type="species">cataracta</tp:taxon-name-part></tp:taxon-name></italic> (female; lateral and ventral views, respectively).</p></caption><graphic xmlns:xlink="http://www.w3.org/1999/xlink" xlink:href="zookeys-590-001-g028.jpg" position="float" orientation="portrait" xlink:type="simple" id="oo_89018.jpg"/></fig><p>
              <bold>Colouration.</bold> According to <xref ref-type="bibr" rid="B36">Chao (2008)</xref>, juvenile specimens have a reddish orange cephalic plate and T1. Basal part of antenna reddish orange, distal part greenish. The remaining tergites dark green. All legs reddish orange. In adult, all tergites reddish orange.</p></tp:treatment-sec><tp:treatment-sec sec-type="discussion"><title>Discussion.</title><p>Morphological characters are similar to <italic><tp:taxon-name><tp:taxon-name-part taxon-name-part-type="genus">Scolopendra</tp:taxon-name-part> <tp:taxon-name-part taxon-name-part-type="species">subspinipes</tp:taxon-name-part></tp:taxon-name></italic> sensu Chao, 2008. The validity of <italic><tp:taxon-name><tp:taxon-name-part taxon-name-part-type="genus">Scolopendra</tp:taxon-name-part> <tp:taxon-name-part taxon-name-part-type="species">multidens</tp:taxon-name-part></tp:taxon-name></italic> as a separate species was re-established by the absence of gonopods on the first genital segment in males (<xref ref-type="bibr" rid="B36">Chao 2008</xref>). Two species of <italic><tp:taxon-name><tp:taxon-name-part taxon-name-part-type="genus">Scolopendra</tp:taxon-name-part></tp:taxon-name></italic> in the region, <italic><tp:taxon-name><tp:taxon-name-part taxon-name-part-type="genus">Scolopendra</tp:taxon-name-part> <tp:taxon-name-part taxon-name-part-type="species">hainanum</tp:taxon-name-part></tp:taxon-name></italic> Kronmüller, 2012 from Hainan Island, China, <!--PageBreak--><!--PageBreak-->and <italic><tp:taxon-name><tp:taxon-name-part taxon-name-part-type="genus">Scolopendra</tp:taxon-name-part> <tp:taxon-name-part taxon-name-part-type="species">multidens</tp:taxon-name-part></tp:taxon-name></italic>, distributed in eastern coastal Asia, have been reported to lack gonopods. Study of the type specimens of both <italic><tp:taxon-name><tp:taxon-name-part taxon-name-part-type="genus">Scolopendra</tp:taxon-name-part> <tp:taxon-name-part taxon-name-part-type="species">multidens</tp:taxon-name-part></tp:taxon-name></italic> and <italic><tp:taxon-name><tp:taxon-name-part taxon-name-part-type="genus">Scolopendra</tp:taxon-name-part> <tp:taxon-name-part taxon-name-part-type="species">dawydoffi</tp:taxon-name-part></tp:taxon-name></italic> indicates a close relationship between these two species. The lack of gonopods in males of <italic><tp:taxon-name><tp:taxon-name-part taxon-name-part-type="genus">Scolopendra</tp:taxon-name-part> <tp:taxon-name-part taxon-name-part-type="species">dawydoffi</tp:taxon-name-part></tp:taxon-name></italic> from Thailand was found in the present study, which might provide a synapomorphic character for a clade composed of these species. However, the species boundaries between these taxa are complicated by disjunct distributional data, with previous records indicating that <italic><tp:taxon-name><tp:taxon-name-part taxon-name-part-type="genus">Scolopendra</tp:taxon-name-part> <tp:taxon-name-part taxon-name-part-type="species">multidens</tp:taxon-name-part></tp:taxon-name></italic> mostly occurs in the East China Sea and possibly ranges as far as Japan. <xref ref-type="bibr" rid="B144">Vahtera et al. (2013)</xref> reported the occurrence of <italic><tp:taxon-name><tp:taxon-name-part taxon-name-part-type="genus">Scolopendra</tp:taxon-name-part> <tp:taxon-name-part taxon-name-part-type="species">multidens</tp:taxon-name-part></tp:taxon-name></italic> from northern Vietnam and provided DNA sequences for a specimen. In this present study, we analyzed molecular data for numerous specimens of <italic><tp:taxon-name><tp:taxon-name-part taxon-name-part-type="genus">Scolopendra</tp:taxon-name-part> <tp:taxon-name-part taxon-name-part-type="species">dawydoffi</tp:taxon-name-part></tp:taxon-name></italic> as well as the Vietnamese specimen of <italic><tp:taxon-name><tp:taxon-name-part taxon-name-part-type="genus">Scolopendra</tp:taxon-name-part> <tp:taxon-name-part taxon-name-part-type="species">multidens</tp:taxon-name-part></tp:taxon-name></italic> to explore their relationships. The phylogenetic tree based on mitochondrial and nuclear genes indicated that <italic><tp:taxon-name><tp:taxon-name-part taxon-name-part-type="genus">Scolopendra</tp:taxon-name-part> <tp:taxon-name-part taxon-name-part-type="species">multidens</tp:taxon-name-part></tp:taxon-name></italic> is sister taxon to <italic><tp:taxon-name><tp:taxon-name-part taxon-name-part-type="genus">Scolopendra</tp:taxon-name-part> <tp:taxon-name-part taxon-name-part-type="species">dawydoffi</tp:taxon-name-part></tp:taxon-name></italic> and both are genetically distinct from other members of the <italic><tp:taxon-name><tp:taxon-name-part taxon-name-part-type="genus">Scolopendra</tp:taxon-name-part> <tp:taxon-name-part taxon-name-part-type="species">subspinipes</tp:taxon-name-part></tp:taxon-name></italic> group (Fig. <xref ref-type="fig" rid="F1">1</xref>). Based on to these results, an absence of gonopods is corroborated as a synapomorphy for this clade. Only geographical distribution and molecular data (i.e., branch length) can be used to distinguish these two species. COI is the only molecular marker available for <italic><tp:taxon-name><tp:taxon-name-part taxon-name-part-type="genus">Scolopendra</tp:taxon-name-part> <tp:taxon-name-part taxon-name-part-type="species">multidens</tp:taxon-name-part></tp:taxon-name></italic> from East Asia (unpublished results from sequences in GenBank from Taiwan), and analyses of our COI data with these included groups the Vietnamese specimen together with other <italic><tp:taxon-name><tp:taxon-name-part taxon-name-part-type="genus">Scolopendra</tp:taxon-name-part> <tp:taxon-name-part taxon-name-part-type="species">multidens</tp:taxon-name-part></tp:taxon-name></italic>. Because of their genetic distinctness and reciprocal monophyly, we regard <italic><tp:taxon-name><tp:taxon-name-part taxon-name-part-type="genus">Scolopendra</tp:taxon-name-part> <tp:taxon-name-part taxon-name-part-type="species">multidens</tp:taxon-name-part></tp:taxon-name></italic> and <italic><tp:taxon-name><tp:taxon-name-part taxon-name-part-type="genus">Scolopendra</tp:taxon-name-part> <tp:taxon-name-part taxon-name-part-type="species">dawydoffi</tp:taxon-name-part></tp:taxon-name></italic> as valid species until further morphological examination throughout their distribution ranges has been done to clarify species boundaries.</p></tp:treatment-sec><tp:treatment-sec sec-type="distribution"><title>Distribution.</title><p>Widespread species in Asia (Fig. <xref ref-type="fig" rid="F29">29</xref>). The original description did not designate a type locality. <xref ref-type="bibr" rid="B66">Kohlrausch (1881)</xref> reported the collecting locality of this species as China based on a specimen in the Godeffroy collection, Hamburg, Germany. Subsequent publications reported further localities of this species as follows: <bold>Southeast Asia</bold>: Vietnam, Philippines (Mindanao) and Indonesia (Java and north New Guinea?). <bold>East Asia</bold>: China (Yunnan, Guanxi, Hainan, Hong Kong and Taiwan (Keelung, Nuannuan and Taipei)).</p><fig id="F29" position="float" orientation="portrait"><label>Figure 29.</label><caption><p>Distribution map of six <italic><tp:taxon-name><tp:taxon-name-part taxon-name-part-type="genus">Scolopendra</tp:taxon-name-part></tp:taxon-name></italic> species in Southeast Asia and China-Japan Sea (small map): Filled and blank colours refer to localities from the present study and in the literature, respectively.</p></caption><graphic xmlns:xlink="http://www.w3.org/1999/xlink" xlink:href="zookeys-590-001-g029.jpg" position="float" orientation="portrait" xlink:type="simple" id="oo_89019.jpg"/></fig></tp:treatment-sec><tp:treatment-sec><!--Section generated to contain objects referenced in tp:taxon-treatment.--><fig id="F1" position="float" orientation="portrait"><label>Figure 1.</label><caption><p>Maximum likelihood tree for <italic><tp:taxon-name><tp:taxon-name-part taxon-name-part-type="genus">Scolopendra</tp:taxon-name-part></tp:taxon-name></italic> in mainland Southeast Asia: colours for clades correspond to species and outgroups; black and white circles indicate statistical support values in both ML and BI analyses or only ML or BI analysis, respectively. Numbers at nodes are bootstrap support and posterior probability. Specimen codes in parentheses following localities correspond to <xref ref-type="bibr" rid="B129">Siriwut et al. (2015a</xref>, <xref ref-type="bibr" rid="B130">b</xref>: table 2) and <xref ref-type="bibr" rid="B144">Vahtera et al. (2013</xref>: table 1).</p></caption><graphic xmlns:xlink="http://www.w3.org/1999/xlink" xlink:href="zookeys-590-001-g001.jpg" position="float" orientation="portrait" xlink:type="simple" id="oo_88991.jpg"/></fig></tp:treatment-sec><ref-list><ref id="B99"><mixed-citation xmlns:xlink="http://www.w3.org/1999/xlink" xlink:type="simple">
          <person-group><name name-style="western"><surname>Newport</surname><given-names>G</given-names></name></person-group> (<year>1845</year>) <article-title>Monograph of the class <tp:taxon-name><tp:taxon-name-part taxon-name-part-type="subphylum">Myriapoda</tp:taxon-name-part></tp:taxon-name> order <tp:taxon-name><tp:taxon-name-part taxon-name-part-type="class">Chilopoda</tp:taxon-name-part></tp:taxon-name>; with observations on the general arrangement of the <tp:taxon-name><tp:taxon-name-part taxon-name-part-type="class">Articulata</tp:taxon-name-part></tp:taxon-name>.</article-title> <source>Transactions of the Linnean Society of London</source> <volume>19</volume>: <fpage>265</fpage>–<lpage>302</lpage>, <fpage>349</fpage>–<lpage>439</lpage>. doi: <ext-link xlink:type="simple" ext-link-type="doi" xlink:href="10.1111/j.1096-3642.1842.tb00370.x">10.1111/j.1096-3642.1842.tb00370.x</ext-link></mixed-citation></ref><ref id="B47"><mixed-citation xmlns:xlink="http://www.w3.org/1999/xlink" xlink:type="simple">
          <person-group><name name-style="western"><surname>Gervais</surname><given-names>P</given-names></name></person-group> (<year>1847</year>) <article-title>Myriapodes.</article-title> In: <person-group><name name-style="western"><surname>Walckenaer</surname><given-names>CA de GFLP</given-names></name></person-group> (<role>Ed.</role>) <source>Histoire Naturelle des Insectes Aptères</source>, <volume>Tome 4</volume>. <publisher-name>Librairie Encyclopédique de Roret</publisher-name>, <publisher-loc>Paris</publisher-loc>, <fpage>1</fpage>–<lpage>57</lpage>, <fpage>210</fpage>–<lpage>623</lpage>.</mixed-citation></ref><ref id="B66"><mixed-citation xmlns:xlink="http://www.w3.org/1999/xlink" xlink:type="simple">
          <person-group><name name-style="western"><surname>Kohlrausch</surname><given-names>E</given-names></name></person-group> (<year>1881</year>) <article-title>Gattungen und Arten der Scolopendriden.</article-title> <source>Archiv für Naturgeschichte</source> <volume>47</volume>: <fpage>50</fpage>–<lpage>132</lpage>. doi: <ext-link xlink:type="simple" ext-link-type="doi" xlink:href="10.5962/bhl.part.13209">10.5962/bhl.part.13209</ext-link></mixed-citation></ref><ref id="B48"><mixed-citation xmlns:xlink="http://www.w3.org/1999/xlink" xlink:type="simple">
          <person-group><name name-style="western"><surname>Haase</surname><given-names>E</given-names></name></person-group> (<year>1887</year>) <article-title>Die Indisch-Australischen Myriopoden. 1. Chilopoden.</article-title> <source>Abhandlungen und Berichte des Königlichen zoologischen und anthropologisch-ethnographischen Museum zu Dresden</source> <volume>4</volume>: <fpage>1</fpage>–<lpage>118</lpage>.</mixed-citation></ref><ref id="B36"><mixed-citation xmlns:xlink="http://www.w3.org/1999/xlink" xlink:type="simple">
          <person-group><name name-style="western"><surname>Chao</surname><given-names>JL</given-names></name></person-group> (<year>2008</year>) <source><tp:taxon-name><tp:taxon-name-part taxon-name-part-type="order">Scolopendromorpha</tp:taxon-name-part></tp:taxon-name> (<tp:taxon-name><tp:taxon-name-part taxon-name-part-type="class">Chilopoda</tp:taxon-name-part></tp:taxon-name>) of Taiwan. VDM Verlag Dr. Müller Aktiengesellschaft &amp; Co.</source> <publisher-name>KG</publisher-name>, <publisher-loc>Saarbrücken, Germany</publisher-loc>, <size units="page">94 pp</size>.</mixed-citation></ref><ref id="B87"><mixed-citation xmlns:xlink="http://www.w3.org/1999/xlink" xlink:type="simple">
          <person-group><name name-style="western"><surname>Lewis</surname><given-names>JGE</given-names></name></person-group> (<year>2010b</year>) <article-title>A key and annotated list of the <italic><tp:taxon-name><tp:taxon-name-part taxon-name-part-type="genus">Scolopendra</tp:taxon-name-part></tp:taxon-name></italic> species of the Old World with a reappraisal of <italic><tp:taxon-name><tp:taxon-name-part taxon-name-part-type="genus">Arthrorhabdus</tp:taxon-name-part></tp:taxon-name></italic> (<tp:taxon-name><tp:taxon-name-part taxon-name-part-type="class">Chilopoda</tp:taxon-name-part></tp:taxon-name>: <tp:taxon-name><tp:taxon-name-part taxon-name-part-type="order">Scolopendromorpha</tp:taxon-name-part></tp:taxon-name>: <tp:taxon-name><tp:taxon-name-part taxon-name-part-type="family">Scolopendridae</tp:taxon-name-part></tp:taxon-name>).</article-title> <source>International Journal of Myriapodology</source> <volume>3</volume>: <fpage>83</fpage>–<lpage>122</lpage>. doi: <ext-link xlink:type="simple" ext-link-type="doi" xlink:href="10.1163/187525410X12578602960380">10.1163/187525410X12578602960380</ext-link></mixed-citation></ref><ref id="B70"><mixed-citation xmlns:xlink="http://www.w3.org/1999/xlink" xlink:type="simple">
          <person-group><name name-style="western"><surname>Kronmüller</surname><given-names>C</given-names></name></person-group> (<year>2012</year>) <article-title>Review of the subspecies of <italic><tp:taxon-name><tp:taxon-name-part taxon-name-part-type="genus">Scolopendra</tp:taxon-name-part> <tp:taxon-name-part taxon-name-part-type="species">subspinipes</tp:taxon-name-part></tp:taxon-name></italic> Leach, 1815 with the new description of the South Chinese member of the genus <italic><tp:taxon-name><tp:taxon-name-part taxon-name-part-type="genus">Scolopendra</tp:taxon-name-part></tp:taxon-name></italic> Linnaeus, 1758 named <italic><tp:taxon-name><tp:taxon-name-part taxon-name-part-type="genus">Scolopendra</tp:taxon-name-part> <tp:taxon-name-part taxon-name-part-type="species">hainanum</tp:taxon-name-part></tp:taxon-name></italic> spec. nov.</article-title> <source>Spixiana</source> <volume>35</volume>: <fpage>19</fpage>–<lpage>27</lpage>.</mixed-citation></ref><ref id="B129"><mixed-citation xmlns:xlink="http://www.w3.org/1999/xlink" xlink:type="simple">
          <person-group><name name-style="western"><surname>Siriwut</surname><given-names>W</given-names></name><name name-style="western"><surname>Edgecombe</surname><given-names>GD</given-names></name><name name-style="western"><surname>Sutcharit</surname><given-names>C</given-names></name><name name-style="western"><surname>Panha</surname><given-names>S</given-names></name></person-group> (<year>2015a</year>) <article-title>The centipede genus <italic><tp:taxon-name><tp:taxon-name-part taxon-name-part-type="genus">Scolopendra</tp:taxon-name-part></tp:taxon-name></italic> in mainland Southeast Asia: molecular phylogenetics, geometric morphometrics and external morphology as tools for species delimitation.</article-title> <source>PLoS ONE</source> <volume>10</volume>: <elocation-id>e0139182</elocation-id>. doi: <ext-link xlink:type="simple" ext-link-type="doi" xlink:href="10.1371/journal.pone.0135355">10.1371/journal.pone.0135355</ext-link></mixed-citation></ref><ref id="B67"><mixed-citation xmlns:xlink="http://www.w3.org/1999/xlink" xlink:type="simple">
          <person-group><name name-style="western"><surname>Kraepelin</surname><given-names>K</given-names></name></person-group> (<year>1903</year>) <article-title>Revision der Scolopendriden.</article-title> <source>Mitteilungen aus dem Naturhistorischen Museum in Hamburg</source> <volume>29</volume>: <fpage>1</fpage>–<lpage>276</lpage>.</mixed-citation></ref><ref id="B6"><mixed-citation xmlns:xlink="http://www.w3.org/1999/xlink" xlink:type="simple">
          <person-group><name name-style="western"><surname>Attems</surname><given-names>C</given-names></name></person-group> (<year>1907</year>) <article-title>Javanische Myriopoden gesammelt von Direktor K. Kraepelin im Jahre 1903.</article-title> <source>Jahrbuch der Hamburgischen Wissenschaftlichen Anstalten</source> <volume>24</volume>(<issue>2</issue>): <fpage>77</fpage>–<lpage>142</lpage>.</mixed-citation></ref><ref id="B8"><mixed-citation xmlns:xlink="http://www.w3.org/1999/xlink" xlink:type="simple">
          <person-group><name name-style="western"><surname>Attems</surname><given-names>C</given-names></name></person-group> (<year>1914a</year>) <article-title>Die indo-australischen Myriopoden.</article-title> <source>Archiv für Naturgeschichte</source> <volume>80A</volume>: <fpage>1</fpage>–<lpage>398</lpage>.</mixed-citation></ref><ref id="B9"><mixed-citation xmlns:xlink="http://www.w3.org/1999/xlink" xlink:type="simple">
          <person-group><name name-style="western"><surname>Attems</surname><given-names>C</given-names></name></person-group> (<year>1914b</year>) <article-title>Myriopoden von Neu-Guinea, gesammelt während der Expedition 1903. Résultats de ľExpédition Scientifique Néerlandaise à la Nouvelle-Guinée en 1903 sous les auspices de Arthur Wichmann.</article-title> <source>Nova Guinea Zoologie</source> <volume>5</volume>(<issue>6</issue>): <fpage>567</fpage>–<lpage>587</lpage>.</mixed-citation></ref><ref id="B14"><mixed-citation xmlns:xlink="http://www.w3.org/1999/xlink" xlink:type="simple">
          <person-group><name name-style="western"><surname>Attems</surname><given-names>C</given-names></name></person-group> (<year>1930b</year>) <source><tp:taxon-name><tp:taxon-name-part taxon-name-part-type="subphylum">Myriapoda</tp:taxon-name-part></tp:taxon-name> 2. <tp:taxon-name><tp:taxon-name-part taxon-name-part-type="order">Scolopendromorpha</tp:taxon-name-part></tp:taxon-name>.</source> <publisher-name>Walter de Gruyter</publisher-name>, <publisher-loc>Berlin</publisher-loc>, <size units="page">308 pp</size>.</mixed-citation></ref><ref id="B97"><mixed-citation xmlns:xlink="http://www.w3.org/1999/xlink" xlink:type="simple">
          <person-group><name name-style="western"><surname>Muralewicz</surname><given-names>WS</given-names></name></person-group> (<year>1913</year>) <article-title>Einige Bemerkungen über außereuropäische Scolopendriden.</article-title> <source>Zoologischer Anzeiger</source> <volume>41</volume>: <fpage>195</fpage>–<lpage>202</lpage>.</mixed-citation></ref><ref id="B136"><mixed-citation xmlns:xlink="http://www.w3.org/1999/xlink" xlink:type="simple">
          <person-group><name name-style="western"><surname>Takakuwa</surname><given-names>Y</given-names></name></person-group> (<year>1943</year>) <article-title>Verbreitung der Chilopoden und Diplopoden in Japan.</article-title> <source>Nihon-Seibutsu-Chiri-Gakkai-kaiho / Bulletin of the Biogeographical Society of Japan</source> <volume>13</volume>: <fpage>147</fpage>–<lpage>213</lpage>.</mixed-citation></ref><ref id="B139"><mixed-citation xmlns:xlink="http://www.w3.org/1999/xlink" xlink:type="simple">
          <person-group><name name-style="western"><surname>Takashima</surname><given-names>H</given-names></name></person-group> (<year>1949</year>) <article-title>The General View of Japanese Myriapods.</article-title> <source>Acta Arachnologica</source> <volume>11</volume>: <fpage>8</fpage>–<lpage>25</lpage>. doi: <ext-link xlink:type="simple" ext-link-type="doi" xlink:href="10.2476/asjaa.11.8">10.2476/asjaa.11.8</ext-link></mixed-citation></ref><ref id="B140"><mixed-citation xmlns:xlink="http://www.w3.org/1999/xlink" xlink:type="simple">
          <person-group><name name-style="western"><surname>Takashima</surname><given-names>H</given-names></name><name name-style="western"><surname>Shinohara</surname><given-names>K</given-names></name></person-group> (<year>1952</year>) <article-title>The centipede-fauna of the Tokyo District.</article-title> <source>Acta Arachnologica</source> <volume>13</volume>: <fpage>3</fpage>–<lpage>17</lpage>. doi: <ext-link xlink:type="simple" ext-link-type="doi" xlink:href="10.2476/asjaa.13.3">10.2476/asjaa.13.3</ext-link></mixed-citation></ref><ref id="B149"><mixed-citation xmlns:xlink="http://www.w3.org/1999/xlink" xlink:type="simple">
          <person-group><name name-style="western"><surname>Wang</surname><given-names>Y-HM</given-names></name></person-group> (<year>1956</year>) <article-title>Records of Myriapods on Formosa with description of new species (2).</article-title> <source>Quarterly Journal of the Taiwan Museum</source> <volume>9</volume>: <fpage>155</fpage>–<lpage>159</lpage>.</mixed-citation></ref><ref id="B151"><mixed-citation xmlns:xlink="http://www.w3.org/1999/xlink" xlink:type="simple">
          <person-group><name name-style="western"><surname>Wang</surname><given-names>Y-HM</given-names></name></person-group> (<year>1962</year>) <article-title>Serica Im: The <tp:taxon-name><tp:taxon-name-part taxon-name-part-type="class">Chilopoda</tp:taxon-name-part></tp:taxon-name> of the Philippine Islands (A Revision of the <tp:taxon-name><tp:taxon-name-part taxon-name-part-type="subphylum">Myriapoda</tp:taxon-name-part></tp:taxon-name> of the Philippine Islands Part 2).</article-title> <source>Quarterly Journal of the Taiwan Museum</source> <volume>15</volume>: <fpage>79</fpage>–<lpage>106</lpage>.</mixed-citation></ref><ref id="B161"><mixed-citation xmlns:xlink="http://www.w3.org/1999/xlink" xlink:type="simple">
          <person-group><name name-style="western"><surname>Zhang</surname><given-names>C</given-names></name></person-group> (<year>1992</year>) <article-title><tp:taxon-name><tp:taxon-name-part taxon-name-part-type="genus">Scolopendra</tp:taxon-name-part></tp:taxon-name>.</article-title> <source>Chinese Journal of Zoology</source> <volume>27</volume>: <fpage>8</fpage>–<lpage>11</lpage>.</mixed-citation></ref><ref id="B144"><mixed-citation xmlns:xlink="http://www.w3.org/1999/xlink" xlink:type="simple">
          <person-group><name name-style="western"><surname>Vahtera</surname><given-names>V</given-names></name><name name-style="western"><surname>Edgecombe</surname><given-names>GD</given-names></name><name name-style="western"><surname>Giribet</surname><given-names>G</given-names></name></person-group> (<year>2013</year>) <article-title>Phylogenetics of scolopendromorph centipedes: can denser taxon sampling improve an artificial classification?</article-title> <source>Invertebrate Systematics</source> <volume>27</volume>: <fpage>578</fpage>–<lpage>602</lpage>. doi: <ext-link xlink:type="simple" ext-link-type="doi" xlink:href="10.1071/IS13035">10.1071/IS13035</ext-link></mixed-citation></ref><ref id="B130"><mixed-citation xmlns:xlink="http://www.w3.org/1999/xlink" xlink:type="simple">
          <person-group><name name-style="western"><surname>Siriwut</surname><given-names>W</given-names></name><name name-style="western"><surname>Edgecombe</surname><given-names>GD</given-names></name><name name-style="western"><surname>Sutcharit</surname><given-names>C</given-names></name><name name-style="western"><surname>Tongkerd</surname><given-names>P</given-names></name><name name-style="western"><surname>Panha</surname><given-names>S</given-names></name></person-group> (<year>2015b</year>) <article-title>First record of the African-Indian centipede genus <italic><tp:taxon-name><tp:taxon-name-part taxon-name-part-type="genus">Digitipes</tp:taxon-name-part></tp:taxon-name></italic> Attems, 1930 (<tp:taxon-name><tp:taxon-name-part taxon-name-part-type="order">Scolopendromorpha</tp:taxon-name-part></tp:taxon-name>: <tp:taxon-name><tp:taxon-name-part taxon-name-part-type="subfamily">Otostigminae</tp:taxon-name-part></tp:taxon-name>) from Myanmar, and the systematic position of a new species based on molecular phylogenetics.</article-title> <source>Zootaxa</source> <volume>3931</volume>: <fpage>71</fpage>–<lpage>87</lpage>. doi: <ext-link xlink:type="simple" ext-link-type="doi" xlink:href="10.11646/zootaxa.3931.1.5">10.11646/zootaxa.3931.1.5</ext-link></mixed-citation></ref></ref-list></tp:taxon-treatment>
