# Supplementary material for: A taxonomic review of the centipede genus Scolopendra Linnaeus, 1758 (Scolopendromorpha, Scolopendridae) in mainland Southeast Asia, with description of a new species from Laos
Source: Zookeys. 2016 May 17;(590):1–124. doi: 10.3897/zookeys.590.7950 (PMC4926625; doi:10.3897/zookeys.590.7950)
Supplement: XML Treatment for Scolopendra calcarata [file zookeys.590.7950-treatment6.xml]

<!DOCTYPE tp:taxon-treatment
  PUBLIC "-//TaxonX//DTD Taxonomic Treatment Publishing DTD v0 20100105//EN" "tax-treatment-NSO.dtd">
<tp:taxon-treatment xmlns:tp="http://www.plazi.org/taxpub"><tp:treatment-meta><kwd-group><label>Taxon classification</label><kwd><named-content content-type="kingdom">Animalia</named-content></kwd><kwd><named-content content-type="order">Scolopendromorpha</named-content></kwd><kwd><named-content content-type="family">Scolopendridae</named-content></kwd></kwd-group><mixed-citation publication-type="journal"><person-group><name><surname>Siriwut</surname><given-names>Warut</given-names></name><name><surname>Edgecombe</surname><given-names>Gregory D.</given-names></name><name><surname>Sutcharit</surname><given-names>Chirasak</given-names></name><name><surname>Tongkerd</surname><given-names>Piyoros</given-names></name><name><surname>Panha</surname><given-names>Somsak</given-names></name></person-group><article-title>A taxonomic review of the centipede genus <italic><tp:taxon-name><tp:taxon-name-part taxon-name-part-type="genus">Scolopendra</tp:taxon-name-part></tp:taxon-name></italic> Linnaeus, 1758 (<tp:taxon-name><tp:taxon-name-part taxon-name-part-type="order">Scolopendromorpha</tp:taxon-name-part></tp:taxon-name>, <tp:taxon-name><tp:taxon-name-part taxon-name-part-type="family">Scolopendridae</tp:taxon-name-part></tp:taxon-name>) in mainland Southeast Asia, with description of a new species from Laos</article-title><source>Zookeys</source><day>17</day><month>5</month><year>2016</year><volume>2016</volume><issue>590</issue><fpage>1</fpage><lpage>124</lpage><pub-id pub-id-type="doi">10.3897/zookeys.590.7950</pub-id></mixed-citation></tp:treatment-meta><tp:nomenclature><tp:taxon-name>
              <tp:taxon-name-part taxon-name-part-type="genus">Scolopendra</tp:taxon-name-part>
              <tp:taxon-name-part taxon-name-part-type="species">calcarata</tp:taxon-name-part>
            </tp:taxon-name><tp:taxon-authority>Porat, 1876</tp:taxon-authority><xref ref-type="fig" rid="F9">Figs 9B</xref><xref ref-type="fig" rid="F25">, 25B</xref><xref ref-type="fig" rid="F29">, 29</xref><xref ref-type="fig" rid="F30">, 30</xref><xref ref-type="fig" rid="F31">, 31</xref><xref ref-type="fig" rid="F32">, 32</xref><xref ref-type="fig" rid="F33">, 33</xref><xref ref-type="fig" rid="F34">, 34</xref><xref ref-type="fig" rid="F35">, 35</xref><!--PageBreak--><!--PageBreak--><!--PageBreak--><tp:nomenclature-citation-list><tp:nomenclature-citation><tp:taxon-name>
                  <tp:taxon-name-part taxon-name-part-type="genus">Scolopendra</tp:taxon-name-part> <tp:taxon-name-part taxon-name-part-type="species">calcarata</tp:taxon-name-part></tp:taxon-name><comment>
                
                 Porat, 1876: 10. <xref ref-type="bibr" rid="B48">Haase 1887</xref>: 51. <xref ref-type="bibr" rid="B14">Attems 1930b</xref>: 33. <xref ref-type="bibr" rid="B161">Zhang 1992</xref>: 6, map 1. <xref ref-type="bibr" rid="B114">Schileyko 1995</xref>: 77, fig. 3, <xref ref-type="bibr" rid="B115">1998</xref>: 268, <xref ref-type="bibr" rid="B116">2001</xref>: 434, <xref ref-type="bibr" rid="B117">2007</xref>: 74. <xref ref-type="bibr" rid="B87">Lewis 2010b</xref>: 98. <xref ref-type="bibr" rid="B142">Tran et al. 2013</xref>: 227.</comment></tp:nomenclature-citation></tp:nomenclature-citation-list></tp:nomenclature><tp:treatment-sec sec-type="type locality"><title>Type locality.</title><p>China.</p></tp:treatment-sec><tp:treatment-sec sec-type="material"><title>Material.</title><p>
              <bold>Holotype</bold>: <named-content xmlns:xlink="http://www.w3.org/1999/xlink" content-type="dwc:institutional_code" xlink:type="simple">NHRS</named-content>-KASI 000000042, one female with label “<italic><tp:taxon-name><tp:taxon-name-part taxon-name-part-type="genus">Scolopendra</tp:taxon-name-part> <tp:taxon-name-part taxon-name-part-type="species">calcarata</tp:taxon-name-part></tp:taxon-name></italic> v. Por” from Kina [China] in Kinberg collection (Figs <xref ref-type="fig" rid="F32">32</xref>, <xref ref-type="fig" rid="F33">33</xref>).</p><fig id="F30" position="float" orientation="portrait"><label>Figure 30.</label><caption><p>
          <italic><tp:taxon-name><tp:taxon-name-part taxon-name-part-type="genus">Scolopendra</tp:taxon-name-part> <tp:taxon-name-part taxon-name-part-type="species">calcarata</tp:taxon-name-part></tp:taxon-name></italic> (<named-content xmlns:xlink="http://www.w3.org/1999/xlink" content-type="dwc:institutional_code" xlink:type="simple">CUMZ</named-content> 00418): <bold>A</bold> Tooth-plates <bold>B</bold> Cephalic plate and trunk segments 1–3 <bold>C</bold> Forcipular segment <bold>D–F</bold> Spiracles 3, 5 and 8, respectively.</p></caption><graphic xmlns:xlink="http://www.w3.org/1999/xlink" xlink:href="zookeys-590-001-g030.jpg" position="float" orientation="portrait" xlink:type="simple" id="oo_89020.jpg"/></fig><fig id="F31" position="float" orientation="portrait"><label>Figure 31.</label><caption><p>
          <italic><tp:taxon-name><tp:taxon-name-part taxon-name-part-type="genus">Scolopendra</tp:taxon-name-part> <tp:taxon-name-part taxon-name-part-type="species">calcarata</tp:taxon-name-part></tp:taxon-name></italic> (<named-content xmlns:xlink="http://www.w3.org/1999/xlink" content-type="dwc:institutional_code" xlink:type="simple">CUMZ</named-content> 00418): <bold>A</bold> Tergites 8–12 <bold>B</bold> Sternite of ultimate leg-bearing segment and coxopleura <bold>C</bold> Tergite of ultimate leg-bearing segment <bold>D</bold> Sternites 10–12 <bold>E–F</bold> Dorsal and ventral views of ultimate leg prefemora.</p></caption><graphic xmlns:xlink="http://www.w3.org/1999/xlink" xlink:href="zookeys-590-001-g031.jpg" position="float" orientation="portrait" xlink:type="simple" id="oo_89021.jpg"/></fig><fig id="F32" position="float" orientation="portrait"><label>Figure 32.</label><caption><p>
          <italic><tp:taxon-name><tp:taxon-name-part taxon-name-part-type="genus">Scolopendra</tp:taxon-name-part> <tp:taxon-name-part taxon-name-part-type="species">calcarata</tp:taxon-name-part></tp:taxon-name></italic> (Holotype <named-content xmlns:xlink="http://www.w3.org/1999/xlink" content-type="dwc:institutional_code" xlink:type="simple">NHRS</named-content>–KASI 000000042): <bold>A</bold> Cephalic plate and trunk segments 1–5 <bold>B</bold> Tergites 8–11 <bold>C</bold> Tooth-plates <bold>D</bold> Forcipular segment <bold>E–F</bold> Spiracles 3 and 5, respectively.</p></caption><graphic xmlns:xlink="http://www.w3.org/1999/xlink" xlink:href="zookeys-590-001-g032.jpg" position="float" orientation="portrait" xlink:type="simple" id="oo_89022.jpg"/></fig><fig id="F33" position="float" orientation="portrait"><label>Figure 33.</label><caption><p>
          <italic><tp:taxon-name><tp:taxon-name-part taxon-name-part-type="genus">Scolopendra</tp:taxon-name-part> <tp:taxon-name-part taxon-name-part-type="species">calcarata</tp:taxon-name-part></tp:taxon-name></italic> (Holotype <named-content xmlns:xlink="http://www.w3.org/1999/xlink" content-type="dwc:institutional_code" xlink:type="simple">NHRS</named-content>–KASI 000000042): <bold>A</bold> Sternites 10–12 <bold>B</bold> Sternite of ultimate leg-bearing segment, coxopleura and ventral view of ultimate legs <bold>C</bold> Tergite of ultimate leg-bearing segment and dorsal view of legs 20 and ultimate legs.</p></caption><graphic xmlns:xlink="http://www.w3.org/1999/xlink" xlink:href="zookeys-590-001-g033.jpg" position="float" orientation="portrait" xlink:type="simple" id="oo_89023.jpg"/></fig></tp:treatment-sec><tp:treatment-sec sec-type="material"><title>Additional material.</title><p>
              <bold>Thailand</bold> — <named-content xmlns:xlink="http://www.w3.org/1999/xlink" content-type="dwc:institutional_code" xlink:type="simple">CUMZ</named-content> 00417, one spm., Wat Mae Long, Mae Chaem, Chiang Mai (<named-content xmlns:xlink="http://www.w3.org/1999/xlink" content-type="dwc:verbatimCoordinates" xlink:type="simple"><named-content content-type="geo-json" specific-use="{&#34;type&#34;:&#34;Point&#34;,&#34;coordinates&#34;:[98.439723,18.228421]}" xlink:type="simple">18°13'42.315"N, 98°26'23.003"E</named-content></named-content>). <named-content xmlns:xlink="http://www.w3.org/1999/xlink" content-type="dwc:institutional_code" xlink:type="simple">CUMZ</named-content> 00418, one spm., Lan <!--PageBreak-->Sang Waterfall, Mueang, Tak (<named-content xmlns:xlink="http://www.w3.org/1999/xlink" content-type="dwc:verbatimCoordinates" xlink:type="simple"><named-content content-type="geo-json" specific-use="{&#34;type&#34;:&#34;Point&#34;,&#34;coordinates&#34;:[99.010956,16.776906]}" xlink:type="simple">16°46'36.861"N, 99°0'39.441"E</named-content></named-content>). <named-content xmlns:xlink="http://www.w3.org/1999/xlink" content-type="dwc:institutional_code" xlink:type="simple">CUMZ</named-content> 00312, one spm., Chong Kao Khat (Hellfire Pass), Kanchanaburi (<named-content xmlns:xlink="http://www.w3.org/1999/xlink" content-type="dwc:verbatimCoordinates" xlink:type="simple"><named-content content-type="geo-json" specific-use="{&#34;type&#34;:&#34;Point&#34;,&#34;coordinates&#34;:[98.929917,14.379889]}" xlink:type="simple">14°22'47.6"N, 98°55'47.7"E</named-content></named-content>).</p></tp:treatment-sec><tp:treatment-sec sec-type="diagnosis"><title>Diagnosis.</title><p>17 antennal articles, 4–6 basal articles glabrous dorsally. Each tooth-plate with 5–8 teeth. Tergites 3–20 with paramedian sutures. Complete margination only on tergite of ultimate leg-bearing segment. Tergite of ultimate leg-bearing segment without depression or median suture. Incomplete paramedian sutures on sternites. Coxopleural process with 3–4 apical, 0–3 subapical and 0–1 lateral spines, without dorsal spine. Ultimate leg prefemora with 4–12 <abbrev xmlns:xlink="http://www.w3.org/1999/xlink" xlink:title="ventro-lateral spine" xlink:type="simple">VL</abbrev>, 0–12 <abbrev xmlns:xlink="http://www.w3.org/1999/xlink" xlink:title="ventro-median spine" xlink:type="simple">VM</abbrev>, 1–5 <abbrev xmlns:xlink="http://www.w3.org/1999/xlink" xlink:title="median spine" xlink:type="simple">M</abbrev>, 2 <abbrev xmlns:xlink="http://www.w3.org/1999/xlink" xlink:title="dorso-median spine" xlink:type="simple">DM</abbrev>, prefemoral process with 3–5 spines. One tarsal spur on legs 1–21.</p></tp:treatment-sec><tp:treatment-sec sec-type="description"><title>Composite description.</title><p>Body length up to 5.3 cm. Blackish colouration on most of dorsal part of body. Cephalic plate dichromatic; anterior part of cephalic plate dark blue or black, posterior margin green yellowish (Fig. <xref ref-type="fig" rid="F30">30B</xref>). Antenna dark blue. Tergites dark blue or nearly blackish. All legs light blue, their basal part yellowish. Cephalic plate with median sulcus on anterior part. Posterior part of cephalic plate without paramedian sulci.</p><p>Antenna usually with 17 articles, basal 4–6 subcylindrical, glabrous dorsally (Fig. <xref ref-type="fig" rid="F34">34C</xref>), 3.3 glabrous articles ventrally. Antenna reaching segments 3–4. Forcipular trochanteroprefemoral process with denticles in two groups, one apical and 2–3 inner. Tooth-plates with 5–8 teeth (Figs <xref ref-type="fig" rid="F30">30A</xref>, <xref ref-type="fig" rid="F34">34A–B</xref>). Tooth-plate with straight, transverse basal suture. Coxosternite smooth, without median suture (Figs <xref ref-type="fig" rid="F30">30C</xref>, <xref ref-type="fig" rid="F34">34E</xref>). Article 2 of second maxillary telopodite with spur.</p><fig id="F34" position="float" orientation="portrait"><label>Figure 34.</label><caption><p>
          <italic><tp:taxon-name><tp:taxon-name-part taxon-name-part-type="genus">Scolopendra</tp:taxon-name-part> <tp:taxon-name-part taxon-name-part-type="species">calcarata</tp:taxon-name-part></tp:taxon-name></italic> (<named-content xmlns:xlink="http://www.w3.org/1999/xlink" content-type="dwc:institutional_code" xlink:type="simple">CUMZ</named-content> 00418): <bold>A–B</bold> Variation of teeth on tooth-plates <bold>C</bold> Cephalic plate and basal antennal articles <bold>D</bold> Tergites 9–11 <bold>E</bold> Forcipular segment.</p></caption><graphic xmlns:xlink="http://www.w3.org/1999/xlink" xlink:href="zookeys-590-001-g034.jpg" position="float" orientation="portrait" xlink:type="simple" id="oo_89024.jpg"/></fig><!--PageBreak--><!--PageBreak--><!--PageBreak--><p>Anterior margin of T1 underlying cephalic plate (Figs <xref ref-type="fig" rid="F30">30B</xref>, <xref ref-type="fig" rid="F34">34C</xref>). Complete paramedian sutures from TT3–4; tergite margination only on T21 (starting on T15 in holotype). Tergite surfaces (Figs <xref ref-type="fig" rid="F31">31A</xref>, <xref ref-type="fig" rid="F34">34D</xref>) smooth, without median sulci. Tergite of ultimate leg-bearing segment with curved, acute posterior margin (Figs <xref ref-type="fig" rid="F31">31C</xref>, <xref ref-type="fig" rid="F35">35E</xref>), lacking median furrow or depression; ratio of width: length of tergite of ultimate leg-bearing segment 0.87:1. Sternites (Figs <xref ref-type="fig" rid="F31">31D</xref>, <xref ref-type="fig" rid="F35">35A</xref>) with incomplete paramedian sutures occupying anterior 10–30%. Surface of sternites smooth, without depression. Sternite of ultimate leg-bearing segment (Figs <xref ref-type="fig" rid="F31">31B</xref>, <xref ref-type="fig" rid="F35">35D</xref>) with sides converging posteriorly. Pore-field on coxopleuron terminating well beneath margin of tergite of ultimate leg-bearing segment, dorsal margin of pore area elevated equally along its length.</p><fig id="F35" position="float" orientation="portrait"><label>Figure 35.</label><caption><p>
          <italic><tp:taxon-name><tp:taxon-name-part taxon-name-part-type="genus">Scolopendra</tp:taxon-name-part> <tp:taxon-name-part taxon-name-part-type="species">calcarata</tp:taxon-name-part></tp:taxon-name></italic> (<named-content xmlns:xlink="http://www.w3.org/1999/xlink" content-type="dwc:institutional_code" xlink:type="simple">CUMZ</named-content> 00418): <bold>A</bold> Sternites 9–11 <bold>B–C</bold> Dorsal and ventral views, respectively, of ultimate leg prefemora <bold>D</bold> Sternite of ultimate leg-bearing segment and coxopleura <bold>E</bold> Tergite of ultimate leg-bearing segment.</p></caption><graphic xmlns:xlink="http://www.w3.org/1999/xlink" xlink:href="zookeys-590-001-g035.jpg" position="float" orientation="portrait" xlink:type="simple" id="oo_89025.jpg"/></fig><p>Coxopleural process moderately long, with 3–4 apical, 0–3 subapical and 0–1 lateral spines, without dorsal spine. Pore-free area extending 50–75% length from distal part of coxopleural process to margin of sternite of ultimate leg-bearing segment (Figs <xref ref-type="fig" rid="F31">31B</xref>, <xref ref-type="fig" rid="F35">35D</xref>).</p><p>All legs with small setae, without tibial spur. One tarsal spur on legs 1–21. Ultimate legs moderately long and slender, with ratios of lengths of prefemur and femur 1.2:1, femur and tibia 1.2:1, tibia and tarsus 2 1.4:1.; tarsus 1 and tarsus 2 2.6:1. Prefemoral spines (Figs <xref ref-type="fig" rid="F31">31E–F</xref>, <xref ref-type="fig" rid="F35">35B–C</xref>): 4–7 <abbrev xmlns:xlink="http://www.w3.org/1999/xlink" xlink:title="ventro-lateral spine" xlink:type="simple">VL</abbrev>, 0–3 <abbrev xmlns:xlink="http://www.w3.org/1999/xlink" xlink:title="ventro-median spine" xlink:type="simple">VM</abbrev>, 1–5 <abbrev xmlns:xlink="http://www.w3.org/1999/xlink" xlink:title="median spine" xlink:type="simple">M</abbrev>, 1–7 <abbrev xmlns:xlink="http://www.w3.org/1999/xlink" xlink:title="dorso-median spine" xlink:type="simple">DM</abbrev>, prefemoral process with 2–5 spines.</p><p>Genital segments well developed, reaching longer than distance between posterior margin of sternite of ultimate leg-bearing segment and distal part of coxopleural process. Sternite of genital segment 1 round and convex posteriorly, with median suture (Fig. <xref ref-type="fig" rid="F25">25B</xref>). In male, sternite of genital segment 2 well developed. Tergites of genital segments with small setae.</p></tp:treatment-sec><tp:treatment-sec sec-type="discussion"><title>Discussion.</title><p>This montane species was sometimes collected together with other scolopendrids such as species of <italic><tp:taxon-name><tp:taxon-name-part taxon-name-part-type="genus">Otostigmus</tp:taxon-name-part></tp:taxon-name></italic> and <italic><tp:taxon-name><tp:taxon-name-part taxon-name-part-type="genus">Rhysida</tp:taxon-name-part></tp:taxon-name></italic>. External phenotypic characters are similar to <italic><tp:taxon-name><tp:taxon-name-part taxon-name-part-type="genus">Scolopendra</tp:taxon-name-part> <tp:taxon-name-part taxon-name-part-type="species">pinguis</tp:taxon-name-part></tp:taxon-name></italic> but the unique, diagnostic character that permits species identification is the presence of a tarsal spur on the ultimate legs, which is atypical for <italic><tp:taxon-name><tp:taxon-name-part taxon-name-part-type="genus">Scolopendra</tp:taxon-name-part></tp:taxon-name></italic>. However, this character has been reported in some individuals of a few other <italic><tp:taxon-name><tp:taxon-name-part taxon-name-part-type="genus">Scolopendra</tp:taxon-name-part></tp:taxon-name></italic> species in Southeast Asia, notably <italic><tp:taxon-name><tp:taxon-name-part taxon-name-part-type="genus">Scolopendra</tp:taxon-name-part> <tp:taxon-name-part taxon-name-part-type="species">subcrustalis</tp:taxon-name-part></tp:taxon-name></italic> (see <xref ref-type="bibr" rid="B68">Kronmüller 2009</xref>, <xref ref-type="bibr" rid="B87">Lewis 2010b</xref>). We also recorded the occurrence of a tarsal spur on the ultimate leg in two juveniles of <italic><tp:taxon-name><tp:taxon-name-part taxon-name-part-type="genus">Scolopendra</tp:taxon-name-part> <tp:taxon-name-part taxon-name-part-type="species">subspinipes</tp:taxon-name-part></tp:taxon-name></italic> from Yokohama, Japan (<named-content xmlns:xlink="http://www.w3.org/1999/xlink" content-type="dwc:institutional_code" xlink:type="simple">NHMW</named-content> 758). For this reason, variation in tarsal spurs on legs needs to be used cautiously for justification of species boundaries when sample size is limited. However, <italic><tp:taxon-name><tp:taxon-name-part taxon-name-part-type="genus">Scolopendra</tp:taxon-name-part> <tp:taxon-name-part taxon-name-part-type="species">calcarata</tp:taxon-name-part></tp:taxon-name></italic> is readily distinguished morphologically from <italic><tp:taxon-name><tp:taxon-name-part taxon-name-part-type="genus">Scolopendra</tp:taxon-name-part> <tp:taxon-name-part taxon-name-part-type="species">subspinipes</tp:taxon-name-part></tp:taxon-name></italic> s.l. and <italic><tp:taxon-name><tp:taxon-name-part taxon-name-part-type="genus">Scolopendra</tp:taxon-name-part> <tp:taxon-name-part taxon-name-part-type="species">subcrustalis</tp:taxon-name-part></tp:taxon-name></italic> by the number of glabrous antennal articles (four glabrous dorsally), only the tergite of the ultimate leg-bearing segment showing margination, sternites with incomplete paramedian sutures, and 4–5 apical and subapical spines on the coxopleural process. All specimens from Thailand and the description of Vietnamese populations by <xref ref-type="bibr" rid="B114">Schileyko (1995)</xref> consistently exhibited a tarsal spur on the ultimate legs. However, some characteristics seem to be variable between these two populations, such as a count of six glabrous antennal articles in Vietnam versus four in Thailand (four in the original description), the last <!--PageBreak--><!--PageBreak--><!--PageBreak--><!--PageBreak--><!--PageBreak-->4–6 tergites marginated versus only the tergite of the ultimate leg-bearing segment (but in original description, margination starting from TT12 (13)), the sternite of the ultimate leg-bearing segment with a median depression versus its absence, and the arrangement of spines on the ultimate leg prefemur. With respect to the latter, Vietnamese populations exhibited 9–12 <abbrev xmlns:xlink="http://www.w3.org/1999/xlink" xlink:title="ventro-lateral spine" xlink:type="simple">VL</abbrev>, 11–12 <abbrev xmlns:xlink="http://www.w3.org/1999/xlink" xlink:title="ventro-median spine" xlink:type="simple">VM</abbrev>, 2–3 both <abbrev xmlns:xlink="http://www.w3.org/1999/xlink" xlink:title="median spine" xlink:type="simple">M</abbrev> and <abbrev xmlns:xlink="http://www.w3.org/1999/xlink" xlink:title="dorso-median spine" xlink:type="simple">DM</abbrev>, and 2 spines on the prefemoral process versus 4–7 <abbrev xmlns:xlink="http://www.w3.org/1999/xlink" xlink:title="ventro-lateral spine" xlink:type="simple">VL</abbrev>, 0–3 <abbrev xmlns:xlink="http://www.w3.org/1999/xlink" xlink:title="ventro-median spine" xlink:type="simple">VM</abbrev>, 1–2 <abbrev xmlns:xlink="http://www.w3.org/1999/xlink" xlink:title="median spine" xlink:type="simple">M</abbrev>, 1–2 <abbrev xmlns:xlink="http://www.w3.org/1999/xlink" xlink:title="dorso-median spine" xlink:type="simple">DM</abbrev>, and 2–4 spines on the prefemoral process in Thai populations.</p><p>Morphological similarity between <italic><tp:taxon-name><tp:taxon-name-part taxon-name-part-type="genus">Scolopendra</tp:taxon-name-part> <tp:taxon-name-part taxon-name-part-type="species">calcarata</tp:taxon-name-part></tp:taxon-name></italic> and <italic><tp:taxon-name><tp:taxon-name-part taxon-name-part-type="genus">Scolopendra</tp:taxon-name-part> <tp:taxon-name-part taxon-name-part-type="species">pinguis</tp:taxon-name-part></tp:taxon-name></italic> is indicated by several characteristics, including the number of antennal articles, the shape of teeth on the forcipular tooth-plates (these being in the form of minute denticles), and the number of spines on the coxopleural process. In addition, the habitat preferences of these two species resemble each other, both of them being found only in montane territory, and they also show similar dichromatic colouration patterns. There is no evidence from our survey that these two species are distributed sympatrically. These characters are consistent with the molecular phylogeny, which resolves these two species as sister taxa.</p></tp:treatment-sec><tp:treatment-sec sec-type="distribution"><title>Distribution.</title><p>This species is quite rare in tropical mainland Southeast Asia, usually distributed along mountain ranges in the western territory of Thailand (Fig. <xref ref-type="fig" rid="F29">29</xref>). A few specimens were found in the eastern plateau. <xref ref-type="bibr" rid="B114">Schileyko (1995</xref>, <xref ref-type="bibr" rid="B117">2007</xref>) also reported material from northern Vietnam, and <xref ref-type="bibr" rid="B161">Zhang (1992)</xref> recorded <italic><tp:taxon-name><tp:taxon-name-part taxon-name-part-type="genus">Scolopendra</tp:taxon-name-part> <tp:taxon-name-part taxon-name-part-type="species">calcarata</tp:taxon-name-part></tp:taxon-name></italic> in southern China. We combine all records of this species from previous literature and our new collections to provide and updated distribution as follows: <bold>Southeast Asia</bold>: Thailand (Kanchanaburi, Tak and Chiang Mai) and Vietnam (fide <xref ref-type="bibr" rid="B117">Schileyko (2007)</xref>: Mai Chau, Tam Dao National Park, Cat Ba National Park and Ba Vi National Park). <bold>East Asia</bold>: South China.</p></tp:treatment-sec><tp:treatment-sec><!--Section generated to contain objects referenced in tp:taxon-treatment.--><fig id="F9" position="float" orientation="portrait"><label>Figure 9.</label><caption><p>Habitus photographs of <italic><tp:taxon-name><tp:taxon-name-part taxon-name-part-type="genus">Scolopendra</tp:taxon-name-part></tp:taxon-name></italic> species: <bold>A</bold> <italic><tp:taxon-name><tp:taxon-name-part taxon-name-part-type="genus">Scolopendra</tp:taxon-name-part> <tp:taxon-name-part taxon-name-part-type="species">subspinipes</tp:taxon-name-part></tp:taxon-name></italic> (Singapore, <named-content xmlns:xlink="http://www.w3.org/1999/xlink" content-type="dwc:institutional_code" xlink:type="simple">CUMZ</named-content> 00315) <bold>B</bold> <italic><tp:taxon-name><tp:taxon-name-part taxon-name-part-type="genus">Scolopendra</tp:taxon-name-part> <tp:taxon-name-part taxon-name-part-type="species">calcarata</tp:taxon-name-part></tp:taxon-name></italic> (Thailand, <named-content xmlns:xlink="http://www.w3.org/1999/xlink" content-type="dwc:institutional_code" xlink:type="simple">CUMZ</named-content> 00418) <bold>C</bold> <italic><tp:taxon-name><tp:taxon-name-part taxon-name-part-type="genus">Scolopendra</tp:taxon-name-part> <tp:taxon-name-part taxon-name-part-type="species">japonica</tp:taxon-name-part></tp:taxon-name></italic> (Colour morph 2: Laos, <named-content xmlns:xlink="http://www.w3.org/1999/xlink" content-type="dwc:institutional_code" xlink:type="simple">CUMZ</named-content> 00298).</p></caption><graphic xmlns:xlink="http://www.w3.org/1999/xlink" xlink:href="zookeys-590-001-g009.jpg" position="float" orientation="portrait" xlink:type="simple" id="oo_88999.jpg"/></fig><fig id="F25" position="float" orientation="portrait"><label>Figure 25.</label><caption><p>Genital segment(s) in some preserved <italic><tp:taxon-name><tp:taxon-name-part taxon-name-part-type="genus">Scolopendra</tp:taxon-name-part></tp:taxon-name></italic> specimens: <bold>A</bold> <italic><tp:taxon-name><tp:taxon-name-part taxon-name-part-type="genus">Scolopendra</tp:taxon-name-part> <tp:taxon-name-part taxon-name-part-type="species">dehaani</tp:taxon-name-part></tp:taxon-name></italic> (male) <bold>B</bold> <italic><tp:taxon-name><tp:taxon-name-part taxon-name-part-type="genus">Scolopendra</tp:taxon-name-part> <tp:taxon-name-part taxon-name-part-type="species">calcarata</tp:taxon-name-part></tp:taxon-name></italic> (female) <bold>C</bold> <italic><tp:taxon-name><tp:taxon-name-part taxon-name-part-type="genus">Scolopendra</tp:taxon-name-part> <tp:taxon-name-part taxon-name-part-type="species">pinguis</tp:taxon-name-part></tp:taxon-name></italic> (male) <bold>D</bold> <italic><tp:taxon-name><tp:taxon-name-part taxon-name-part-type="genus">Scolopendra</tp:taxon-name-part> <tp:taxon-name-part taxon-name-part-type="species">morsitans</tp:taxon-name-part></tp:taxon-name></italic> (male).</p></caption><graphic xmlns:xlink="http://www.w3.org/1999/xlink" xlink:href="zookeys-590-001-g025.jpg" position="float" orientation="portrait" xlink:type="simple" id="oo_89015.jpg"/></fig><fig id="F29" position="float" orientation="portrait"><label>Figure 29.</label><caption><p>Distribution map of six <italic><tp:taxon-name><tp:taxon-name-part taxon-name-part-type="genus">Scolopendra</tp:taxon-name-part></tp:taxon-name></italic> species in Southeast Asia and China-Japan Sea (small map): Filled and blank colours refer to localities from the present study and in the literature, respectively.</p></caption><graphic xmlns:xlink="http://www.w3.org/1999/xlink" xlink:href="zookeys-590-001-g029.jpg" position="float" orientation="portrait" xlink:type="simple" id="oo_89019.jpg"/></fig></tp:treatment-sec><ref-list><ref id="B48"><mixed-citation xmlns:xlink="http://www.w3.org/1999/xlink" xlink:type="simple">
          <person-group><name name-style="western"><surname>Haase</surname><given-names>E</given-names></name></person-group> (<year>1887</year>) <article-title>Die Indisch-Australischen Myriopoden. 1. Chilopoden.</article-title> <source>Abhandlungen und Berichte des Königlichen zoologischen und anthropologisch-ethnographischen Museum zu Dresden</source> <volume>4</volume>: <fpage>1</fpage>–<lpage>118</lpage>.</mixed-citation></ref><ref id="B14"><mixed-citation xmlns:xlink="http://www.w3.org/1999/xlink" xlink:type="simple">
          <person-group><name name-style="western"><surname>Attems</surname><given-names>C</given-names></name></person-group> (<year>1930b</year>) <source><tp:taxon-name><tp:taxon-name-part taxon-name-part-type="subphylum">Myriapoda</tp:taxon-name-part></tp:taxon-name> 2. <tp:taxon-name><tp:taxon-name-part taxon-name-part-type="order">Scolopendromorpha</tp:taxon-name-part></tp:taxon-name>.</source> <publisher-name>Walter de Gruyter</publisher-name>, <publisher-loc>Berlin</publisher-loc>, <size units="page">308 pp</size>.</mixed-citation></ref><ref id="B161"><mixed-citation xmlns:xlink="http://www.w3.org/1999/xlink" xlink:type="simple">
          <person-group><name name-style="western"><surname>Zhang</surname><given-names>C</given-names></name></person-group> (<year>1992</year>) <article-title><tp:taxon-name><tp:taxon-name-part taxon-name-part-type="genus">Scolopendra</tp:taxon-name-part></tp:taxon-name>.</article-title> <source>Chinese Journal of Zoology</source> <volume>27</volume>: <fpage>8</fpage>–<lpage>11</lpage>.</mixed-citation></ref><ref id="B114"><mixed-citation xmlns:xlink="http://www.w3.org/1999/xlink" xlink:type="simple">
          <person-group><name name-style="western"><surname>Schileyko</surname><given-names>AA</given-names></name></person-group> (<year>1995</year>) <article-title>The scolopendromorph centipedes of Vietnam (<tp:taxon-name><tp:taxon-name-part taxon-name-part-type="class">Chilopoda</tp:taxon-name-part></tp:taxon-name>: <tp:taxon-name><tp:taxon-name-part taxon-name-part-type="order">Scolopendromorpha</tp:taxon-name-part></tp:taxon-name>). Part 2.</article-title> <source><tp:taxon-name><tp:taxon-name-part taxon-name-part-type="phylum">Arthropoda</tp:taxon-name-part></tp:taxon-name> Selecta</source> <volume>4</volume>: <fpage>73</fpage>–<lpage>87</lpage>.</mixed-citation></ref><ref id="B115"><mixed-citation xmlns:xlink="http://www.w3.org/1999/xlink" xlink:type="simple">
          <person-group><name name-style="western"><surname>Schileyko</surname><given-names>AA</given-names></name></person-group> (<year>1998</year>) <article-title>Some <tp:taxon-name><tp:taxon-name-part taxon-name-part-type="class">Chilopoda</tp:taxon-name-part></tp:taxon-name> from Sa Pa and Muong Cha, North Vietnam. Biological diversity of Vietnam.</article-title> <source>Data on Zoological and Botanical Studies in Fansipan Mountains (North Vietnam)</source>, <fpage>262</fpage>–<lpage>270</lpage>.</mixed-citation></ref><ref id="B116"><mixed-citation xmlns:xlink="http://www.w3.org/1999/xlink" xlink:type="simple">
          <person-group><name name-style="western"><surname>Schileyko</surname><given-names>AA</given-names></name></person-group> (<year>2001</year>) <article-title>New data on chilopod centipedes of Vietnam. Biological Diversity of Vietnam.</article-title> <source>Data on Zoological and Botanical Studies in Vu Quang National Park (Ha Tinh Province, Vietnam)</source>, <fpage>417</fpage>–<lpage>445</lpage>.</mixed-citation></ref><ref id="B117"><mixed-citation xmlns:xlink="http://www.w3.org/1999/xlink" xlink:type="simple">
          <person-group><name name-style="western"><surname>Schileyko</surname><given-names>AA</given-names></name></person-group> (<year>2007</year>) <article-title>The scolopendromorph centipedes (<tp:taxon-name><tp:taxon-name-part taxon-name-part-type="class">Chilopoda</tp:taxon-name-part></tp:taxon-name>) of Vietnam, with contributions to the faunas of Cambodia and Laos. Part 3.</article-title> <source><tp:taxon-name><tp:taxon-name-part taxon-name-part-type="phylum">Arthropoda</tp:taxon-name-part></tp:taxon-name> Selecta</source> <volume>16</volume>: <fpage>71</fpage>–<lpage>95</lpage>.</mixed-citation></ref><ref id="B87"><mixed-citation xmlns:xlink="http://www.w3.org/1999/xlink" xlink:type="simple">
          <person-group><name name-style="western"><surname>Lewis</surname><given-names>JGE</given-names></name></person-group> (<year>2010b</year>) <article-title>A key and annotated list of the <italic><tp:taxon-name><tp:taxon-name-part taxon-name-part-type="genus">Scolopendra</tp:taxon-name-part></tp:taxon-name></italic> species of the Old World with a reappraisal of <italic><tp:taxon-name><tp:taxon-name-part taxon-name-part-type="genus">Arthrorhabdus</tp:taxon-name-part></tp:taxon-name></italic> (<tp:taxon-name><tp:taxon-name-part taxon-name-part-type="class">Chilopoda</tp:taxon-name-part></tp:taxon-name>: <tp:taxon-name><tp:taxon-name-part taxon-name-part-type="order">Scolopendromorpha</tp:taxon-name-part></tp:taxon-name>: <tp:taxon-name><tp:taxon-name-part taxon-name-part-type="family">Scolopendridae</tp:taxon-name-part></tp:taxon-name>).</article-title> <source>International Journal of Myriapodology</source> <volume>3</volume>: <fpage>83</fpage>–<lpage>122</lpage>. doi: <ext-link xlink:type="simple" ext-link-type="doi" xlink:href="10.1163/187525410X12578602960380">10.1163/187525410X12578602960380</ext-link></mixed-citation></ref><ref id="B142"><mixed-citation xmlns:xlink="http://www.w3.org/1999/xlink" xlink:type="simple">
          <person-group><name name-style="western"><surname>Tran</surname><given-names>BTT</given-names></name><name name-style="western"><surname>Le</surname><given-names>SX</given-names></name><name name-style="western"><surname>Nguyen</surname><given-names>AD</given-names></name></person-group> (<year>2013</year>) <article-title>An annotated checklist of centipedes (<tp:taxon-name><tp:taxon-name-part taxon-name-part-type="class">Chilopoda</tp:taxon-name-part></tp:taxon-name>) of Vietnam.</article-title> <source>Zootaxa</source> <volume>3722</volume>: <fpage>219</fpage>–<lpage>244</lpage>. doi: <ext-link xlink:type="simple" ext-link-type="doi" xlink:href="10.11646/zootaxa.3722.2.6">10.11646/zootaxa.3722.2.6</ext-link></mixed-citation></ref><ref id="B68"><mixed-citation xmlns:xlink="http://www.w3.org/1999/xlink" xlink:type="simple">
          <person-group><name name-style="western"><surname>Kronmüller</surname><given-names>C</given-names></name></person-group> (<year>2009</year>) <article-title>A new species of Scolopender from the Philippines (<tp:taxon-name><tp:taxon-name-part taxon-name-part-type="class">Chilopoda</tp:taxon-name-part></tp:taxon-name>: <tp:taxon-name><tp:taxon-name-part taxon-name-part-type="family">Scolopendridae</tp:taxon-name-part></tp:taxon-name>).</article-title> <source><tp:taxon-name><tp:taxon-name-part taxon-name-part-type="phylum">Arthropoda</tp:taxon-name-part></tp:taxon-name></source> <volume>17</volume>: <fpage>48</fpage>–<lpage>51</lpage>.</mixed-citation></ref></ref-list></tp:taxon-treatment>
