# Supplementary material for: A taxonomic review of the centipede genus Scolopendra Linnaeus, 1758 (Scolopendromorpha, Scolopendridae) in mainland Southeast Asia, with description of a new species from Laos
Source: Zookeys. 2016 May 17;(590):1–124. doi: 10.3897/zookeys.590.7950 (PMC4926625; doi:10.3897/zookeys.590.7950)
Supplement: XML Treatment for Scolopendra japonica [file zookeys.590.7950-treatment7.xml]

<!DOCTYPE tp:taxon-treatment
  PUBLIC "-//TaxonX//DTD Taxonomic Treatment Publishing DTD v0 20100105//EN" "tax-treatment-NSO.dtd">
<tp:taxon-treatment xmlns:tp="http://www.plazi.org/taxpub"><tp:treatment-meta><kwd-group><label>Taxon classification</label><kwd><named-content content-type="kingdom">Animalia</named-content></kwd><kwd><named-content content-type="order">Scolopendromorpha</named-content></kwd><kwd><named-content content-type="family">Scolopendridae</named-content></kwd></kwd-group><mixed-citation publication-type="journal"><person-group><name><surname>Siriwut</surname><given-names>Warut</given-names></name><name><surname>Edgecombe</surname><given-names>Gregory D.</given-names></name><name><surname>Sutcharit</surname><given-names>Chirasak</given-names></name><name><surname>Tongkerd</surname><given-names>Piyoros</given-names></name><name><surname>Panha</surname><given-names>Somsak</given-names></name></person-group><article-title>A taxonomic review of the centipede genus <italic><tp:taxon-name><tp:taxon-name-part taxon-name-part-type="genus">Scolopendra</tp:taxon-name-part></tp:taxon-name></italic> Linnaeus, 1758 (<tp:taxon-name><tp:taxon-name-part taxon-name-part-type="order">Scolopendromorpha</tp:taxon-name-part></tp:taxon-name>, <tp:taxon-name><tp:taxon-name-part taxon-name-part-type="family">Scolopendridae</tp:taxon-name-part></tp:taxon-name>) in mainland Southeast Asia, with description of a new species from Laos</article-title><source>Zookeys</source><day>17</day><month>5</month><year>2016</year><volume>2016</volume><issue>590</issue><fpage>1</fpage><lpage>124</lpage><pub-id pub-id-type="doi">10.3897/zookeys.590.7950</pub-id></mixed-citation></tp:treatment-meta><tp:nomenclature><tp:taxon-name>
              <tp:taxon-name-part taxon-name-part-type="genus">Scolopendra</tp:taxon-name-part>
              <tp:taxon-name-part taxon-name-part-type="species">japonica</tp:taxon-name-part>
            </tp:taxon-name><tp:taxon-authority>Koch, 1878</tp:taxon-authority><xref ref-type="fig" rid="F7">Figs 7D</xref><xref ref-type="fig" rid="F9">, 9C</xref><xref ref-type="fig" rid="F29">, 29</xref><xref ref-type="fig" rid="F36">, 36</xref><xref ref-type="fig" rid="F37">, 37</xref><xref ref-type="fig" rid="F38">, 38</xref><xref ref-type="fig" rid="F39">, 39</xref><xref ref-type="fig" rid="F40">, 40</xref><xref ref-type="fig" rid="F41">, 41</xref><tp:nomenclature-citation-list><tp:nomenclature-citation><tp:taxon-name>
                  <tp:taxon-name-part taxon-name-part-type="genus">Scolopendra</tp:taxon-name-part> <tp:taxon-name-part taxon-name-part-type="species">japonica</tp:taxon-name-part></tp:taxon-name><comment>
                
                 Koch, 1878: 790. <xref ref-type="bibr" rid="B39">Daday 1889</xref>: 149. <xref ref-type="bibr" rid="B48">Haase 1887</xref>: 48, pl. 3, fig. 48. Takakuwa 1942: 41, <xref ref-type="bibr" rid="B136">1943</xref>: 171, <xref ref-type="bibr" rid="B137">1947</xref>: 938. <xref ref-type="bibr" rid="B70">Kronmüller 2012</xref>: 24, figs 3D, 4B.</comment></tp:nomenclature-citation><tp:nomenclature-citation><tp:taxon-name>
                  <tp:taxon-name-part taxon-name-part-type="genus">Scolopendra</tp:taxon-name-part> <tp:taxon-name-part taxon-name-part-type="species">subspinipes</tp:taxon-name-part> <tp:taxon-name-part taxon-name-part-type="subspecies">japonica</tp:taxon-name-part></tp:taxon-name><comment>
                
                 – <xref ref-type="bibr" rid="B67">Kraepelin 1903</xref>: 263. <xref ref-type="bibr" rid="B7">Attems 1909</xref>: 10, 13, 1914: 107, <xref ref-type="bibr" rid="B14">1930b</xref>: 30. <xref ref-type="bibr" rid="B122">Shinohara 1949</xref>: 81, <xref ref-type="bibr" rid="B123">1961</xref>: 75. <xref ref-type="bibr" rid="B139">Takashima 1949</xref>: 11, 1952: 4. <xref ref-type="bibr" rid="B35">Chamberlin and Wang 1952</xref>: 180. <xref ref-type="bibr" rid="B95">Miyosi 1955</xref>: 151. Wang 1955: 16. <xref ref-type="bibr" rid="B138">Takano 2001</xref>: 211. <xref ref-type="bibr" rid="B87">Lewis 2010b</xref>: 114.</comment></tp:nomenclature-citation><tp:nomenclature-citation><tp:taxon-name>
                  <tp:taxon-name-part taxon-name-part-type="genus">Otostigmus</tp:taxon-name-part> <tp:taxon-name-part taxon-name-part-type="species">politoides</tp:taxon-name-part></tp:taxon-name><comment>
                
                 Attems, 1953: 147. <xref ref-type="bibr" rid="B84">Lewis 2004</xref>: 32, Figs 14–17. <xref ref-type="bibr" rid="B70">Kronmüller 2012</xref>: 25.</comment></tp:nomenclature-citation><tp:nomenclature-citation><tp:taxon-name>
                  <tp:taxon-name-part taxon-name-part-type="genus">Otostigmus</tp:taxon-name-part> <tp:taxon-name-part taxon-name-part-type="species">puncticeps</tp:taxon-name-part></tp:taxon-name><comment>
                
                 Attems, 1953: 146, figs 16–17. <xref ref-type="bibr" rid="B84">Lewis 2004</xref>: 30, figs 8–13. <xref ref-type="bibr" rid="B70">Kronmüller 2012</xref>: 25.</comment></tp:nomenclature-citation></tp:nomenclature-citation-list></tp:nomenclature><tp:treatment-sec sec-type="type locality"><title>Type locality.</title><p>Japan.</p></tp:treatment-sec><tp:treatment-sec sec-type="material"><title>Material.</title><p>
              <bold>Syntype</bold>: <named-content xmlns:xlink="http://www.w3.org/1999/xlink" content-type="dwc:institutional_code" xlink:type="simple">NHMW</named-content> Inv. No. 5368, one female from Japan, leg. Roletz, don. Latzel, 1919, det. Attems C (Figs <xref ref-type="fig" rid="F38">38</xref>, <xref ref-type="fig" rid="F39">39</xref>). <bold>Probable syntypes</bold>: <named-content xmlns:xlink="http://www.w3.org/1999/xlink" content-type="dwc:institutional_code" xlink:type="simple">NHMW</named-content> Inv. No. 762, seven spms., Japan, leg. Roletz, red (type) label in bottle.</p><fig id="F36" position="float" orientation="portrait"><label>Figure 36.</label><caption><p>
          <italic><tp:taxon-name><tp:taxon-name-part taxon-name-part-type="genus">Scolopendra</tp:taxon-name-part> <tp:taxon-name-part taxon-name-part-type="species">japonica</tp:taxon-name-part></tp:taxon-name></italic> (<named-content xmlns:xlink="http://www.w3.org/1999/xlink" content-type="dwc:institutional_code" xlink:type="simple">CUMZ</named-content> 00297, 00298): <bold>A</bold> Cephalic plate and trunk segments 1–3 <bold>B</bold> Tooth-plates <bold>C</bold> Forcipular segment <bold>D–F</bold> Spiracles 3, 5 and 8, respectively.</p></caption><graphic xmlns:xlink="http://www.w3.org/1999/xlink" xlink:href="zookeys-590-001-g036.jpg" position="float" orientation="portrait" xlink:type="simple" id="oo_89026.jpg"/></fig><fig id="F37" position="float" orientation="portrait"><label>Figure 37.</label><caption><p>
          <italic><tp:taxon-name><tp:taxon-name-part taxon-name-part-type="genus">Scolopendra</tp:taxon-name-part> <tp:taxon-name-part taxon-name-part-type="species">japonica</tp:taxon-name-part></tp:taxon-name></italic> (<named-content xmlns:xlink="http://www.w3.org/1999/xlink" content-type="dwc:institutional_code" xlink:type="simple">CUMZ</named-content> 00297, 00298): <bold>A</bold> Tergites 9–11 <bold>B</bold> Sternites 9–11 <bold>C</bold> Sternite of ultimate leg-bearing-segment and coxopleura <bold>D</bold> Tergite of ultimate leg-bearing segment <bold>E</bold> and <bold>F</bold> Variation in ventral spines on ultimate leg prefemora <bold>G</bold> Dorsal view of ultimate legs.</p></caption><graphic xmlns:xlink="http://www.w3.org/1999/xlink" xlink:href="zookeys-590-001-g037.jpg" position="float" orientation="portrait" xlink:type="simple" id="oo_89027.jpg"/></fig><fig id="F38" position="float" orientation="portrait"><label>Figure 38.</label><caption><p>
          <italic><tp:taxon-name><tp:taxon-name-part taxon-name-part-type="genus">Scolopendra</tp:taxon-name-part> <tp:taxon-name-part taxon-name-part-type="species">japonica</tp:taxon-name-part></tp:taxon-name></italic> (Syntype <named-content xmlns:xlink="http://www.w3.org/1999/xlink" content-type="dwc:institutional_code" xlink:type="simple">NHMW</named-content> 5368): <bold>A</bold> Cephalic plate and trunk segments 1–3 <bold>B</bold> Tooth-plates <bold>C</bold> Forcipular segment <bold>D–F</bold> Spiracles 3, 5 and 8, respectively <bold>G</bold> Sternites 9–11<bold>H</bold> Tergites 8–11.</p></caption><graphic xmlns:xlink="http://www.w3.org/1999/xlink" xlink:href="zookeys-590-001-g038.jpg" position="float" orientation="portrait" xlink:type="simple" id="oo_89028.jpg"/></fig><fig id="F39" position="float" orientation="portrait"><label>Figure 39.</label><caption><p>
          <italic><tp:taxon-name><tp:taxon-name-part taxon-name-part-type="genus">Scolopendra</tp:taxon-name-part> <tp:taxon-name-part taxon-name-part-type="species">japonica</tp:taxon-name-part></tp:taxon-name></italic> (Syntype <named-content xmlns:xlink="http://www.w3.org/1999/xlink" content-type="dwc:institutional_code" xlink:type="simple">NHMW</named-content> 5368): <bold>A</bold> Sternite of ultimate leg-bearing segment and coxopleura <bold>B</bold> Tergite of ultimate leg-bearing segment <bold>C–D</bold> Ventral and dorsal views of ultimate leg prefemora <bold>E–F</bold> Variation in ventral spines of ultimate leg prefemora.</p></caption><graphic xmlns:xlink="http://www.w3.org/1999/xlink" xlink:href="zookeys-590-001-g039.jpg" position="float" orientation="portrait" xlink:type="simple" id="oo_89029.jpg"/></fig></tp:treatment-sec><tp:treatment-sec sec-type="material"><title>Additional material.</title><p>
              <bold>Laos</bold> — <named-content xmlns:xlink="http://www.w3.org/1999/xlink" content-type="dwc:institutional_code" xlink:type="simple">CUMZ</named-content> 00297.1-3, two spms., Phu Fah Mountain, Phongsaly, Laos (<named-content xmlns:xlink="http://www.w3.org/1999/xlink" content-type="dwc:verbatimCoordinates" xlink:type="simple"><named-content content-type="geo-json" specific-use="{&#34;type&#34;:&#34;Point&#34;,&#34;coordinates&#34;:[102.108444,21.688778]}" xlink:type="simple">21°41'19.6"N, 102°06'30.4"E</named-content></named-content>). <named-content xmlns:xlink="http://www.w3.org/1999/xlink" content-type="dwc:institutional_code" xlink:type="simple">CUMZ</named-content> 00298.1-5, five spms., Plain of Jar, Xiang Khouang, Laos (<named-content xmlns:xlink="http://www.w3.org/1999/xlink" content-type="dwc:verbatimCoordinates" xlink:type="simple"><named-content content-type="geo-json" specific-use="{&#34;type&#34;:&#34;Point&#34;,&#34;coordinates&#34;:[103.152889,19.430972]}" xlink:type="simple">19°25'51.5"N, 103°09'10.4"E</named-content></named-content>).</p><p>
              <bold>Japan</bold> — <named-content xmlns:xlink="http://www.w3.org/1999/xlink" content-type="dwc:institutional_code" xlink:type="simple">CUMZ</named-content> 00319, one spm., <named-content xmlns:xlink="http://www.w3.org/1999/xlink" xlink:type="simple" content-type="institution" xlink:href="http://grbio.org/institution/shinshu-university">Shinshu <named-content xlink:type="simple" content-type="institution" xlink:href="http://grbio.org/institution/university-0">University</named-content></named-content>, Matsumoto, Japan (<named-content xmlns:xlink="http://www.w3.org/1999/xlink" content-type="dwc:verbatimCoordinates" xlink:type="simple"><named-content content-type="geo-json" specific-use="{&#34;type&#34;:&#34;Point&#34;,&#34;coordinates&#34;:[137.909722,36.222889]}" xlink:type="simple">36°13'22.4"N, 137°54'35.0"E</named-content></named-content>). <named-content xmlns:xlink="http://www.w3.org/1999/xlink" content-type="dwc:institutional_code" xlink:type="simple">NHMUK</named-content> 1893.1.15.3, one spm., Tokyo. <named-content xmlns:xlink="http://www.w3.org/1999/xlink" content-type="dwc:institutional_code" xlink:type="simple">NHMUK</named-content> 1912.12.12.914, two spms., Izu Peninsula. <named-content xmlns:xlink="http://www.w3.org/1999/xlink" content-type="dwc:institutional_code" xlink:type="simple">NHMUK</named-content> 1937.9.9.59, one spm., Japan, det. K.W. Verhoeff. <named-content xmlns:xlink="http://www.w3.org/1999/xlink" content-type="dwc:institutional_code" xlink:type="simple">NHMW</named-content> Inv. No. 758, six spms., Yokohama. <named-content xmlns:xlink="http://www.w3.org/1999/xlink" content-type="dwc:institutional_code" xlink:type="simple">NHMW</named-content> Inv. No. 755, seven spms., Japan. <named-content xmlns:xlink="http://www.w3.org/1999/xlink" content-type="dwc:institutional_code" xlink:type="simple">NHMW</named-content> Inv. No. 757, one spm., Okayama, leg. H. Sauler. <named-content xmlns:xlink="http://www.w3.org/1999/xlink" content-type="dwc:institutional_code" xlink:type="simple">NHMW</named-content> Inv. No. 759, one spm., Kioto [Kyoto] with anther label “344”. <named-content xmlns:xlink="http://www.w3.org/1999/xlink" content-type="dwc:institutional_code" xlink:type="simple">NHMW</named-content> Inv. No. 760, two spms., Kioto [Kyoto], leg. H. Sauler. <named-content xmlns:xlink="http://www.w3.org/1999/xlink" content-type="dwc:institutional_code" xlink:type="simple">NHMW</named-content> Inv. No. 756, two spms., Kanagava [Kanagawa], leg. H. Sauler, 17/11/1905, bottle with labels, “Hans Lauter 4122, Kanagawa 17/11/1905 Jan Haus” and “Hans Lauter 3236, Kanagawa 25/6/1905 Sichen”.</p><p>
              <bold>Indonesia</bold> — <named-content xmlns:xlink="http://www.w3.org/1999/xlink" content-type="dwc:institutional_code" xlink:type="simple">NHMUK</named-content> 1882.62, one spm., Sumatra.</p><p>
              <bold>China</bold> — <named-content xmlns:xlink="http://www.w3.org/1999/xlink" content-type="dwc:institutional_code" xlink:type="simple">NHMUK</named-content>, one spm., Loc. 273, Peak of Flat No. 2, Hong Kong. <named-content xmlns:xlink="http://www.w3.org/1999/xlink" content-type="dwc:institutional_code" xlink:type="simple">NHMUK</named-content> 1904.7.23.5–8, two spms., Yunnan-Fu [Kunming], South China.</p><p>
              <bold>Undetermined</bold> — <named-content xmlns:xlink="http://www.w3.org/1999/xlink" content-type="dwc:institutional_code" xlink:type="simple">NHMW</named-content> Inv. No. 761, 17 spms., Kuile? [Possibly referring to Korea?].</p><p>
              <bold>Diagnosis.</bold> 17–19 antennal articles, 6 basal articles glabrous dorsally. Each tooth-plate with 4–6 teeth. Tergites (3)4–20 with paramedian sutures. Complete margination from TT(10)12–21. Tergite of ultimate leg-bearing segment without depression or suture. Complete paramedian sutures on sternites 2–20. Coxopleural process with 3 apical spines. Ultimate leg prefemora with 2–3 <abbrev xmlns:xlink="http://www.w3.org/1999/xlink" xlink:title="ventro-lateral spine" xlink:type="simple">VL</abbrev>, 1–2 <abbrev xmlns:xlink="http://www.w3.org/1999/xlink" xlink:title="median spine" xlink:type="simple">M</abbrev>, 1–3 <abbrev xmlns:xlink="http://www.w3.org/1999/xlink" xlink:title="dorso-median spine" xlink:type="simple">DM</abbrev> and prefemoral process with 0–5 spines. One tarsal spur on legs 1–19(20).</p></tp:treatment-sec><tp:treatment-sec sec-type="description"><title>Composite description.</title><p>Body length up to 12.9 cm. Two colour morphs; morph 1 with antenna and legs 1–20 yellowish, morph 2 with antenna and legs 1–20 reddish. All tergites greenish brown. Cephalic plate with median sulcus. Paramedian sulci or sutures absent on posterior part.</p><p>Antenna usually with 18 articles (atypically with 17 or 19), basal 6 subcylindrical and glabrous dorsally (Fig. <xref ref-type="fig" rid="F40">40A</xref>), the rest spherical. Antennae reach to tergite 2 (Fig. <xref ref-type="fig" rid="F36">36A</xref>). Forcipular trochanteroprefemoral process bearing denticles in two groups, one apical and 2–3 inner (Fig. <xref ref-type="fig" rid="F36">36B–C</xref>). Tooth-plates wider than long, with 4–6 teeth (Figs <xref ref-type="fig" rid="F36">36B</xref>, <xref ref-type="fig" rid="F40">40D–E</xref>). Tooth-plate with straight, transverse basal suture. Coxosternite smooth without median suture (Figs <xref ref-type="fig" rid="F36">36C</xref>, <xref ref-type="fig" rid="F40">40C</xref>). Article 2 of second maxillary telopodite with spur.</p><fig id="F40" position="float" orientation="portrait"><label>Figure 40.</label><caption><p>
          <italic><tp:taxon-name><tp:taxon-name-part taxon-name-part-type="genus">Scolopendra</tp:taxon-name-part> <tp:taxon-name-part taxon-name-part-type="species">japonica</tp:taxon-name-part></tp:taxon-name></italic> (<named-content xmlns:xlink="http://www.w3.org/1999/xlink" content-type="dwc:institutional_code" xlink:type="simple">CUMZ</named-content> 00297): <bold>A</bold> Cephalic plate and basal antennal articles <bold>B</bold> Tergites 9–11 <bold>C</bold> Forcipular segment <bold>D–E</bold> Variation in teeth on tooth-plates and trochanteroprefemural process.</p></caption><graphic xmlns:xlink="http://www.w3.org/1999/xlink" xlink:href="zookeys-590-001-g040.jpg" position="float" orientation="portrait" xlink:type="simple" id="oo_89030.jpg"/></fig><p>Anterior margin of T1 underlying cephalic plate (Fig. <xref ref-type="fig" rid="F36">36A</xref>). Complete paramedian sutures from TT3–4; margination typically starting on T10. Tergite surface (Figs <xref ref-type="fig" rid="F37">37A</xref>, <xref ref-type="fig" rid="F40">40B</xref> and <xref ref-type="fig" rid="F41">41A</xref>) with median posterior sulci in TT10–20. Tergite of ultimate leg-bearing segment (Figs <xref ref-type="fig" rid="F37">37D</xref>, <xref ref-type="fig" rid="F41">41B</xref>) curved posteriorly, without median furrow or depression; ratio of width: length of tergite of ultimate leg-bearing segment 0.82:1. Sternites (Figs <xref ref-type="fig" rid="F37">37B</xref>, <xref ref-type="fig" rid="F41">41C</xref>) with complete paramedian sutures, without depression or pit on surface. Sternite of ultimate leg-bearing segment (Fig. <xref ref-type="fig" rid="F37">37C</xref>) with sides converging posteriorly, surface with obscure depression on median part. Lateral part of coxopleuron with pore-field terminating beneath margin of tergite of ultimate leg-bearing segment.</p><fig id="F41" position="float" orientation="portrait"><label>Figure 41.</label><caption><p>
          <italic><tp:taxon-name><tp:taxon-name-part taxon-name-part-type="genus">Scolopendra</tp:taxon-name-part> <tp:taxon-name-part taxon-name-part-type="species">japonica</tp:taxon-name-part></tp:taxon-name></italic> (<named-content xmlns:xlink="http://www.w3.org/1999/xlink" content-type="dwc:institutional_code" xlink:type="simple">CUMZ</named-content> 00297, 00298): <bold>A</bold> Sternites 9–11 <bold>B</bold> Dorsal view of ultimate leg prefemora <bold>C</bold> Tergite of ultimate leg-bearing segment <bold>D</bold> Sternite of ultimate leg-bearing segment, coxopleura and ultimate legs.</p></caption><graphic xmlns:xlink="http://www.w3.org/1999/xlink" xlink:href="zookeys-590-001-g041.jpg" position="float" orientation="portrait" xlink:type="simple" id="oo_89031.jpg"/></fig><!--PageBreak--><p>Coxopleural process moderately long, usually with three apical spines (Fig. <xref ref-type="fig" rid="F39">39A</xref>); pore-free area extending 70–90% length from distal part of coxopleural process to margin of sternite of ultimate leg-bearing segment.</p><p>All legs without setae and tibial spur. One tarsal spur on legs 1–19 (on leg 20 in one spm.). Ultimate legs: moderately thick and long (Figs <xref ref-type="fig" rid="F37">37G</xref>, <xref ref-type="fig" rid="F41">41E</xref>), with ratios of lengths of prefemur and femur 1.1:1, femur and tibia 1.3:1, tibia and tarsus 2 1.4:1; tarsus 1 and tarsus 2 1.8:1. Prefemoral spines (Figs <xref ref-type="fig" rid="F37">37E–F</xref>, <xref ref-type="fig" rid="F41">41D–E</xref>): 2–3(4) <abbrev xmlns:xlink="http://www.w3.org/1999/xlink" xlink:title="ventro-lateral spine" xlink:type="simple">VL</abbrev>, 1–2 <abbrev xmlns:xlink="http://www.w3.org/1999/xlink" xlink:title="ventro-median spine" xlink:type="simple">VM</abbrev>, 1–3 <abbrev xmlns:xlink="http://www.w3.org/1999/xlink" xlink:title="dorso-median spine" xlink:type="simple">DM</abbrev>, prefemoral process with 0–5 spines.</p><p>Genital segments well developed, reaching longer than distance between posterior margin of sternite of ultimate leg-bearing segment and distal part of coxopleural process. Sternite of genital segment 1 round and convex posteriorly, with median suture (Fig. <xref ref-type="fig" rid="F7">7D</xref>). Tergites of genital segment without small setae. Gonopod present in male.</p></tp:treatment-sec><tp:treatment-sec sec-type="discussion"><title>Discussion.</title><p>The validity of <italic><tp:taxon-name><tp:taxon-name-part taxon-name-part-type="genus">Scolopendra</tp:taxon-name-part> <tp:taxon-name-part taxon-name-part-type="species">japonica</tp:taxon-name-part></tp:taxon-name></italic> at the species level was defended by <xref ref-type="bibr" rid="B70">Kronmüller (2012)</xref> from morphological surveys of former subspecies of <italic><tp:taxon-name><tp:taxon-name-part taxon-name-part-type="genus">Scolopendra</tp:taxon-name-part> <tp:taxon-name-part taxon-name-part-type="species">subspinipes</tp:taxon-name-part></tp:taxon-name></italic>. Diagnostic characters of this species by comparison to the other former subspecies are the number of apical spines on the coxopleural process (<italic><tp:taxon-name><tp:taxon-name-part taxon-name-part-type="genus">Scolopendra</tp:taxon-name-part> <tp:taxon-name-part taxon-name-part-type="species">subspinipes</tp:taxon-name-part></tp:taxon-name></italic> s.str. having two apical spines versus <italic><tp:taxon-name><tp:taxon-name-part taxon-name-part-type="genus">Scolopendra</tp:taxon-name-part> <tp:taxon-name-part taxon-name-part-type="species">japonica</tp:taxon-name-part></tp:taxon-name></italic> having three spines, including a subapical spine), and the number of ventral spines on the prefemur of the ultimate legs. With respect to the latter, <italic><tp:taxon-name><tp:taxon-name-part taxon-name-part-type="genus">Scolopendra</tp:taxon-name-part> <tp:taxon-name-part taxon-name-part-type="species">japonica</tp:taxon-name-part></tp:taxon-name></italic> has three spines whereas <italic><tp:taxon-name><tp:taxon-name-part taxon-name-part-type="genus">Scolopendra</tp:taxon-name-part> <tp:taxon-name-part taxon-name-part-type="species">subspinipes</tp:taxon-name-part></tp:taxon-name></italic> s.str. has only two, although in this study an asymmetrical number of spines in <italic><tp:taxon-name><tp:taxon-name-part taxon-name-part-type="genus">Scolopendra</tp:taxon-name-part> <tp:taxon-name-part taxon-name-part-type="species">japonica</tp:taxon-name-part></tp:taxon-name></italic> was also found in syntypes (Fig. <xref ref-type="fig" rid="F39">39C–F</xref>). Four specimens among the <italic><tp:taxon-name><tp:taxon-name-part taxon-name-part-type="species">japonica</tp:taxon-name-part></tp:taxon-name></italic> syntypes have been recorded as presenting only two or three ventral spines on the prefemur of the ultimate leg either on only one side or on both (six spines is the observed maximum). This variability might represent ontogenetic variation more so than geographical variation. <xref ref-type="bibr" rid="B36">Chao (2008)</xref> cited the lack of a tarsal spur on leg 20 as an additional diagnostic character for this species but from our study one specimen of <italic><tp:taxon-name><tp:taxon-name-part taxon-name-part-type="genus">Scolopendra</tp:taxon-name-part> <tp:taxon-name-part taxon-name-part-type="species">japonica</tp:taxon-name-part></tp:taxon-name></italic> from the Izu Peninsula, Japan (<named-content xmlns:xlink="http://www.w3.org/1999/xlink" content-type="dwc:institutional_code" xlink:type="simple">NHMUK</named-content> 1912.12.12.914), also exhibits a tarsal spur on leg 20. As such, the occurrence of a spur on leg 20 and number of ventral spines on the ultimate leg prefemur are not completely reliable for diagnosing <italic><tp:taxon-name><tp:taxon-name-part taxon-name-part-type="genus">Scolopendra</tp:taxon-name-part> <tp:taxon-name-part taxon-name-part-type="species">japonica</tp:taxon-name-part></tp:taxon-name></italic>.</p><p>The sympatric distribution of this species and former subspecies of <italic><tp:taxon-name><tp:taxon-name-part taxon-name-part-type="genus">Scolopendra</tp:taxon-name-part> <tp:taxon-name-part taxon-name-part-type="species">subspinipes</tp:taxon-name-part></tp:taxon-name></italic> as well as other Asian temperate <italic><tp:taxon-name><tp:taxon-name-part taxon-name-part-type="genus">Scolopendra</tp:taxon-name-part></tp:taxon-name></italic> complicates morphological delimitation of species boundaries except using the three phenotypic characters discussed above. In this paper, we compared taxonomic characters based on collections in the <named-content xmlns:xlink="http://www.w3.org/1999/xlink" content-type="dwc:institutional_code" xlink:type="simple">NHMUK</named-content> and <named-content xmlns:xlink="http://www.w3.org/1999/xlink" content-type="dwc:institutional_code" xlink:type="simple">NHMW</named-content> (Table <xref ref-type="table" rid="T8">8</xref>). Additional characters of these two species that might be useful for species identification are the proportions of the ultimate leg podomeres and the number of spines on the prefemoral process on the ultimate leg. In <italic><tp:taxon-name><tp:taxon-name-part taxon-name-part-type="genus">Scolopendra</tp:taxon-name-part> <tp:taxon-name-part taxon-name-part-type="species">subspinipes</tp:taxon-name-part></tp:taxon-name></italic> s.str., two spines are usually present on the prefemoral process whereas in <italic><tp:taxon-name><tp:taxon-name-part taxon-name-part-type="genus">Scolopendra</tp:taxon-name-part> <tp:taxon-name-part taxon-name-part-type="species">japonica</tp:taxon-name-part></tp:taxon-name></italic> there are typically three. The length of the antenna also permits a distinction berween these two species; the antenna extends backwards only as far as TT2–3 in <italic><tp:taxon-name><tp:taxon-name-part taxon-name-part-type="genus">Scolopendra</tp:taxon-name-part> <tp:taxon-name-part taxon-name-part-type="species">japonica</tp:taxon-name-part></tp:taxon-name></italic> whereas it can reach to TT4–5 in <italic><tp:taxon-name><tp:taxon-name-part taxon-name-part-type="genus">Scolopendra</tp:taxon-name-part> <tp:taxon-name-part taxon-name-part-type="species">subspinipes</tp:taxon-name-part></tp:taxon-name></italic> (Figs <xref ref-type="fig" rid="F10">10A</xref>, <xref ref-type="fig" rid="F14">14B</xref> and <xref ref-type="fig" rid="F36">36A</xref>). Moreover, molecular analysis of three combined genes (COI, 16S and 28S) indicated a genetic distinction between <italic><tp:taxon-name><tp:taxon-name-part taxon-name-part-type="genus">Scolopendra</tp:taxon-name-part> <tp:taxon-name-part taxon-name-part-type="species">japonica</tp:taxon-name-part></tp:taxon-name></italic> and <italic><tp:taxon-name><tp:taxon-name-part taxon-name-part-type="genus">Scolopendra</tp:taxon-name-part> <tp:taxon-name-part taxon-name-part-type="species">subspinipes</tp:taxon-name-part></tp:taxon-name></italic> (Fig. <xref ref-type="fig" rid="F1">1</xref>), and the validity of these species has been corroborated herein. Ratios of ultimate leg podomeres have been <!--PageBreak--><!--PageBreak--><!--PageBreak--><!--PageBreak--><!--PageBreak--><!--PageBreak--><!--PageBreak--><!--PageBreak-->used as diagnostic characters of some putative species of <italic><tp:taxon-name><tp:taxon-name-part taxon-name-part-type="genus">Scolopendra</tp:taxon-name-part></tp:taxon-name></italic> in Asia, such as <italic><tp:taxon-name><tp:taxon-name-part taxon-name-part-type="genus">Scolopendra</tp:taxon-name-part> <tp:taxon-name-part taxon-name-part-type="species">negrocapitis</tp:taxon-name-part></tp:taxon-name></italic> Zhang and Wang, 1999 from Jingshan (northeast coastal area of China). The authors mentioned the close similarity between that species and <italic><tp:taxon-name><tp:taxon-name-part taxon-name-part-type="genus">Scolopendra</tp:taxon-name-part> <tp:taxon-name-part taxon-name-part-type="species">japonica</tp:taxon-name-part></tp:taxon-name></italic> but the Chinese species can be distinguished from the latter only by the width:length ratio of the ultimate leg prefemur, which is twice as long as broad. The lack of further information from fresh material from the type locality and molecular data from <italic><tp:taxon-name><tp:taxon-name-part taxon-name-part-type="genus">Scolopendra</tp:taxon-name-part> <tp:taxon-name-part taxon-name-part-type="species">negrocapitis</tp:taxon-name-part></tp:taxon-name></italic> renders the status of these two closely related species questionable.</p><table-wrap id="T8" position="float" orientation="portrait"><label>Table 8.</label><caption><p>Morphological comparison of <italic><tp:taxon-name><tp:taxon-name-part taxon-name-part-type="genus">Scolopendra</tp:taxon-name-part> <tp:taxon-name-part taxon-name-part-type="species">japonica</tp:taxon-name-part></tp:taxon-name></italic> populations in the present study and the related species <italic><tp:taxon-name><tp:taxon-name-part taxon-name-part-type="genus">Scolopendra</tp:taxon-name-part> <tp:taxon-name-part taxon-name-part-type="species">cingulata</tp:taxon-name-part></tp:taxon-name></italic>.</p></caption><table id="TID0EFRHK" rules="all"><tbody><tr><th rowspan="2" colspan="1">Characters</th><th rowspan="1" colspan="3">
              <italic><tp:taxon-name><tp:taxon-name-part taxon-name-part-type="genus">Scolopendra</tp:taxon-name-part> <tp:taxon-name-part taxon-name-part-type="species">japonica</tp:taxon-name-part></tp:taxon-name></italic>
            </th><th rowspan="2" colspan="1">
              <italic><tp:taxon-name><tp:taxon-name-part taxon-name-part-type="genus">Scolopendra</tp:taxon-name-part> <tp:taxon-name-part taxon-name-part-type="species">cingulata</tp:taxon-name-part></tp:taxon-name></italic>
            </th></tr><tr><th rowspan="1" colspan="1">Japan (Syntypes)</th><th rowspan="1" colspan="1">Japan-China</th><th rowspan="1" colspan="1">Laos</th></tr><tr><td rowspan="1" colspan="1">Number of antennal articles</td><td rowspan="1" colspan="1">17–19</td><td rowspan="1" colspan="1">17–19</td><td rowspan="1" colspan="1">12–18</td><td rowspan="1" colspan="1">17–22</td></tr><tr><td rowspan="1" colspan="1">Number of glabrous articles</td><td rowspan="1" colspan="1">6</td><td rowspan="1" colspan="1">6</td><td rowspan="1" colspan="1">6</td><td rowspan="1" colspan="1">6</td></tr><tr><td rowspan="1" colspan="1">Teeth on tooth-plate</td><td rowspan="1" colspan="1">5+5</td><td rowspan="1" colspan="1">4+5, 5+5</td><td rowspan="1" colspan="1">6+6, 5+5</td><td rowspan="1" colspan="1">4+4,5+5</td></tr><tr><td rowspan="1" colspan="1">First tergite with complete paramedian sutures</td><td rowspan="1" colspan="1">3–4</td><td rowspan="1" colspan="1">3–4</td><td rowspan="1" colspan="1">4</td><td rowspan="1" colspan="1">2–3</td></tr><tr><td rowspan="1" colspan="1">First tergite with margination</td><td rowspan="1" colspan="1">10–13</td><td rowspan="1" colspan="1">11–15</td><td rowspan="1" colspan="1">12</td><td rowspan="1" colspan="1">7–12</td></tr><tr><td rowspan="1" colspan="1">Tergite surface</td><td rowspan="1" colspan="1">smooth</td><td rowspan="1" colspan="1">smooth</td><td rowspan="1" colspan="1">short median furrow on posterior part of TT7–19</td><td rowspan="1" colspan="1">smooth</td></tr><tr><td rowspan="1" colspan="1">Median furrow on tergite of <abbrev xmlns:xlink="http://www.w3.org/1999/xlink" xlink:title="ultimate leg-bearing segment" xlink:type="simple">ULBS</abbrev></td><td rowspan="1" colspan="1">absent</td><td rowspan="1" colspan="1">absent</td><td rowspan="1" colspan="1">absent</td><td rowspan="1" colspan="1">absent</td></tr><tr><td rowspan="1" colspan="1">Paramedian sutures on sternites</td><td rowspan="1" colspan="1">complete</td><td rowspan="1" colspan="1">complete</td><td rowspan="1" colspan="1">complete</td><td rowspan="1" colspan="1">complete</td></tr><tr><td rowspan="1" colspan="1">Sternite of ultimate leg-bearing segment</td><td rowspan="1" colspan="1">sides converging posteriorly</td><td rowspan="1" colspan="1">sides converging posteriorly</td><td rowspan="1" colspan="1">sides converging posteriorly</td><td rowspan="1" colspan="1">sides converging posteriorly</td></tr><tr><td rowspan="1" colspan="1">Spines on coxopleural process</td><td rowspan="1" colspan="1">
                      <abbrev xmlns:xlink="http://www.w3.org/1999/xlink" xlink:title="apical spine" xlink:type="simple">AP</abbrev>: 0–3<break/> <abbrev xmlns:xlink="http://www.w3.org/1999/xlink" xlink:title="subapical spine" xlink:type="simple">SAP</abbrev>: 0–1</td><td rowspan="1" colspan="1">
                      <abbrev xmlns:xlink="http://www.w3.org/1999/xlink" xlink:title="apical spine" xlink:type="simple">AP</abbrev>: 0–3<break/> <abbrev xmlns:xlink="http://www.w3.org/1999/xlink" xlink:title="subapical spine" xlink:type="simple">SAP</abbrev>: 0–1</td><td rowspan="1" colspan="1">
                      <abbrev xmlns:xlink="http://www.w3.org/1999/xlink" xlink:title="apical spine" xlink:type="simple">AP</abbrev>: 3</td><td rowspan="1" colspan="1">
                      <abbrev xmlns:xlink="http://www.w3.org/1999/xlink" xlink:title="apical spine" xlink:type="simple">AP</abbrev>+<abbrev xmlns:xlink="http://www.w3.org/1999/xlink" xlink:title="subapical spine" xlink:type="simple">SAP</abbrev>: 1–5</td></tr><tr><td rowspan="1" colspan="1">Spine formula on prefemora of ultimate legs</td><td rowspan="1" colspan="1">
                      <abbrev xmlns:xlink="http://www.w3.org/1999/xlink" xlink:title="ventro-lateral spine" xlink:type="simple">VL</abbrev>: 2–3<break/> <abbrev xmlns:xlink="http://www.w3.org/1999/xlink" xlink:title="median spine" xlink:type="simple">M</abbrev>: 1–2<break/> <abbrev xmlns:xlink="http://www.w3.org/1999/xlink" xlink:title="dorso-median spine" xlink:type="simple">DM</abbrev>: 1–3<break/> <abbrev xmlns:xlink="http://www.w3.org/1999/xlink" xlink:title="spine on prefemoral process" xlink:type="simple">SP</abbrev>: 0–3</td><td rowspan="1" colspan="1">
                      <abbrev xmlns:xlink="http://www.w3.org/1999/xlink" xlink:title="ventro-lateral spine" xlink:type="simple">VL</abbrev>: 2–3<break/> <abbrev xmlns:xlink="http://www.w3.org/1999/xlink" xlink:title="median spine" xlink:type="simple">M</abbrev>: 1–2<break/> <abbrev xmlns:xlink="http://www.w3.org/1999/xlink" xlink:title="dorso-median spine" xlink:type="simple">DM</abbrev>: 1–2<break/> <abbrev xmlns:xlink="http://www.w3.org/1999/xlink" xlink:title="spine on prefemoral process" xlink:type="simple">SP</abbrev>: 1–5</td><td rowspan="1" colspan="1">
                      <abbrev xmlns:xlink="http://www.w3.org/1999/xlink" xlink:title="ventro-lateral spine" xlink:type="simple">VL</abbrev>: 2–3<break/> <abbrev xmlns:xlink="http://www.w3.org/1999/xlink" xlink:title="median spine" xlink:type="simple">M</abbrev>: 1<break/> <abbrev xmlns:xlink="http://www.w3.org/1999/xlink" xlink:title="dorso-median spine" xlink:type="simple">DM</abbrev>: 2<break/> <abbrev xmlns:xlink="http://www.w3.org/1999/xlink" xlink:title="spine on prefemoral process" xlink:type="simple">SP</abbrev>: 3–4</td><td rowspan="1" colspan="1">
                      <abbrev xmlns:xlink="http://www.w3.org/1999/xlink" xlink:title="ventro-lateral spine" xlink:type="simple">VL</abbrev>: 1–2<break/> <abbrev xmlns:xlink="http://www.w3.org/1999/xlink" xlink:title="median spine" xlink:type="simple">M</abbrev>+<abbrev xmlns:xlink="http://www.w3.org/1999/xlink" xlink:title="dorso-median spine" xlink:type="simple">DM</abbrev>: 4–8<break/> <abbrev xmlns:xlink="http://www.w3.org/1999/xlink" xlink:title="spine on prefemoral process" xlink:type="simple">SP</abbrev>: 1–11</td></tr><tr><td rowspan="1" colspan="1">Legs with one tarsal spur</td><td rowspan="1" colspan="1">1–19 (20)</td><td rowspan="1" colspan="1">1–19 (1–20)</td><td rowspan="1" colspan="1">1–19</td><td rowspan="1" colspan="1">19</td></tr></tbody></table></table-wrap><p>In the current phylogenetic framework of <italic><tp:taxon-name><tp:taxon-name-part taxon-name-part-type="genus">Scolopendra</tp:taxon-name-part></tp:taxon-name></italic>, <italic><tp:taxon-name><tp:taxon-name-part taxon-name-part-type="genus">Scolopendra</tp:taxon-name-part> <tp:taxon-name-part taxon-name-part-type="species">japonica</tp:taxon-name-part></tp:taxon-name></italic> is resolved in the same clade as <italic><tp:taxon-name><tp:taxon-name-part taxon-name-part-type="genus">Scolopendra</tp:taxon-name-part> <tp:taxon-name-part taxon-name-part-type="species">cingulata</tp:taxon-name-part></tp:taxon-name></italic> Latreille, 1829. The two species are morphologically similar despite their markedly disjunct distributions, i.e., <italic><tp:taxon-name><tp:taxon-name-part taxon-name-part-type="genus">Scolopendra</tp:taxon-name-part> <tp:taxon-name-part taxon-name-part-type="species">cingulata</tp:taxon-name-part></tp:taxon-name></italic> in the Mediterranean versus <italic><tp:taxon-name><tp:taxon-name-part taxon-name-part-type="genus">Scolopendra</tp:taxon-name-part> <tp:taxon-name-part taxon-name-part-type="species">japonica</tp:taxon-name-part></tp:taxon-name></italic> in East Asia (Table <xref ref-type="table" rid="T8">8</xref>). However, exploration of micro-refugia of populations of <italic><tp:taxon-name><tp:taxon-name-part taxon-name-part-type="genus">Scolopendra</tp:taxon-name-part> <tp:taxon-name-part taxon-name-part-type="species">cingulata</tp:taxon-name-part></tp:taxon-name></italic> during glacial maxima in Europe (<xref ref-type="bibr" rid="B126">Simaiakis et al. 2012</xref>, <xref ref-type="bibr" rid="B100">Oeyen et al. 2014</xref>) and a record of <italic><tp:taxon-name><tp:taxon-name-part taxon-name-part-type="genus">Scolopendra</tp:taxon-name-part> <tp:taxon-name-part taxon-name-part-type="species">japonica</tp:taxon-name-part></tp:taxon-name></italic> in the northern part of Laos could indicate that these two species may be more widespread than previously recognised. However, distributional data for <italic><tp:taxon-name><tp:taxon-name-part taxon-name-part-type="genus">Scolopendra</tp:taxon-name-part> <tp:taxon-name-part taxon-name-part-type="species">japonica</tp:taxon-name-part></tp:taxon-name></italic> are patchy due to incomplete faunistic surveys in several parts in Asia. For these reasons, the relationship between these two species warrants further scrutiny in both morphological and molecular studies.</p></tp:treatment-sec><tp:treatment-sec sec-type="distribution"><title>Distribution.</title><p>Probably distributed throughout the temperate zone of East Asia including mainland and insular territory (Fig. <xref ref-type="fig" rid="F29">29</xref>). The distribution range is likely to be sympatric with several Asian species (<italic><tp:taxon-name><tp:taxon-name-part taxon-name-part-type="genus">Scolopendra</tp:taxon-name-part> <tp:taxon-name-part taxon-name-part-type="species">subspinipes</tp:taxon-name-part></tp:taxon-name></italic>, <italic><tp:taxon-name><tp:taxon-name-part taxon-name-part-type="genus">Scolopendra</tp:taxon-name-part> <tp:taxon-name-part taxon-name-part-type="species">multidens</tp:taxon-name-part></tp:taxon-name></italic>, <italic><tp:taxon-name><tp:taxon-name-part taxon-name-part-type="genus">Scolopendra</tp:taxon-name-part> <tp:taxon-name-part taxon-name-part-type="species">dawydoffi</tp:taxon-name-part></tp:taxon-name></italic> and <italic><tp:taxon-name><tp:taxon-name-part taxon-name-part-type="genus">Scolopendra</tp:taxon-name-part> <tp:taxon-name-part taxon-name-part-type="species">dehaani</tp:taxon-name-part></tp:taxon-name></italic>). Previous study on the subspecies complex of <italic><tp:taxon-name><tp:taxon-name-part taxon-name-part-type="genus">Scolopendra</tp:taxon-name-part> <tp:taxon-name-part taxon-name-part-type="species">subspinipes</tp:taxon-name-part></tp:taxon-name></italic> indicated that <italic><tp:taxon-name><tp:taxon-name-part taxon-name-part-type="genus">Scolopendra</tp:taxon-name-part> <tp:taxon-name-part taxon-name-part-type="species">japonica</tp:taxon-name-part></tp:taxon-name></italic> might occur in northern Vietnam (Tonkin) and Cambodia, based on the type localities of “<italic><tp:taxon-name><tp:taxon-name-part taxon-name-part-type="genus">Otostigmus</tp:taxon-name-part> <tp:taxon-name-part taxon-name-part-type="species">politoides</tp:taxon-name-part></tp:taxon-name></italic> Attems, 1953” and “<italic><tp:taxon-name><tp:taxon-name-part taxon-name-part-type="genus">Otostigmus</tp:taxon-name-part> <tp:taxon-name-part taxon-name-part-type="species">puncticeps</tp:taxon-name-part></tp:taxon-name></italic> Attems, 1938” (= <italic><tp:taxon-name><tp:taxon-name-part taxon-name-part-type="genus">Scolopendra</tp:taxon-name-part> <tp:taxon-name-part taxon-name-part-type="species">subspinipes</tp:taxon-name-part></tp:taxon-name></italic> fide <xref ref-type="bibr" rid="B84">Lewis 2004</xref>), the types of both of which are adolescent stages (<xref ref-type="bibr" rid="B70">Kronmüller 2012</xref>) that are compatible with <italic><tp:taxon-name><tp:taxon-name-part taxon-name-part-type="genus">Scolopendra</tp:taxon-name-part> <tp:taxon-name-part taxon-name-part-type="species">japonica</tp:taxon-name-part></tp:taxon-name></italic>. The current distribution of this species gathered from previous literature and this study is as follows: <bold>Southeast Asia</bold>: Vietnam (Chapa, Tonkin [probably referring to Sa Pa, Lao Cai Province, northern Vietnam]), Laos (Phongsaly and Xieng Khuang), Cambodia (Ream, Koh Kong Island and Sre Umbell [Sre Ambel]), Indonesia (Sumatra). <bold>East Asia</bold>: Japan (Yokohama, Enoshima, Murayama, Tokyo, Matsumoto, Kanakawa, Sendai, Kii, Hachijo island and Izu Peninsula), Taiwan and China (Hong Kong, Yunnan-Fu [Kunming] and Ningbo).</p></tp:treatment-sec><tp:treatment-sec><!--Section generated to contain objects referenced in tp:taxon-treatment.--><fig id="F7" position="float" orientation="portrait"><label>Figure 7.</label><caption><p>Genital segments in some live <italic><tp:taxon-name><tp:taxon-name-part taxon-name-part-type="genus">Scolopendra</tp:taxon-name-part></tp:taxon-name></italic> specimens: <bold>A</bold> <italic><tp:taxon-name><tp:taxon-name-part taxon-name-part-type="genus">Scolopendra</tp:taxon-name-part> <tp:taxon-name-part taxon-name-part-type="species">dehaani</tp:taxon-name-part></tp:taxon-name></italic> (male) <bold>B</bold> <italic><tp:taxon-name><tp:taxon-name-part taxon-name-part-type="genus">Scolopendra</tp:taxon-name-part> <tp:taxon-name-part taxon-name-part-type="species">dawydoffi</tp:taxon-name-part></tp:taxon-name></italic> (male) <bold>C</bold> <italic><tp:taxon-name><tp:taxon-name-part taxon-name-part-type="genus">Scolopendra</tp:taxon-name-part> <tp:taxon-name-part taxon-name-part-type="species">morsitans</tp:taxon-name-part></tp:taxon-name></italic> (male) <bold>D</bold> <italic><tp:taxon-name><tp:taxon-name-part taxon-name-part-type="genus">Scolopendra</tp:taxon-name-part> <tp:taxon-name-part taxon-name-part-type="species">japonica</tp:taxon-name-part></tp:taxon-name></italic> (female) <bold>E</bold> <italic><tp:taxon-name><tp:taxon-name-part taxon-name-part-type="genus">Scolopendra</tp:taxon-name-part> <tp:taxon-name-part taxon-name-part-type="species">pinguis</tp:taxon-name-part></tp:taxon-name></italic> (male) <bold>F</bold> <italic><tp:taxon-name><tp:taxon-name-part taxon-name-part-type="genus">Scolopendra</tp:taxon-name-part> <tp:taxon-name-part taxon-name-part-type="species">pinguis</tp:taxon-name-part></tp:taxon-name></italic> (female).</p></caption><graphic xmlns:xlink="http://www.w3.org/1999/xlink" xlink:href="zookeys-590-001-g007.jpg" position="float" orientation="portrait" xlink:type="simple" id="oo_88997.jpg"/></fig><fig id="F9" position="float" orientation="portrait"><label>Figure 9.</label><caption><p>Habitus photographs of <italic><tp:taxon-name><tp:taxon-name-part taxon-name-part-type="genus">Scolopendra</tp:taxon-name-part></tp:taxon-name></italic> species: <bold>A</bold> <italic><tp:taxon-name><tp:taxon-name-part taxon-name-part-type="genus">Scolopendra</tp:taxon-name-part> <tp:taxon-name-part taxon-name-part-type="species">subspinipes</tp:taxon-name-part></tp:taxon-name></italic> (Singapore, <named-content xmlns:xlink="http://www.w3.org/1999/xlink" content-type="dwc:institutional_code" xlink:type="simple">CUMZ</named-content> 00315) <bold>B</bold> <italic><tp:taxon-name><tp:taxon-name-part taxon-name-part-type="genus">Scolopendra</tp:taxon-name-part> <tp:taxon-name-part taxon-name-part-type="species">calcarata</tp:taxon-name-part></tp:taxon-name></italic> (Thailand, <named-content xmlns:xlink="http://www.w3.org/1999/xlink" content-type="dwc:institutional_code" xlink:type="simple">CUMZ</named-content> 00418) <bold>C</bold> <italic><tp:taxon-name><tp:taxon-name-part taxon-name-part-type="genus">Scolopendra</tp:taxon-name-part> <tp:taxon-name-part taxon-name-part-type="species">japonica</tp:taxon-name-part></tp:taxon-name></italic> (Colour morph 2: Laos, <named-content xmlns:xlink="http://www.w3.org/1999/xlink" content-type="dwc:institutional_code" xlink:type="simple">CUMZ</named-content> 00298).</p></caption><graphic xmlns:xlink="http://www.w3.org/1999/xlink" xlink:href="zookeys-590-001-g009.jpg" position="float" orientation="portrait" xlink:type="simple" id="oo_88999.jpg"/></fig><fig id="F29" position="float" orientation="portrait"><label>Figure 29.</label><caption><p>Distribution map of six <italic><tp:taxon-name><tp:taxon-name-part taxon-name-part-type="genus">Scolopendra</tp:taxon-name-part></tp:taxon-name></italic> species in Southeast Asia and China-Japan Sea (small map): Filled and blank colours refer to localities from the present study and in the literature, respectively.</p></caption><graphic xmlns:xlink="http://www.w3.org/1999/xlink" xlink:href="zookeys-590-001-g029.jpg" position="float" orientation="portrait" xlink:type="simple" id="oo_89019.jpg"/></fig><fig id="F10" position="float" orientation="portrait"><label>Figure 10.</label><caption><p>
          <italic><tp:taxon-name><tp:taxon-name-part taxon-name-part-type="genus">Scolopendra</tp:taxon-name-part> <tp:taxon-name-part taxon-name-part-type="species">subspinipes</tp:taxon-name-part></tp:taxon-name></italic> (<named-content xmlns:xlink="http://www.w3.org/1999/xlink" content-type="dwc:institutional_code" xlink:type="simple">NHMUK</named-content>): <bold>A</bold> Cephalic plate and trunk segments 1–2 <bold>B</bold> Tergites 9–12 <bold>C</bold> Forcipular segment <bold>D</bold> Tooth-plates <bold>E</bold>–<bold>G</bold> Spiracles 3, 5 and 8, respectively.</p></caption><graphic xmlns:xlink="http://www.w3.org/1999/xlink" xlink:href="zookeys-590-001-g010.jpg" position="float" orientation="portrait" xlink:type="simple" id="oo_89000.jpg"/></fig><fig id="F14" position="float" orientation="portrait"><label>Figure 14.</label><caption><p>
          <italic><tp:taxon-name><tp:taxon-name-part taxon-name-part-type="genus">Scolopendra</tp:taxon-name-part> <tp:taxon-name-part taxon-name-part-type="species">subspinipes</tp:taxon-name-part></tp:taxon-name></italic> (Syntypes <named-content xmlns:xlink="http://www.w3.org/1999/xlink" content-type="dwc:institutional_code" xlink:type="simple">NMB</named-content> 391Va of “<italic><tp:taxon-name><tp:taxon-name-part taxon-name-part-type="species">piceoflava</tp:taxon-name-part></tp:taxon-name></italic> Attems, 1934”): <bold>A</bold> Tooth-plates <bold>B</bold> Cephalic plate and trunk segments 1–3 <bold>C</bold> Forcipular segment <bold>D</bold> Tergites 9–12 <bold>E</bold> Sternites 8–10.</p></caption><graphic xmlns:xlink="http://www.w3.org/1999/xlink" xlink:href="zookeys-590-001-g014.jpg" position="float" orientation="portrait" xlink:type="simple" id="oo_89004.jpg"/></fig><fig id="F1" position="float" orientation="portrait"><label>Figure 1.</label><caption><p>Maximum likelihood tree for <italic><tp:taxon-name><tp:taxon-name-part taxon-name-part-type="genus">Scolopendra</tp:taxon-name-part></tp:taxon-name></italic> in mainland Southeast Asia: colours for clades correspond to species and outgroups; black and white circles indicate statistical support values in both ML and BI analyses or only ML or BI analysis, respectively. Numbers at nodes are bootstrap support and posterior probability. Specimen codes in parentheses following localities correspond to <xref ref-type="bibr" rid="B129">Siriwut et al. (2015a</xref>, <xref ref-type="bibr" rid="B130">b</xref>: table 2) and <xref ref-type="bibr" rid="B144">Vahtera et al. (2013</xref>: table 1).</p></caption><graphic xmlns:xlink="http://www.w3.org/1999/xlink" xlink:href="zookeys-590-001-g001.jpg" position="float" orientation="portrait" xlink:type="simple" id="oo_88991.jpg"/></fig></tp:treatment-sec><ref-list><ref id="B39"><mixed-citation xmlns:xlink="http://www.w3.org/1999/xlink" xlink:type="simple">
          <person-group><name name-style="western"><surname>Daday</surname><given-names>J</given-names></name></person-group> (<year>1889</year>) <article-title>A Magyar nemzeti muzeum indegenföldi Myriopodái - <tp:taxon-name><tp:taxon-name-part taxon-name-part-type="subphylum">Myriapoda</tp:taxon-name-part></tp:taxon-name> extranea Musaei Nationalis Hungarici.</article-title> <source>Természentrajzi Füzetek</source> <volume>12</volume>: <fpage>115</fpage>–<lpage>156</lpage>.</mixed-citation></ref><ref id="B48"><mixed-citation xmlns:xlink="http://www.w3.org/1999/xlink" xlink:type="simple">
          <person-group><name name-style="western"><surname>Haase</surname><given-names>E</given-names></name></person-group> (<year>1887</year>) <article-title>Die Indisch-Australischen Myriopoden. 1. Chilopoden.</article-title> <source>Abhandlungen und Berichte des Königlichen zoologischen und anthropologisch-ethnographischen Museum zu Dresden</source> <volume>4</volume>: <fpage>1</fpage>–<lpage>118</lpage>.</mixed-citation></ref><ref id="B136"><mixed-citation xmlns:xlink="http://www.w3.org/1999/xlink" xlink:type="simple">
          <person-group><name name-style="western"><surname>Takakuwa</surname><given-names>Y</given-names></name></person-group> (<year>1943</year>) <article-title>Verbreitung der Chilopoden und Diplopoden in Japan.</article-title> <source>Nihon-Seibutsu-Chiri-Gakkai-kaiho / Bulletin of the Biogeographical Society of Japan</source> <volume>13</volume>: <fpage>147</fpage>–<lpage>213</lpage>.</mixed-citation></ref><ref id="B137"><mixed-citation xmlns:xlink="http://www.w3.org/1999/xlink" xlink:type="simple">
          <person-group><name name-style="western"><surname>Takakuwa</surname><given-names>Y</given-names></name></person-group> (<year>1947</year>) <chapter-title>Class <tp:taxon-name><tp:taxon-name-part taxon-name-part-type="class">Chilopoda</tp:taxon-name-part></tp:taxon-name>.</chapter-title> <source>Encyclopedia of Animals of Japan</source>. <edition>Revised edition ed.</edition> <source>Acta Forestalia Fennica</source>, <publisher-name>Hokuryu-kan Publ.</publisher-name>, <publisher-loc>Tokyo</publisher-loc>, <fpage>930</fpage>–<lpage>940</lpage>. <comment>[In Japanese]</comment></mixed-citation></ref><ref id="B70"><mixed-citation xmlns:xlink="http://www.w3.org/1999/xlink" xlink:type="simple">
          <person-group><name name-style="western"><surname>Kronmüller</surname><given-names>C</given-names></name></person-group> (<year>2012</year>) <article-title>Review of the subspecies of <italic><tp:taxon-name><tp:taxon-name-part taxon-name-part-type="genus">Scolopendra</tp:taxon-name-part> <tp:taxon-name-part taxon-name-part-type="species">subspinipes</tp:taxon-name-part></tp:taxon-name></italic> Leach, 1815 with the new description of the South Chinese member of the genus <italic><tp:taxon-name><tp:taxon-name-part taxon-name-part-type="genus">Scolopendra</tp:taxon-name-part></tp:taxon-name></italic> Linnaeus, 1758 named <italic><tp:taxon-name><tp:taxon-name-part taxon-name-part-type="genus">Scolopendra</tp:taxon-name-part> <tp:taxon-name-part taxon-name-part-type="species">hainanum</tp:taxon-name-part></tp:taxon-name></italic> spec. nov.</article-title> <source>Spixiana</source> <volume>35</volume>: <fpage>19</fpage>–<lpage>27</lpage>.</mixed-citation></ref><ref id="B67"><mixed-citation xmlns:xlink="http://www.w3.org/1999/xlink" xlink:type="simple">
          <person-group><name name-style="western"><surname>Kraepelin</surname><given-names>K</given-names></name></person-group> (<year>1903</year>) <article-title>Revision der Scolopendriden.</article-title> <source>Mitteilungen aus dem Naturhistorischen Museum in Hamburg</source> <volume>29</volume>: <fpage>1</fpage>–<lpage>276</lpage>.</mixed-citation></ref><ref id="B7"><mixed-citation xmlns:xlink="http://www.w3.org/1999/xlink" xlink:type="simple">
          <person-group><name name-style="western"><surname>Attems</surname><given-names>C</given-names></name></person-group> (<year>1909</year>) <article-title>Die Myriopoden der Vega-Expedition.</article-title> <source>Arkiv för Zoologi</source> <volume>5</volume>: <fpage>1</fpage>–<lpage>84</lpage>. doi: <ext-link xlink:type="simple" ext-link-type="doi" xlink:href="10.5962/bhl.part.3495">10.5962/bhl.part.3495</ext-link></mixed-citation></ref><ref id="B14"><mixed-citation xmlns:xlink="http://www.w3.org/1999/xlink" xlink:type="simple">
          <person-group><name name-style="western"><surname>Attems</surname><given-names>C</given-names></name></person-group> (<year>1930b</year>) <source><tp:taxon-name><tp:taxon-name-part taxon-name-part-type="subphylum">Myriapoda</tp:taxon-name-part></tp:taxon-name> 2. <tp:taxon-name><tp:taxon-name-part taxon-name-part-type="order">Scolopendromorpha</tp:taxon-name-part></tp:taxon-name>.</source> <publisher-name>Walter de Gruyter</publisher-name>, <publisher-loc>Berlin</publisher-loc>, <size units="page">308 pp</size>.</mixed-citation></ref><ref id="B122"><mixed-citation xmlns:xlink="http://www.w3.org/1999/xlink" xlink:type="simple">
          <person-group><name name-style="western"><surname>Shinohara</surname><given-names>K</given-names></name></person-group> (<year>1949</year>) <article-title>Notes on Centipedes by Mr. Fajiyama in Hachijo Island.</article-title> <source>Acta Arachnologica</source> <volume>11</volume>: <fpage>80</fpage>–<lpage>85</lpage>. doi: <ext-link xlink:type="simple" ext-link-type="doi" xlink:href="10.2476/asjaa.11.80">10.2476/asjaa.11.80</ext-link></mixed-citation></ref><ref id="B123"><mixed-citation xmlns:xlink="http://www.w3.org/1999/xlink" xlink:type="simple">
          <person-group><name name-style="western"><surname>Shinohara</surname><given-names>K</given-names></name></person-group> (<year>1961</year>) <article-title>Survey of the <tp:taxon-name><tp:taxon-name-part taxon-name-part-type="class">Chilopoda</tp:taxon-name-part></tp:taxon-name> and <tp:taxon-name><tp:taxon-name-part taxon-name-part-type="class">Diplopoda</tp:taxon-name-part></tp:taxon-name> of Manazuru Seashore, Kanagarwa Prefecture, Japan.</article-title> <source>Science Report of the Yokosuka City Museum</source> <volume>6</volume>: <fpage>75</fpage>–<lpage>82</lpage>.</mixed-citation></ref><ref id="B139"><mixed-citation xmlns:xlink="http://www.w3.org/1999/xlink" xlink:type="simple">
          <person-group><name name-style="western"><surname>Takashima</surname><given-names>H</given-names></name></person-group> (<year>1949</year>) <article-title>The General View of Japanese Myriapods.</article-title> <source>Acta Arachnologica</source> <volume>11</volume>: <fpage>8</fpage>–<lpage>25</lpage>. doi: <ext-link xlink:type="simple" ext-link-type="doi" xlink:href="10.2476/asjaa.11.8">10.2476/asjaa.11.8</ext-link></mixed-citation></ref><ref id="B35"><mixed-citation xmlns:xlink="http://www.w3.org/1999/xlink" xlink:type="simple">
          <person-group><name name-style="western"><surname>Chamberlin</surname><given-names>RV</given-names></name><name name-style="western"><surname>Wang</surname><given-names>Y-HM</given-names></name></person-group> (<year>1952</year>) <article-title>Some records and descriptions of chilopods from Japan and other oriental areas.</article-title> <source>Proceedings of the Biological Society of Washington</source> <volume>65</volume>: <fpage>177</fpage>–<lpage>186</lpage>.</mixed-citation></ref><ref id="B95"><mixed-citation xmlns:xlink="http://www.w3.org/1999/xlink" xlink:type="simple">
          <person-group><name name-style="western"><surname>Miyosi</surname><given-names>Y</given-names></name></person-group> (<year>1955</year>) <article-title><tp:taxon-name><tp:taxon-name-part taxon-name-part-type="class">Chilopoda</tp:taxon-name-part></tp:taxon-name> and <tp:taxon-name><tp:taxon-name-part taxon-name-part-type="class">Diplopoda</tp:taxon-name-part></tp:taxon-name> from Aoga-shima, Izu Island.</article-title> <source>Miscellaneous Reports of the Research Institute for Natural Resources, Tokyo</source> <volume>38</volume>: <fpage>150</fpage>–<lpage>153</lpage>.</mixed-citation></ref><ref id="B138"><mixed-citation xmlns:xlink="http://www.w3.org/1999/xlink" xlink:type="simple">
          <person-group><name name-style="western"><surname>Takano</surname><given-names>M</given-names></name></person-group> (<year>2001</year>) <article-title>Myriapods of the Institute for Nature Study in Tokyo.</article-title> <source>Miscellaneous Reports of the National Park for Nature Study</source> <volume>33</volume>: <fpage>219</fpage>–<lpage>227</lpage>. <comment>[In Japanese]</comment></mixed-citation></ref><ref id="B87"><mixed-citation xmlns:xlink="http://www.w3.org/1999/xlink" xlink:type="simple">
          <person-group><name name-style="western"><surname>Lewis</surname><given-names>JGE</given-names></name></person-group> (<year>2010b</year>) <article-title>A key and annotated list of the <italic><tp:taxon-name><tp:taxon-name-part taxon-name-part-type="genus">Scolopendra</tp:taxon-name-part></tp:taxon-name></italic> species of the Old World with a reappraisal of <italic><tp:taxon-name><tp:taxon-name-part taxon-name-part-type="genus">Arthrorhabdus</tp:taxon-name-part></tp:taxon-name></italic> (<tp:taxon-name><tp:taxon-name-part taxon-name-part-type="class">Chilopoda</tp:taxon-name-part></tp:taxon-name>: <tp:taxon-name><tp:taxon-name-part taxon-name-part-type="order">Scolopendromorpha</tp:taxon-name-part></tp:taxon-name>: <tp:taxon-name><tp:taxon-name-part taxon-name-part-type="family">Scolopendridae</tp:taxon-name-part></tp:taxon-name>).</article-title> <source>International Journal of Myriapodology</source> <volume>3</volume>: <fpage>83</fpage>–<lpage>122</lpage>. doi: <ext-link xlink:type="simple" ext-link-type="doi" xlink:href="10.1163/187525410X12578602960380">10.1163/187525410X12578602960380</ext-link></mixed-citation></ref><ref id="B84"><mixed-citation xmlns:xlink="http://www.w3.org/1999/xlink" xlink:type="simple">
          <person-group><name name-style="western"><surname>Lewis</surname><given-names>JGE</given-names></name></person-group> (<year>2004</year>) <article-title>Notes on the type specimens of three species of <italic><tp:taxon-name><tp:taxon-name-part taxon-name-part-type="genus">Otostigmus</tp:taxon-name-part></tp:taxon-name></italic> described from Indo-China by Carl Attems (<tp:taxon-name><tp:taxon-name-part taxon-name-part-type="class">Chilopoda</tp:taxon-name-part></tp:taxon-name>: <tp:taxon-name><tp:taxon-name-part taxon-name-part-type="order">Scolopendromorpha</tp:taxon-name-part></tp:taxon-name>: <tp:taxon-name><tp:taxon-name-part taxon-name-part-type="family">Scolopendridae</tp:taxon-name-part></tp:taxon-name>).</article-title> <source>Annalen des Naturhistorischen Museums in Wien, Series B</source> <volume>105</volume>: <fpage>27</fpage>–<lpage>33</lpage>.</mixed-citation></ref><ref id="B36"><mixed-citation xmlns:xlink="http://www.w3.org/1999/xlink" xlink:type="simple">
          <person-group><name name-style="western"><surname>Chao</surname><given-names>JL</given-names></name></person-group> (<year>2008</year>) <source><tp:taxon-name><tp:taxon-name-part taxon-name-part-type="order">Scolopendromorpha</tp:taxon-name-part></tp:taxon-name> (<tp:taxon-name><tp:taxon-name-part taxon-name-part-type="class">Chilopoda</tp:taxon-name-part></tp:taxon-name>) of Taiwan. VDM Verlag Dr. Müller Aktiengesellschaft &amp; Co.</source> <publisher-name>KG</publisher-name>, <publisher-loc>Saarbrücken, Germany</publisher-loc>, <size units="page">94 pp</size>.</mixed-citation></ref><ref id="B129"><mixed-citation xmlns:xlink="http://www.w3.org/1999/xlink" xlink:type="simple">
          <person-group><name name-style="western"><surname>Siriwut</surname><given-names>W</given-names></name><name name-style="western"><surname>Edgecombe</surname><given-names>GD</given-names></name><name name-style="western"><surname>Sutcharit</surname><given-names>C</given-names></name><name name-style="western"><surname>Panha</surname><given-names>S</given-names></name></person-group> (<year>2015a</year>) <article-title>The centipede genus <italic><tp:taxon-name><tp:taxon-name-part taxon-name-part-type="genus">Scolopendra</tp:taxon-name-part></tp:taxon-name></italic> in mainland Southeast Asia: molecular phylogenetics, geometric morphometrics and external morphology as tools for species delimitation.</article-title> <source>PLoS ONE</source> <volume>10</volume>: <elocation-id>e0139182</elocation-id>. doi: <ext-link xlink:type="simple" ext-link-type="doi" xlink:href="10.1371/journal.pone.0135355">10.1371/journal.pone.0135355</ext-link></mixed-citation></ref><ref id="B130"><mixed-citation xmlns:xlink="http://www.w3.org/1999/xlink" xlink:type="simple">
          <person-group><name name-style="western"><surname>Siriwut</surname><given-names>W</given-names></name><name name-style="western"><surname>Edgecombe</surname><given-names>GD</given-names></name><name name-style="western"><surname>Sutcharit</surname><given-names>C</given-names></name><name name-style="western"><surname>Tongkerd</surname><given-names>P</given-names></name><name name-style="western"><surname>Panha</surname><given-names>S</given-names></name></person-group> (<year>2015b</year>) <article-title>First record of the African-Indian centipede genus <italic><tp:taxon-name><tp:taxon-name-part taxon-name-part-type="genus">Digitipes</tp:taxon-name-part></tp:taxon-name></italic> Attems, 1930 (<tp:taxon-name><tp:taxon-name-part taxon-name-part-type="order">Scolopendromorpha</tp:taxon-name-part></tp:taxon-name>: <tp:taxon-name><tp:taxon-name-part taxon-name-part-type="subfamily">Otostigminae</tp:taxon-name-part></tp:taxon-name>) from Myanmar, and the systematic position of a new species based on molecular phylogenetics.</article-title> <source>Zootaxa</source> <volume>3931</volume>: <fpage>71</fpage>–<lpage>87</lpage>. doi: <ext-link xlink:type="simple" ext-link-type="doi" xlink:href="10.11646/zootaxa.3931.1.5">10.11646/zootaxa.3931.1.5</ext-link></mixed-citation></ref><ref id="B144"><mixed-citation xmlns:xlink="http://www.w3.org/1999/xlink" xlink:type="simple">
          <person-group><name name-style="western"><surname>Vahtera</surname><given-names>V</given-names></name><name name-style="western"><surname>Edgecombe</surname><given-names>GD</given-names></name><name name-style="western"><surname>Giribet</surname><given-names>G</given-names></name></person-group> (<year>2013</year>) <article-title>Phylogenetics of scolopendromorph centipedes: can denser taxon sampling improve an artificial classification?</article-title> <source>Invertebrate Systematics</source> <volume>27</volume>: <fpage>578</fpage>–<lpage>602</lpage>. doi: <ext-link xlink:type="simple" ext-link-type="doi" xlink:href="10.1071/IS13035">10.1071/IS13035</ext-link></mixed-citation></ref><ref id="B126"><mixed-citation xmlns:xlink="http://www.w3.org/1999/xlink" xlink:type="simple">
          <person-group><name name-style="western"><surname>Simaiakis</surname><given-names>SM</given-names></name><name name-style="western"><surname>Dimopoulou</surname><given-names>A</given-names></name><name name-style="western"><surname>Mitrakos</surname><given-names>A</given-names></name><name name-style="western"><surname>Mylonas</surname><given-names>M</given-names></name><name name-style="western"><surname>Parmakelis</surname><given-names>A</given-names></name></person-group> (<year>2012</year>) <article-title>The evolutionary history of the Mediterranean centipede <italic><tp:taxon-name><tp:taxon-name-part taxon-name-part-type="genus">Scolopendra</tp:taxon-name-part> <tp:taxon-name-part taxon-name-part-type="species">cingulata</tp:taxon-name-part></tp:taxon-name></italic> (Latreille, 1829) (<tp:taxon-name><tp:taxon-name-part taxon-name-part-type="class">Chilopoda</tp:taxon-name-part></tp:taxon-name>: <tp:taxon-name><tp:taxon-name-part taxon-name-part-type="family">Scolopendridae</tp:taxon-name-part></tp:taxon-name>) across the Aegean Archipelago.</article-title> <source>Biological Journal of the Linnean Society</source> <volume>105</volume>: <fpage>507</fpage>–<lpage>521</lpage>. doi: <ext-link xlink:type="simple" ext-link-type="doi" xlink:href="10.1111/j.1095-8312.2011.01813.x">10.1111/j.1095-8312.2011.01813.x</ext-link></mixed-citation></ref><ref id="B100"><mixed-citation xmlns:xlink="http://www.w3.org/1999/xlink" xlink:type="simple">
          <person-group><name name-style="western"><surname>Oeyen</surname><given-names>JP</given-names></name><name name-style="western"><surname>Funke</surname><given-names>S</given-names></name><name name-style="western"><surname>Böhme</surname><given-names>W</given-names></name><name name-style="western"><surname>Wesener</surname><given-names>T</given-names></name></person-group> (<year>2014</year>) <article-title>The evolutionary history of rediscovered Austrian population of the giant centipede <italic><tp:taxon-name><tp:taxon-name-part taxon-name-part-type="genus">Scolopendra</tp:taxon-name-part> <tp:taxon-name-part taxon-name-part-type="species">cingulata</tp:taxon-name-part></tp:taxon-name></italic> Latreille, 1829 (<tp:taxon-name><tp:taxon-name-part taxon-name-part-type="class">Chilopoda</tp:taxon-name-part></tp:taxon-name>, <tp:taxon-name><tp:taxon-name-part taxon-name-part-type="order">Scolopendromorpha</tp:taxon-name-part></tp:taxon-name>).</article-title> <source>PLoS ONE</source> <volume>9</volume>: <elocation-id>e108650</elocation-id>. doi: <ext-link xlink:type="simple" ext-link-type="doi" xlink:href="10.1371/journal.pone.0108650">10.1371/journal.pone.0108650</ext-link></mixed-citation></ref></ref-list></tp:taxon-treatment>
