# Supplementary material for: A taxonomic review of the centipede genus Scolopendra Linnaeus, 1758 (Scolopendromorpha, Scolopendridae) in mainland Southeast Asia, with description of a new species from Laos
Source: Zookeys. 2016 May 17;(590):1–124. doi: 10.3897/zookeys.590.7950 (PMC4926625; doi:10.3897/zookeys.590.7950)
Supplement: XML Treatment for Scolopendra pinguis [file zookeys.590.7950-treatment8.xml]

<!DOCTYPE tp:taxon-treatment
  PUBLIC "-//TaxonX//DTD Taxonomic Treatment Publishing DTD v0 20100105//EN" "tax-treatment-NSO.dtd">
<tp:taxon-treatment xmlns:tp="http://www.plazi.org/taxpub"><tp:treatment-meta><kwd-group><label>Taxon classification</label><kwd><named-content content-type="kingdom">Animalia</named-content></kwd><kwd><named-content content-type="order">Scolopendromorpha</named-content></kwd><kwd><named-content content-type="family">Scolopendridae</named-content></kwd></kwd-group><mixed-citation publication-type="journal"><person-group><name><surname>Siriwut</surname><given-names>Warut</given-names></name><name><surname>Edgecombe</surname><given-names>Gregory D.</given-names></name><name><surname>Sutcharit</surname><given-names>Chirasak</given-names></name><name><surname>Tongkerd</surname><given-names>Piyoros</given-names></name><name><surname>Panha</surname><given-names>Somsak</given-names></name></person-group><article-title>A taxonomic review of the centipede genus <italic><tp:taxon-name><tp:taxon-name-part taxon-name-part-type="genus">Scolopendra</tp:taxon-name-part></tp:taxon-name></italic> Linnaeus, 1758 (<tp:taxon-name><tp:taxon-name-part taxon-name-part-type="order">Scolopendromorpha</tp:taxon-name-part></tp:taxon-name>, <tp:taxon-name><tp:taxon-name-part taxon-name-part-type="family">Scolopendridae</tp:taxon-name-part></tp:taxon-name>) in mainland Southeast Asia, with description of a new species from Laos</article-title><source>Zookeys</source><day>17</day><month>5</month><year>2016</year><volume>2016</volume><issue>590</issue><fpage>1</fpage><lpage>124</lpage><pub-id pub-id-type="doi">10.3897/zookeys.590.7950</pub-id></mixed-citation></tp:treatment-meta><tp:nomenclature><tp:taxon-name>
              <tp:taxon-name-part taxon-name-part-type="genus">Scolopendra</tp:taxon-name-part>
              <tp:taxon-name-part taxon-name-part-type="species">pinguis</tp:taxon-name-part>
            </tp:taxon-name><tp:taxon-authority>Pocock, 1891</tp:taxon-authority><xref ref-type="fig" rid="F7">Figs 7E–F</xref><xref ref-type="fig" rid="F25">, 25C</xref><xref ref-type="fig" rid="F29">, 29</xref><xref ref-type="fig" rid="F42">, 42A–B</xref><xref ref-type="fig" rid="F43">, 43</xref><xref ref-type="fig" rid="F44">, 44</xref><xref ref-type="fig" rid="F45">, 45</xref><xref ref-type="fig" rid="F46">, 46</xref><xref ref-type="fig" rid="F47">, 47</xref><!--PageBreak--><tp:nomenclature-citation-list><tp:nomenclature-citation><tp:taxon-name>
                  <tp:taxon-name-part taxon-name-part-type="genus">Scolopendra</tp:taxon-name-part> <tp:taxon-name-part taxon-name-part-type="species">pinguis</tp:taxon-name-part></tp:taxon-name><comment>
                
                 Pocock, 1891b: 411, <xref ref-type="bibr" rid="B106">1894</xref>: 312, pl. 19, fig. 4. <xref ref-type="bibr" rid="B67">Kraepelin 1903</xref>: 249. <xref ref-type="bibr" rid="B6">Attems 1907</xref>: 80, <xref ref-type="bibr" rid="B8">1914a</xref>: 106, <xref ref-type="bibr" rid="B14">1930b</xref>: 27. <xref ref-type="bibr" rid="B87">Lewis 2010b</xref>: 109.</comment></tp:nomenclature-citation></tp:nomenclature-citation-list></tp:nomenclature><tp:treatment-sec sec-type="type locality"><title>Type locality.</title><p>1,000–2,000 ft., Carin Mountain, Cheba District, Burma [Kayah-Karen Mountains, Myanmar].</p></tp:treatment-sec><tp:treatment-sec sec-type="material"><title>Material.</title><p>
              <bold>Type material.</bold> This species was described based on one specimen and the holotype was probably destroyed. It was collected during a field expedition to Burma <!--PageBreak-->(Myanmar) by Leonardo Fea, the assistant zoologist at the <named-content xmlns:xlink="http://www.w3.org/1999/xlink" xlink:type="simple" content-type="institution" xlink:href="http://grbio.org/institution/museo-civico-di-storia-naturale"><named-content xlink:type="simple" content-type="institution" xlink:href="http://grbio.org/institution/museo-civico-di-storia-naturale-0"><named-content xlink:type="simple" content-type="institution" xlink:href="http://grbio.org/institution/museo-civico">Museo Civico</named-content> di Storia Naturale</named-content></named-content> di Genova, Genova, Italy. In 1891, Pocock published on the myriapods of Burma based on Fea and Oates’s collections. Subsequently most of Oates’s collection was deposited in the <named-content xmlns:xlink="http://www.w3.org/1999/xlink" content-type="dwc:institutional_code" xlink:type="simple">NHMUK</named-content> while Fea’s collection was sent back to Genova. The holotype of <italic><tp:taxon-name><tp:taxon-name-part taxon-name-part-type="genus">Scolopendra</tp:taxon-name-part> <tp:taxon-name-part taxon-name-part-type="species">pinguis</tp:taxon-name-part></tp:taxon-name></italic> was explicitly identified as part of Fea’s collection (Pocock 1891: 411). In 1970, the basement of the museum in Genova was flooded and parts of the collection were irreparably damaged. The holotype of <italic><tp:taxon-name><tp:taxon-name-part taxon-name-part-type="genus">Scolopendra</tp:taxon-name-part> <tp:taxon-name-part taxon-name-part-type="species">pinguis</tp:taxon-name-part></tp:taxon-name></italic> cannot presently be found (M. Tavano, written comm., November 2015) and is presumed to have been lost during that flood.</p></tp:treatment-sec><tp:treatment-sec sec-type="material"><title>Additional material.</title><p>
              <bold>Thailand</bold> — <named-content xmlns:xlink="http://www.w3.org/1999/xlink" content-type="dwc:institutional_code" xlink:type="simple">CUMZ</named-content> 00314, one spm., Phamone Cave, Pangmapha, Maehongson (<named-content xmlns:xlink="http://www.w3.org/1999/xlink" content-type="dwc:verbatimCoordinates" xlink:type="simple"><named-content content-type="geo-json" specific-use="{&#34;type&#34;:&#34;Point&#34;,&#34;coordinates&#34;:[98.27875,19.500444]}" xlink:type="simple">19°30'01.6"N, 98°16'43.5"E</named-content></named-content>). <named-content xmlns:xlink="http://www.w3.org/1999/xlink" content-type="dwc:institutional_code" xlink:type="simple">ZMUC</named-content> 00101107, one spm., Siribhum Waterfall, Chomthong, Chiang Mai (<named-content xmlns:xlink="http://www.w3.org/1999/xlink" content-type="dwc:verbatimCoordinates" xlink:type="simple"><named-content content-type="geo-json" specific-use="{&#34;type&#34;:&#34;Point&#34;,&#34;coordinates&#34;:[98.515833,18.546944]}" xlink:type="simple">18°32'49"N, 98°30'57"E</named-content></named-content>), 1315 m, leg. C. Sutcharit, 13/10/2009. <named-content xmlns:xlink="http://www.w3.org/1999/xlink" content-type="dwc:institutional_code" xlink:type="simple">ZMUC</named-content>, four specimens, 0–1.400 m, Doi Suthep National Park, leg. Bergit Degerbol, specimen Nos. 1841, 1828, 694 Loc. 3 and 2026. <named-content xmlns:xlink="http://www.w3.org/1999/xlink" content-type="dwc:institutional_code" xlink:type="simple">CUMZ</named-content> 00313, one spm., Ban Pang Pan, Maetaeng, Chiang Mai (<named-content xmlns:xlink="http://www.w3.org/1999/xlink" content-type="dwc:verbatimCoordinates" xlink:type="simple"><named-content content-type="geo-json" specific-use="{&#34;type&#34;:&#34;Point&#34;,&#34;coordinates&#34;:[98.666861,19.204833]}" xlink:type="simple">19°12'17.4"N, 98°40'00.7"E</named-content></named-content>).<named-content xmlns:xlink="http://www.w3.org/1999/xlink" content-type="dwc:institutional_code" xlink:type="simple">CUMZ</named-content> 00305, one spm., Phusang Waterfall, Phayao (<named-content xmlns:xlink="http://www.w3.org/1999/xlink" content-type="dwc:verbatimCoordinates" xlink:type="simple"><named-content content-type="geo-json" specific-use="{&#34;type&#34;:&#34;Point&#34;,&#34;coordinates&#34;:[100.365194,19.6195]}" xlink:type="simple">19°37'10.2"N, 100°21'54.7"E</named-content></named-content>). <named-content xmlns:xlink="http://www.w3.org/1999/xlink" content-type="dwc:institutional_code" xlink:type="simple">CUMZ</named-content> 00307, one spm., Hui Nam-Un, Wiangkhum, Nan (<named-content xmlns:xlink="http://www.w3.org/1999/xlink" content-type="dwc:verbatimCoordinates" xlink:type="simple"><named-content content-type="geo-json" specific-use="{&#34;type&#34;:&#34;Point&#34;,&#34;coordinates&#34;:[100.530306,18.506333]}" xlink:type="simple">18°30'22.8"N, 100°31'49.1"E</named-content></named-content>). <named-content xmlns:xlink="http://www.w3.org/1999/xlink" content-type="dwc:institutional_code" xlink:type="simple">CUMZ</named-content> 00311, one spm., Tat Ton Waterfall, Chaiyaphum (<named-content xmlns:xlink="http://www.w3.org/1999/xlink" content-type="dwc:verbatimCoordinates" xlink:type="simple"><named-content content-type="geo-json" specific-use="{&#34;type&#34;:&#34;Point&#34;,&#34;coordinates&#34;:[102.023444,16.018111]}" xlink:type="simple">16°01'05.2"N, 102°01'24.4"E</named-content></named-content>). <named-content xmlns:xlink="http://www.w3.org/1999/xlink" content-type="dwc:institutional_code" xlink:type="simple">CUMZ</named-content> 00303, one spm., Wat Tham Lijia, Sangkhlaburi, Kanchanaburi (<named-content xmlns:xlink="http://www.w3.org/1999/xlink" content-type="dwc:verbatimCoordinates" xlink:type="simple"><named-content content-type="geo-json" specific-use="{&#34;type&#34;:&#34;Point&#34;,&#34;coordinates&#34;:[98.565667,15.070222]}" xlink:type="simple">15°04'12.8"N, 98°33'56.4"E</named-content></named-content>).</p><p>
              <bold>Laos</bold> — <named-content xmlns:xlink="http://www.w3.org/1999/xlink" content-type="dwc:institutional_code" xlink:type="simple">CUMZ</named-content> 00304, one spm., Wiang Thong Hot Spring, Mueang Ieam, Houaphanh (<named-content xmlns:xlink="http://www.w3.org/1999/xlink" content-type="dwc:verbatimCoordinates" xlink:type="simple"><named-content content-type="geo-json" specific-use="{&#34;type&#34;:&#34;Point&#34;,&#34;coordinates&#34;:[103.742583,20.079222]}" xlink:type="simple">20°04'45.2"N, 103°44'33.3"E</named-content></named-content>). <named-content xmlns:xlink="http://www.w3.org/1999/xlink" content-type="dwc:institutional_code" xlink:type="simple">CUMZ</named-content> 00310, two spms., Kra Cham Waterfall, Luang Prabang (<named-content xmlns:xlink="http://www.w3.org/1999/xlink" content-type="dwc:verbatimCoordinates" xlink:type="simple"><named-content content-type="geo-json" specific-use="{&#34;type&#34;:&#34;Point&#34;,&#34;coordinates&#34;:[101.983972,19.540917]}" xlink:type="simple">19°32'27.3"N, 101°59'02.3"E</named-content></named-content>). <named-content xmlns:xlink="http://www.w3.org/1999/xlink" content-type="dwc:institutional_code" xlink:type="simple">CUMZ</named-content> 00306, one spm., Ban Na-Ton, Muang Khun, Xieng Khouang (<named-content xmlns:xlink="http://www.w3.org/1999/xlink" content-type="dwc:verbatimCoordinates" xlink:type="simple"><named-content content-type="geo-json" specific-use="{&#34;type&#34;:&#34;Point&#34;,&#34;coordinates&#34;:[104.862417,17.875389]}" xlink:type="simple">17°52'31.4"N, 104°51'44.7"E</named-content></named-content>). <named-content xmlns:xlink="http://www.w3.org/1999/xlink" content-type="dwc:institutional_code" xlink:type="simple">CUMZ</named-content> 00309, one spm., Kao Rao Cave, Bo Kaeow (<named-content xmlns:xlink="http://www.w3.org/1999/xlink" content-type="dwc:verbatimCoordinates" xlink:type="simple"><named-content content-type="geo-json" specific-use="{&#34;type&#34;:&#34;Point&#34;,&#34;coordinates&#34;:[101.096333,20.699056]}" xlink:type="simple">20°41'56.6"N, 101°05'46.8"E</named-content></named-content>).</p></tp:treatment-sec><tp:treatment-sec sec-type="diagnosis"><title>Diagnosis.</title><p>17 antennal articles, 3–4 basal articles glabrous dorsally. Each tooth-plate with 6 teeth. Tergites 3–20 with paramedian sutures. Complete tergite margination from TT16 (18)–21. Tergite of ultimate leg-bearing segment without depression or suture. Paramedian sutures on anterior 10–30% of sternites. Coxopleural process with 3–7 apical + subapical, 1–2 lateral and 0–1 dorsal spines. Ultimate leg prefemora with 6–12 <abbrev xmlns:xlink="http://www.w3.org/1999/xlink" xlink:title="ventro-lateral spine" xlink:type="simple">VL</abbrev>, 1–12 <abbrev xmlns:xlink="http://www.w3.org/1999/xlink" xlink:title="ventro-median spine" xlink:type="simple">VM</abbrev>, 2–3 <abbrev xmlns:xlink="http://www.w3.org/1999/xlink" xlink:title="median spine" xlink:type="simple">M</abbrev>, 3–4 <abbrev xmlns:xlink="http://www.w3.org/1999/xlink" xlink:title="dorso-median spine" xlink:type="simple">DM</abbrev> and prefemoral process with 3–4 spines. One tarsal spur on legs 1–19(20).</p></tp:treatment-sec><tp:treatment-sec sec-type="description"><title>Composite description.</title><p>Body length up to 85 mm. Darkish blue colouration on entire body. Cephalic plate dichromatic in some populations. Tergites dark blue or nearly black. Cephalic plate with small punctae on anterior part, median sulcus present. Posterior part of cephalic plate without paramedian sulci.</p><p>Antenna usually with 17 articles, basal 3–4 subcylindrical and glabrous dorsally (Fig. <xref ref-type="fig" rid="F46">46A</xref>), 5–5.5 articles glabrous ventrally. Antennae reach segment 4. Forcipular trochanteroprefemoral process bearing denticles in two groups, one apical and 2–3 inner (Fig. <xref ref-type="fig" rid="F46">46D</xref>). Tooth-plates wider than long or nearly equivalent, with 6 teeth (Fig. <xref ref-type="fig" rid="F43">43C</xref>). Tooth-plate with straight, transverse basal suture. Coxosternite smooth, without median suture (Figs <xref ref-type="fig" rid="F44">44B</xref>, <xref ref-type="fig" rid="F44">44D</xref> and <xref ref-type="fig" rid="F46">46B</xref>). Article 2 of second maxillary telopodite with spur.</p><fig id="F42" position="float" orientation="portrait"><label>Figure 42.</label><caption><p>Habitus photographs of <italic><tp:taxon-name><tp:taxon-name-part taxon-name-part-type="genus">Scolopendra</tp:taxon-name-part></tp:taxon-name></italic> species: <bold>A</bold> <italic><tp:taxon-name><tp:taxon-name-part taxon-name-part-type="genus">Scolopendra</tp:taxon-name-part> <tp:taxon-name-part taxon-name-part-type="species">pinguis</tp:taxon-name-part></tp:taxon-name></italic> (Colour morph 1A: <named-content xmlns:xlink="http://www.w3.org/1999/xlink" content-type="dwc:institutional_code" xlink:type="simple">CUMZ</named-content> 00309) <bold>B</bold> <italic><tp:taxon-name><tp:taxon-name-part taxon-name-part-type="genus">Scolopendra</tp:taxon-name-part> <tp:taxon-name-part taxon-name-part-type="species">pinguis</tp:taxon-name-part></tp:taxon-name></italic> (Colour morph 2B) <bold>C</bold> <italic><tp:taxon-name><tp:taxon-name-part taxon-name-part-type="genus">Scolopendra</tp:taxon-name-part> <tp:taxon-name-part taxon-name-part-type="species">dawydoffi</tp:taxon-name-part></tp:taxon-name></italic> (<named-content xmlns:xlink="http://www.w3.org/1999/xlink" content-type="dwc:institutional_code" xlink:type="simple">CUMZ</named-content> 00272).</p></caption><graphic xmlns:xlink="http://www.w3.org/1999/xlink" xlink:href="zookeys-590-001-g042.jpg" position="float" orientation="portrait" xlink:type="simple" id="oo_89032.jpg"/></fig><fig id="F43" position="float" orientation="portrait"><label>Figure 43.</label><caption><p>
          <italic><tp:taxon-name><tp:taxon-name-part taxon-name-part-type="genus">Scolopendra</tp:taxon-name-part> <tp:taxon-name-part taxon-name-part-type="species">pinguis</tp:taxon-name-part></tp:taxon-name></italic> (<named-content xmlns:xlink="http://www.w3.org/1999/xlink" content-type="dwc:institutional_code" xlink:type="simple">CUMZ</named-content> 00306, 00314): <bold>A</bold> Cephalic plate and trunk segments 1–3 (Colour morph 2) <bold>B</bold> Tergites 9–11 <bold>C</bold> Tooth-plates <bold>D–F</bold> Spiracles 3, 5 and 8, respectively.</p></caption><graphic xmlns:xlink="http://www.w3.org/1999/xlink" xlink:href="zookeys-590-001-g043.jpg" position="float" orientation="portrait" xlink:type="simple" id="oo_89033.jpg"/></fig><fig id="F44" position="float" orientation="portrait"><label>Figure 44.</label><caption><p>
          <italic><tp:taxon-name><tp:taxon-name-part taxon-name-part-type="genus">Scolopendra</tp:taxon-name-part> <tp:taxon-name-part taxon-name-part-type="species">pinguis</tp:taxon-name-part></tp:taxon-name></italic> (<named-content xmlns:xlink="http://www.w3.org/1999/xlink" content-type="dwc:institutional_code" xlink:type="simple">CUMZ</named-content> 00306, 00314): <bold>A</bold> Cephalic plate and trunk segments 1–3 (Colour morph 1) <bold>B</bold> Forcipular coxosternite (Colour morph 1A and 1B) <bold>C</bold> Sternites 9–12 <bold>D</bold> Forcipular coxosternite (Colour morph 2).</p></caption><graphic xmlns:xlink="http://www.w3.org/1999/xlink" xlink:href="zookeys-590-001-g044.jpg" position="float" orientation="portrait" xlink:type="simple" id="oo_89034.jpg"/></fig><p>Anterior margin of T1 underlying cephalic plate (Figs <xref ref-type="fig" rid="F43">43A</xref>, <xref ref-type="fig" rid="F44">44A</xref>). Complete paramedian sutures from T3; margination typically from TT16–18 (atypically, only on ter<!--PageBreak--><!--PageBreak--><!--PageBreak--><!--PageBreak--><!--PageBreak--><!--PageBreak-->gite of ultimate leg-bearing segment in one specimen: <named-content xmlns:xlink="http://www.w3.org/1999/xlink" content-type="dwc:institutional_code" xlink:type="simple">CUMZ</named-content> 00311). Tergite surface (Figs <xref ref-type="fig" rid="F43">43B</xref>, <xref ref-type="fig" rid="F46">46C</xref>) smooth, without median sulci. Tergite of ultimate leg-bearing segment (Figs <xref ref-type="fig" rid="F45">45B</xref>, <xref ref-type="fig" rid="F46">46E</xref>) curved and acute posteriorly, without median furrow or depression; ratio of width: length of tergite of ultimate leg-bearing segment 0.82:1. Anterior part of sternites (Figs <xref ref-type="fig" rid="F44">44C</xref>, <xref ref-type="fig" rid="F45">45A</xref>, <xref ref-type="fig" rid="F47">47A</xref>) with short paramedian sutures reaching approximately 20–30% length of sternite (atypically to 60%). Surface of sternites smooth. Sternite of ultimate leg-bearing segment (Fig. <xref ref-type="fig" rid="F45">45D–E</xref>) with sides converging posteriorly; without depression. Pore-field on coxopleuron reaching to margin of tergite of ultimate leg-bearing segment, dorsal margin of pore field sinuous (Figs <xref ref-type="fig" rid="F45">45C</xref>, <xref ref-type="fig" rid="F47">47C</xref>).</p><fig id="F45" position="float" orientation="portrait"><label>Figure 45.</label><caption><p>
          <italic><tp:taxon-name><tp:taxon-name-part taxon-name-part-type="genus">Scolopendra</tp:taxon-name-part> <tp:taxon-name-part taxon-name-part-type="species">pinguis</tp:taxon-name-part></tp:taxon-name></italic> (<named-content xmlns:xlink="http://www.w3.org/1999/xlink" content-type="dwc:institutional_code" xlink:type="simple">CUMZ</named-content> 00306, 00314): <bold>A</bold> Sternites 9–11 (Colour morph 2) <bold>B</bold> Tergite of ultimate leg-bearing segment <bold>C</bold> Lateral view of coxopleuron <bold>D–E</bold> Sternite of ultimate leg-bearing segment and coxopleura in male and female, respectively <bold>F–G</bold> Dorsal and ventral views, respectively, of ultimate leg prefemora.</p></caption><graphic xmlns:xlink="http://www.w3.org/1999/xlink" xlink:href="zookeys-590-001-g045.jpg" position="float" orientation="portrait" xlink:type="simple" id="oo_89035.jpg"/></fig><fig id="F46" position="float" orientation="portrait"><label>Figure 46.</label><caption><p>
          <italic><tp:taxon-name><tp:taxon-name-part taxon-name-part-type="genus">Scolopendra</tp:taxon-name-part> <tp:taxon-name-part taxon-name-part-type="species">pinguis</tp:taxon-name-part></tp:taxon-name></italic> (<named-content xmlns:xlink="http://www.w3.org/1999/xlink" content-type="dwc:institutional_code" xlink:type="simple">CUMZ</named-content> 00306, 00314): <bold>A</bold> Cephalic plate and basal antennal articles <bold>B</bold> Forcipular segment <bold>C</bold> Tergites 9–11 <bold>D</bold> Teeth on tooth-plates and trochanteroprefemoral process <bold>E</bold> Tergite of ultimate leg-bearing segment.</p></caption><graphic xmlns:xlink="http://www.w3.org/1999/xlink" xlink:href="zookeys-590-001-g046.jpg" position="float" orientation="portrait" xlink:type="simple" id="oo_89036.jpg"/></fig><fig id="F47" position="float" orientation="portrait"><label>Figure 47.</label><caption><p>
          <italic><tp:taxon-name><tp:taxon-name-part taxon-name-part-type="genus">Scolopendra</tp:taxon-name-part> <tp:taxon-name-part taxon-name-part-type="species">pinguis</tp:taxon-name-part></tp:taxon-name></italic> (<named-content xmlns:xlink="http://www.w3.org/1999/xlink" content-type="dwc:institutional_code" xlink:type="simple">CUMZ</named-content> 00306, 00314): <bold>A</bold> Sternites 9–11 <bold>B</bold> Dorsal view of ultimate leg prefemora <bold>C</bold> Lateral view of coxopleuron <bold>D</bold> Sternite of ultimate leg-bearing segment, coxopleura and ultimate legs.</p></caption><graphic xmlns:xlink="http://www.w3.org/1999/xlink" xlink:href="zookeys-590-001-g047.jpg" position="float" orientation="portrait" xlink:type="simple" id="oo_89037.jpg"/></fig><p>Coxopleural process moderately long or short with 3 apical, 0–3 subapical, 0–1 dorsal and 1 lateral spine(s). Pore-free area extending 30–45% length from distal part of coxopleural process to margin of sternite of ultimate leg-bearing segment (Figs <xref ref-type="fig" rid="F45">45D–E</xref>, <xref ref-type="fig" rid="F47">47D</xref>).</p><p>All legs with small setae on tarsus 2. Tibial spur absent on all legs. One tarsal spur on legs 1–19(20). Ultimate legs: thick and moderately long (Fig. <xref ref-type="fig" rid="F47">47D</xref>), with ratios of lengths of prefemur and femur 1.3:1, femur and tibia 1:1; tibia and tarsus 2 1.2:1; tarsus 1 and tarsus 2 2.2:1. Prefemora and femora flattened posteriorly, with robust or acute blackish prefemoral spines. Prefemoral spines (Figs <xref ref-type="fig" rid="F45">45F–G</xref>, <xref ref-type="fig" rid="F47">47B</xref>, <xref ref-type="fig" rid="F47">47D</xref>): 6–12 <abbrev xmlns:xlink="http://www.w3.org/1999/xlink" xlink:title="ventro-lateral spine" xlink:type="simple">VL</abbrev>, 1–12 <abbrev xmlns:xlink="http://www.w3.org/1999/xlink" xlink:title="ventro-median spine" xlink:type="simple">VM</abbrev>, 2–3 <abbrev xmlns:xlink="http://www.w3.org/1999/xlink" xlink:title="median spine" xlink:type="simple">M</abbrev>, 3–4 <abbrev xmlns:xlink="http://www.w3.org/1999/xlink" xlink:title="dorso-median spine" xlink:type="simple">DM</abbrev>, prefemoral process with 3–4(7) spines. Posterior margin of prefemur with short median groove</p><p>Genital segments well developed, reaching longer than distance between posterior margin of sternite of ultimate leg-bearing segment and distal part of coxopleural process. Sternite of genital segment 1 round and convex posteriorly, with median suture (Fig. <xref ref-type="fig" rid="F25">25C</xref>). Gonopod present in male (Figs <xref ref-type="fig" rid="F7">7E</xref>, <xref ref-type="fig" rid="F25">25C</xref>). Lamina subanalis situated between genitalia and anal valve; lamina analis between anal valve and tergite of genital segment (Fig. <xref ref-type="fig" rid="F7">7F</xref>). In male, tergite and sternite of genital segment and gonopods with small setae.</p><p>
              <bold>Colouration.</bold> According to <xref ref-type="bibr" rid="B129">Siriwut et al. (2015a)</xref>, <italic><tp:taxon-name><tp:taxon-name-part taxon-name-part-type="genus">Scolopendra</tp:taxon-name-part> <tp:taxon-name-part taxon-name-part-type="species">pinguis</tp:taxon-name-part></tp:taxon-name></italic> exhibits four colour morphs which can classified as either monochromatic or dichromatic (Fig. <xref ref-type="fig" rid="F42">42A–B</xref>). All of these patterns are specific to populations, with no mixing or sympatry found in our surveys. The full description of each colour morph is given below:</p><p>
              <bold>Colour morph 1A</bold>: Monochromatic, all segments including cephalic plate dark blue. Antenna dark blue on basal part, light blue on distal part. Pleuron with pale blue integument, all pleurites black. All legs blue, legs 19–21 dark blue. This morph has been found only in Thailand.</p><p>
              <bold>Colour morph 1B</bold>: Monochromatic, all segments including cephalic plate dark blue. Antenna dark blue on basal part, light blue on distal part. Pleuron with pale blue integument, all pleurites black. Most legs yellowish on prefemur, other podomeres dark blue with yellowish band bordering articulations; last three legs dark blue or black. This morph has been found only in Thailand.</p><p>
              <bold>Colour morph 2A</bold>: Dichromatic, cephalic plate dark blue on anterior part, yellowish on posterior part and T1. Antenna dark blue on basal part, light blue on distal part. Pleuron with pale blue integument, all pleurites black. All legs dark blue or black. This morph has been found both in Thailand and North-Central Laos.</p><!--PageBreak--><!--PageBreak--><!--PageBreak--><p>
              <bold>Colour morph 2B</bold>: Dichromatic, cephalic plate dark blue on anterior part, yellowish on posterior part and T1. Antenna dark blue on basal part, light blue on distal part. Pleuron with pale blue integument, all pleurites black. All legs yellowish on prefemur, other podomeres light blue with yellowish band bordering articulations. This morph has been found both in Thailand and North-Central Laos.</p><p>
              <bold>Discussion.</bold> <italic><tp:taxon-name><tp:taxon-name-part taxon-name-part-type="genus">Scolopendra</tp:taxon-name-part> <tp:taxon-name-part taxon-name-part-type="species">pinguis</tp:taxon-name-part></tp:taxon-name></italic> has not been revised since Pocock (1891) described the holotype from Burma. Two additional records from Batavia-Buitenzorg (Bogor, Java) expanded its geographical distribution across Southeast Asia (<xref ref-type="bibr" rid="B106">Pocock 1894</xref>). <xref ref-type="bibr" rid="B67">Kraepelin (1903)</xref> confirmed additional material from Buitenzorg; Bogor, Java. <xref ref-type="bibr" rid="B14">Attems’ (1930b)</xref> monograph followed Kraepelin’s description and argued that this species is similar to another Javan species, <italic><tp:taxon-name><tp:taxon-name-part taxon-name-part-type="genus">Scolopendra</tp:taxon-name-part> <tp:taxon-name-part taxon-name-part-type="species">gracillima</tp:taxon-name-part></tp:taxon-name></italic>. This argument has been followed in several subsequent taxonomic reviews (<xref ref-type="bibr" rid="B114">Schileyko 1995</xref>, <xref ref-type="bibr" rid="B117">2007</xref>, <xref ref-type="bibr" rid="B87">Lewis 2010b</xref>). Comparative taxonomic characters of these two species (Table <xref ref-type="table" rid="T9">9</xref>) can, in the present state of knowledge, be used to defend species validity until further data (e.g., molecular data for both species from Java) can be considered. Another related species from northwestern India, <italic><tp:taxon-name><tp:taxon-name-part taxon-name-part-type="genus">Scolopendra</tp:taxon-name-part> <tp:taxon-name-part taxon-name-part-type="species">ellorensis</tp:taxon-name-part></tp:taxon-name></italic> Jangi &amp; Dass, 1984, was also noted to be morphologically similar to <italic><tp:taxon-name><tp:taxon-name-part taxon-name-part-type="genus">Scolopendra</tp:taxon-name-part> <tp:taxon-name-part taxon-name-part-type="species">pinguis</tp:taxon-name-part></tp:taxon-name></italic>. However, this Indian species was decribed from one juvenile specimen (31 mm) that might not permit confident comparison (<xref ref-type="bibr" rid="B87">Lewis 2010b</xref>). Molecular phylogenetic analysis of <italic><tp:taxon-name><tp:taxon-name-part taxon-name-part-type="genus">Scolopendra</tp:taxon-name-part> <tp:taxon-name-part taxon-name-part-type="species">pinguis</tp:taxon-name-part></tp:taxon-name></italic> revealed a high level of genetic divergence among populations that might suggest regional endemism and the possibility of cryptic species. The latter would be consistent with the marked degree of colour polymorphism noted above.</p><table-wrap id="T9" position="float" orientation="portrait"><label>Table 9.</label><caption><p>Morphological comparison of <italic><tp:taxon-name><tp:taxon-name-part taxon-name-part-type="genus">Scolopendra</tp:taxon-name-part> <tp:taxon-name-part taxon-name-part-type="species">pinguis</tp:taxon-name-part></tp:taxon-name></italic>, <italic><tp:taxon-name><tp:taxon-name-part taxon-name-part-type="genus">Scolopendra</tp:taxon-name-part> <tp:taxon-name-part taxon-name-part-type="species">gracillima</tp:taxon-name-part></tp:taxon-name></italic> Attems, 1898 and <italic><tp:taxon-name><tp:taxon-name-part taxon-name-part-type="genus">Scolopendra</tp:taxon-name-part> <tp:taxon-name-part taxon-name-part-type="species">calcarata</tp:taxon-name-part></tp:taxon-name></italic>. ? Character not present or insufficient data.</p></caption><table id="TID0EVBAM" rules="all"><tbody><tr><th rowspan="2" colspan="1">Characters</th><th rowspan="1" colspan="3">
              <italic><tp:taxon-name><tp:taxon-name-part taxon-name-part-type="genus">Scolopendra</tp:taxon-name-part> <tp:taxon-name-part taxon-name-part-type="species">pinguis</tp:taxon-name-part></tp:taxon-name></italic>
            </th><th rowspan="1" colspan="2">
              <italic><tp:taxon-name><tp:taxon-name-part taxon-name-part-type="genus">Scolopendra</tp:taxon-name-part> <tp:taxon-name-part taxon-name-part-type="species">gracillima</tp:taxon-name-part></tp:taxon-name></italic>
            </th><th rowspan="1" colspan="3">
              <italic><tp:taxon-name><tp:taxon-name-part taxon-name-part-type="genus">Scolopendra</tp:taxon-name-part> <tp:taxon-name-part taxon-name-part-type="species">calcarata</tp:taxon-name-part></tp:taxon-name></italic>
            </th></tr><tr><th rowspan="1" colspan="1">Pocock (1891, 1893)</th><th rowspan="1" colspan="1">
                      <xref ref-type="bibr" rid="B67">Kraepelin (1903)</xref> and Attems (1930)</th><th rowspan="1" colspan="1">This study</th><th rowspan="1" colspan="1">Attems (1930)</th><th rowspan="1" colspan="1">
                      <xref ref-type="bibr" rid="B114">Schileyko (1995)</xref>
                    </th><th rowspan="1" colspan="1">
                      <xref ref-type="bibr" rid="B109">Porat (1876)</xref>
                    </th><th rowspan="1" colspan="1">
                      <xref ref-type="bibr" rid="B114">Schileyko (1995)</xref>
                    </th><th rowspan="1" colspan="1">This study</th></tr><tr><td rowspan="1" colspan="1">Number of antennal articles</td><td rowspan="1" colspan="1">17</td><td rowspan="1" colspan="1">17</td><td rowspan="1" colspan="1">17</td><td rowspan="1" colspan="1">17</td><td rowspan="1" colspan="1">17</td><td rowspan="1" colspan="1">17</td><td rowspan="1" colspan="1">17</td><td rowspan="1" colspan="1">17</td></tr><tr><td rowspan="1" colspan="1">Number of glabrous articles</td><td rowspan="1" colspan="1">3</td><td rowspan="1" colspan="1">3</td><td rowspan="1" colspan="1">4</td><td rowspan="1" colspan="1">5</td><td rowspan="1" colspan="1">6</td><td rowspan="1" colspan="1">4</td><td rowspan="1" colspan="1">5–6</td><td rowspan="1" colspan="1">4</td></tr><tr><td rowspan="1" colspan="1">Teeth on tooth-plate</td><td rowspan="1" colspan="1">?</td><td rowspan="1" colspan="1">?</td><td rowspan="1" colspan="1">6+6</td><td rowspan="1" colspan="1">5+5</td><td rowspan="1" colspan="1">4+4, 5+5</td><td rowspan="1" colspan="1">10–12 (in total)</td><td rowspan="1" colspan="1">5+5, 6+6</td><td rowspan="1" colspan="1">5+5</td></tr><tr><td rowspan="1" colspan="1">First tergite with complete paramedian sutures</td><td rowspan="1" colspan="1">T3</td><td rowspan="1" colspan="1">T3</td><td rowspan="1" colspan="1">T3</td><td rowspan="1" colspan="1">?</td><td rowspan="1" colspan="1">T3</td><td rowspan="1" colspan="1">?</td><td rowspan="1" colspan="1">T3</td><td rowspan="1" colspan="1">T3</td></tr><tr><td rowspan="1" colspan="1">First tergite with margination</td><td rowspan="1" colspan="1">20–21</td><td rowspan="1" colspan="1">20–21</td><td rowspan="1" colspan="1">T16–18</td><td rowspan="1" colspan="1">20–21</td><td rowspan="1" colspan="1">only 21</td><td rowspan="1" colspan="1">T12–14</td><td rowspan="1" colspan="1">TT15–21</td><td rowspan="1" colspan="1">only T21</td></tr><tr><td rowspan="1" colspan="1">Tergite surface</td><td rowspan="1" colspan="1">?</td><td rowspan="1" colspan="1">?</td><td rowspan="1" colspan="1">smooth</td><td rowspan="1" colspan="1">punctate on TT3(4)–19(20)</td><td rowspan="1" colspan="1">?</td><td rowspan="1" colspan="1">smooth</td><td rowspan="1" colspan="1">?</td><td rowspan="1" colspan="1">smooth</td></tr><tr><td rowspan="1" colspan="1">Median furrow on tergite of <abbrev xmlns:xlink="http://www.w3.org/1999/xlink" xlink:title="ultimate leg-bearing segment" xlink:type="simple">ULBS</abbrev></td><td rowspan="1" colspan="1">absent</td><td rowspan="1" colspan="1">absent</td><td rowspan="1" colspan="1">absent</td><td rowspan="1" colspan="1">absent</td><td rowspan="1" colspan="1">absent</td><td rowspan="1" colspan="1">present</td><td rowspan="1" colspan="1">absent</td><td rowspan="1" colspan="1">absent</td></tr><tr><td rowspan="1" colspan="1">Extent (percentage) of paramedian sutures on sternites</td><td rowspan="1" colspan="1">nearly complete on anterior part of body</td><td rowspan="1" colspan="1">nearly complete on anterior part of body</td><td rowspan="1" colspan="1">incomplete (20–30%)</td><td rowspan="1" colspan="1">incomplete</td><td rowspan="1" colspan="1">complete only on anterior part of body</td><td rowspan="1" colspan="1">?</td><td rowspan="1" colspan="1">incomplete</td><td rowspan="1" colspan="1">incomplete (20–50%)</td></tr><tr><td rowspan="1" colspan="1">Sternite of ultimate leg-bearing segment</td><td rowspan="1" colspan="1">wide, sides converging</td><td rowspan="1" colspan="1">wide, sides converging</td><td rowspan="1" colspan="1">sides converging posteriorly</td><td rowspan="1" colspan="1">narrow, posterior margin rounded</td><td rowspan="1" colspan="1">narrow, posterior margin rounded</td><td rowspan="1" colspan="1">?</td><td rowspan="1" colspan="1">trapeziform with shallow depression</td><td rowspan="1" colspan="1">sides converging</td></tr><tr><td rowspan="1" colspan="1">Spines on coxopleural process</td><td rowspan="1" colspan="1">
                      <abbrev xmlns:xlink="http://www.w3.org/1999/xlink" xlink:title="apical spine" xlink:type="simple">AP</abbrev>+<abbrev xmlns:xlink="http://www.w3.org/1999/xlink" xlink:title="subapical spine" xlink:type="simple">SAP</abbrev>: 5<break/> L: 1</td><td rowspan="1" colspan="1">
                      <abbrev xmlns:xlink="http://www.w3.org/1999/xlink" xlink:title="apical spine" xlink:type="simple">AP</abbrev>: 3<break/> <abbrev xmlns:xlink="http://www.w3.org/1999/xlink" xlink:title="subapical spine" xlink:type="simple">SAP</abbrev>: 0–3<break/> <abbrev xmlns:xlink="http://www.w3.org/1999/xlink" xlink:title="lateral spine" xlink:type="simple">LS</abbrev>: 1<break/> <abbrev xmlns:xlink="http://www.w3.org/1999/xlink" xlink:title="dorsal spine" xlink:type="simple">DS</abbrev>: 1</td><td rowspan="1" colspan="1">
                      <abbrev xmlns:xlink="http://www.w3.org/1999/xlink" xlink:title="apical spine" xlink:type="simple">AP</abbrev>: 3<break/> <abbrev xmlns:xlink="http://www.w3.org/1999/xlink" xlink:title="subapical spine" xlink:type="simple">SAP</abbrev>: 0–3<break/> <abbrev xmlns:xlink="http://www.w3.org/1999/xlink" xlink:title="lateral spine" xlink:type="simple">LS</abbrev>: 1–2<break/> <abbrev xmlns:xlink="http://www.w3.org/1999/xlink" xlink:title="dorsal spine" xlink:type="simple">DS</abbrev>: 0–1</td><td rowspan="1" colspan="1">
                      <abbrev xmlns:xlink="http://www.w3.org/1999/xlink" xlink:title="apical spine" xlink:type="simple">AP</abbrev>+<abbrev xmlns:xlink="http://www.w3.org/1999/xlink" xlink:title="subapical spine" xlink:type="simple">SAP</abbrev>: 3–5<break/> <abbrev xmlns:xlink="http://www.w3.org/1999/xlink" xlink:title="lateral spine" xlink:type="simple">LS</abbrev>: 1</td><td rowspan="1" colspan="1">
                      <abbrev xmlns:xlink="http://www.w3.org/1999/xlink" xlink:title="apical spine" xlink:type="simple">AP</abbrev>+<abbrev xmlns:xlink="http://www.w3.org/1999/xlink" xlink:title="subapical spine" xlink:type="simple">SAP</abbrev>: 5–6<break/> <abbrev xmlns:xlink="http://www.w3.org/1999/xlink" xlink:title="lateral spine" xlink:type="simple">LS</abbrev>: 1</td><td rowspan="1" colspan="1">
                      <abbrev xmlns:xlink="http://www.w3.org/1999/xlink" xlink:title="apical spine" xlink:type="simple">AP</abbrev>+<abbrev xmlns:xlink="http://www.w3.org/1999/xlink" xlink:title="subapical spine" xlink:type="simple">SAP</abbrev>: 5</td><td rowspan="1" colspan="1">
                      <abbrev xmlns:xlink="http://www.w3.org/1999/xlink" xlink:title="apical spine" xlink:type="simple">AP</abbrev>+<abbrev xmlns:xlink="http://www.w3.org/1999/xlink" xlink:title="subapical spine" xlink:type="simple">SAP</abbrev>: 5<break/> <abbrev xmlns:xlink="http://www.w3.org/1999/xlink" xlink:title="lateral spine" xlink:type="simple">LS</abbrev>: 1<break/> <abbrev xmlns:xlink="http://www.w3.org/1999/xlink" xlink:title="dorsal spine" xlink:type="simple">DS</abbrev>: 1</td><td rowspan="1" colspan="1">
                      <abbrev xmlns:xlink="http://www.w3.org/1999/xlink" xlink:title="apical spine" xlink:type="simple">AP</abbrev>: 3–4<break/> <abbrev xmlns:xlink="http://www.w3.org/1999/xlink" xlink:title="subapical spine" xlink:type="simple">SAP</abbrev>: 0–3<break/> <abbrev xmlns:xlink="http://www.w3.org/1999/xlink" xlink:title="lateral spine" xlink:type="simple">LS</abbrev>: 1<break/> <abbrev xmlns:xlink="http://www.w3.org/1999/xlink" xlink:title="dorsal spine" xlink:type="simple">DS</abbrev>: 1</td></tr><tr><td rowspan="1" colspan="1">Spine formula on prefemora of ult. legs</td><td rowspan="1" colspan="1">
                      <abbrev xmlns:xlink="http://www.w3.org/1999/xlink" xlink:title="ventral spine" xlink:type="simple">V</abbrev>: 14–22<break/> D: 2–8</td><td rowspan="1" colspan="1">
                      <abbrev xmlns:xlink="http://www.w3.org/1999/xlink" xlink:title="ventral spine" xlink:type="simple">V</abbrev>: 14–22<break/> D: 2–8 (5–8)</td><td rowspan="1" colspan="1">
                      <abbrev xmlns:xlink="http://www.w3.org/1999/xlink" xlink:title="ventro-lateral spine" xlink:type="simple">VL</abbrev>: 6–12<break/> <abbrev xmlns:xlink="http://www.w3.org/1999/xlink" xlink:title="ventro-median spine" xlink:type="simple">VM</abbrev>: 1–12<break/> <abbrev xmlns:xlink="http://www.w3.org/1999/xlink" xlink:title="median spine" xlink:type="simple">M</abbrev>: 2–6<break/> <abbrev xmlns:xlink="http://www.w3.org/1999/xlink" xlink:title="dorso-median spine" xlink:type="simple">DM</abbrev>: 3–4</td><td rowspan="1" colspan="1">
                      <abbrev xmlns:xlink="http://www.w3.org/1999/xlink" xlink:title="ventro-lateral spine" xlink:type="simple">VL</abbrev>: 6–8<break/> <abbrev xmlns:xlink="http://www.w3.org/1999/xlink" xlink:title="ventro-median spine" xlink:type="simple">VM</abbrev>: 3–4<break/> <abbrev xmlns:xlink="http://www.w3.org/1999/xlink" xlink:title="median spine" xlink:type="simple">M</abbrev>: 3–4<break/> D: 1–3<break/> <abbrev xmlns:xlink="http://www.w3.org/1999/xlink" xlink:title="spine on prefemoral process" xlink:type="simple">SP</abbrev>:4–5</td><td rowspan="1" colspan="1">
                      <abbrev xmlns:xlink="http://www.w3.org/1999/xlink" xlink:title="ventro-lateral spine" xlink:type="simple">VL</abbrev>: 7<break/> <abbrev xmlns:xlink="http://www.w3.org/1999/xlink" xlink:title="ventro-median spine" xlink:type="simple">VM</abbrev>: 5–6<break/> D: 3–4<break/> <abbrev xmlns:xlink="http://www.w3.org/1999/xlink" xlink:title="spine on prefemoral process" xlink:type="simple">SP</abbrev>: 4</td><td rowspan="1" colspan="1">
                      <abbrev xmlns:xlink="http://www.w3.org/1999/xlink" xlink:title="ventral spine" xlink:type="simple">V</abbrev>: 9<break/> <abbrev xmlns:xlink="http://www.w3.org/1999/xlink" xlink:title="median spine" xlink:type="simple">M</abbrev>: 5<break/> D: 7<break/> <abbrev xmlns:xlink="http://www.w3.org/1999/xlink" xlink:title="spine on prefemoral process" xlink:type="simple">SP</abbrev>: 5</td><td rowspan="1" colspan="1">
                      <abbrev xmlns:xlink="http://www.w3.org/1999/xlink" xlink:title="ventro-lateral spine" xlink:type="simple">VL</abbrev>: 9–12<break/> <abbrev xmlns:xlink="http://www.w3.org/1999/xlink" xlink:title="ventro-median spine" xlink:type="simple">VM</abbrev>: 11–12<break/> <abbrev xmlns:xlink="http://www.w3.org/1999/xlink" xlink:title="median spine" xlink:type="simple">M</abbrev>: 2–3<break/> D: 2–3</td><td rowspan="1" colspan="1">
                      <abbrev xmlns:xlink="http://www.w3.org/1999/xlink" xlink:title="ventro-lateral spine" xlink:type="simple">VL</abbrev>: 4–7<break/> <abbrev xmlns:xlink="http://www.w3.org/1999/xlink" xlink:title="ventro-median spine" xlink:type="simple">VM</abbrev>: 0–3<break/> <abbrev xmlns:xlink="http://www.w3.org/1999/xlink" xlink:title="median spine" xlink:type="simple">M</abbrev>: 1–2<break/> <abbrev xmlns:xlink="http://www.w3.org/1999/xlink" xlink:title="dorso-median spine" xlink:type="simple">DM</abbrev>+<abbrev xmlns:xlink="http://www.w3.org/1999/xlink" xlink:title="spine on prefemoral process" xlink:type="simple">SP</abbrev>: 3–4</td></tr><tr><td rowspan="1" colspan="1">Legs with one tarsal spur</td><td rowspan="1" colspan="1">1–20 (?)</td><td rowspan="1" colspan="1">1–19</td><td rowspan="1" colspan="1">1–19 (20)</td><td rowspan="1" colspan="1">1–20</td><td rowspan="1" colspan="1">1–20</td><td rowspan="1" colspan="1">1–21</td><td rowspan="1" colspan="1">1–21</td><td rowspan="1" colspan="1">1–21</td></tr></tbody></table></table-wrap></tp:treatment-sec><tp:treatment-sec sec-type="distribution"><title>Distribution.</title><p>A native species in Southeast Asia, distributed along the montane ranges between the Thailand-Burma borders (Fig. <xref ref-type="fig" rid="F29">29</xref>). The updated distribution of <italic><tp:taxon-name><tp:taxon-name-part taxon-name-part-type="genus">Scolopendra</tp:taxon-name-part> <tp:taxon-name-part taxon-name-part-type="species">pinguis</tp:taxon-name-part></tp:taxon-name></italic> is as follows: <bold>Southeast Asia</bold>: Myanmar (type locality), Thailand (Kanchanaburi, Mae Hong Son, Chiang Mai, Phayao, Chiyaphume and Loei), Laos (Bo Kaew, Luang Prabang, Vientien and Houaphanh) and Indonesia (Batavia, Buitenzorg [Bogor], Java).</p></tp:treatment-sec><tp:treatment-sec><!--Section generated to contain objects referenced in tp:taxon-treatment.--><fig id="F7" position="float" orientation="portrait"><label>Figure 7.</label><caption><p>Genital segments in some live <italic><tp:taxon-name><tp:taxon-name-part taxon-name-part-type="genus">Scolopendra</tp:taxon-name-part></tp:taxon-name></italic> specimens: <bold>A</bold> <italic><tp:taxon-name><tp:taxon-name-part taxon-name-part-type="genus">Scolopendra</tp:taxon-name-part> <tp:taxon-name-part taxon-name-part-type="species">dehaani</tp:taxon-name-part></tp:taxon-name></italic> (male) <bold>B</bold> <italic><tp:taxon-name><tp:taxon-name-part taxon-name-part-type="genus">Scolopendra</tp:taxon-name-part> <tp:taxon-name-part taxon-name-part-type="species">dawydoffi</tp:taxon-name-part></tp:taxon-name></italic> (male) <bold>C</bold> <italic><tp:taxon-name><tp:taxon-name-part taxon-name-part-type="genus">Scolopendra</tp:taxon-name-part> <tp:taxon-name-part taxon-name-part-type="species">morsitans</tp:taxon-name-part></tp:taxon-name></italic> (male) <bold>D</bold> <italic><tp:taxon-name><tp:taxon-name-part taxon-name-part-type="genus">Scolopendra</tp:taxon-name-part> <tp:taxon-name-part taxon-name-part-type="species">japonica</tp:taxon-name-part></tp:taxon-name></italic> (female) <bold>E</bold> <italic><tp:taxon-name><tp:taxon-name-part taxon-name-part-type="genus">Scolopendra</tp:taxon-name-part> <tp:taxon-name-part taxon-name-part-type="species">pinguis</tp:taxon-name-part></tp:taxon-name></italic> (male) <bold>F</bold> <italic><tp:taxon-name><tp:taxon-name-part taxon-name-part-type="genus">Scolopendra</tp:taxon-name-part> <tp:taxon-name-part taxon-name-part-type="species">pinguis</tp:taxon-name-part></tp:taxon-name></italic> (female).</p></caption><graphic xmlns:xlink="http://www.w3.org/1999/xlink" xlink:href="zookeys-590-001-g007.jpg" position="float" orientation="portrait" xlink:type="simple" id="oo_88997.jpg"/></fig><fig id="F25" position="float" orientation="portrait"><label>Figure 25.</label><caption><p>Genital segment(s) in some preserved <italic><tp:taxon-name><tp:taxon-name-part taxon-name-part-type="genus">Scolopendra</tp:taxon-name-part></tp:taxon-name></italic> specimens: <bold>A</bold> <italic><tp:taxon-name><tp:taxon-name-part taxon-name-part-type="genus">Scolopendra</tp:taxon-name-part> <tp:taxon-name-part taxon-name-part-type="species">dehaani</tp:taxon-name-part></tp:taxon-name></italic> (male) <bold>B</bold> <italic><tp:taxon-name><tp:taxon-name-part taxon-name-part-type="genus">Scolopendra</tp:taxon-name-part> <tp:taxon-name-part taxon-name-part-type="species">calcarata</tp:taxon-name-part></tp:taxon-name></italic> (female) <bold>C</bold> <italic><tp:taxon-name><tp:taxon-name-part taxon-name-part-type="genus">Scolopendra</tp:taxon-name-part> <tp:taxon-name-part taxon-name-part-type="species">pinguis</tp:taxon-name-part></tp:taxon-name></italic> (male) <bold>D</bold> <italic><tp:taxon-name><tp:taxon-name-part taxon-name-part-type="genus">Scolopendra</tp:taxon-name-part> <tp:taxon-name-part taxon-name-part-type="species">morsitans</tp:taxon-name-part></tp:taxon-name></italic> (male).</p></caption><graphic xmlns:xlink="http://www.w3.org/1999/xlink" xlink:href="zookeys-590-001-g025.jpg" position="float" orientation="portrait" xlink:type="simple" id="oo_89015.jpg"/></fig><fig id="F29" position="float" orientation="portrait"><label>Figure 29.</label><caption><p>Distribution map of six <italic><tp:taxon-name><tp:taxon-name-part taxon-name-part-type="genus">Scolopendra</tp:taxon-name-part></tp:taxon-name></italic> species in Southeast Asia and China-Japan Sea (small map): Filled and blank colours refer to localities from the present study and in the literature, respectively.</p></caption><graphic xmlns:xlink="http://www.w3.org/1999/xlink" xlink:href="zookeys-590-001-g029.jpg" position="float" orientation="portrait" xlink:type="simple" id="oo_89019.jpg"/></fig></tp:treatment-sec><ref-list><ref id="B106"><mixed-citation xmlns:xlink="http://www.w3.org/1999/xlink" xlink:type="simple">
          <person-group><name name-style="western"><surname>Pocock</surname><given-names>RI</given-names></name></person-group> (<year>1894</year>) <article-title><tp:taxon-name><tp:taxon-name-part taxon-name-part-type="class">Chilopoda</tp:taxon-name-part></tp:taxon-name>, <tp:taxon-name><tp:taxon-name-part taxon-name-part-type="class">Symphyla</tp:taxon-name-part></tp:taxon-name> and <tp:taxon-name><tp:taxon-name-part taxon-name-part-type="class">Diplopoda</tp:taxon-name-part></tp:taxon-name> from the Malay Archipelago.</article-title> In: <person-group><name name-style="western"><surname>Weber</surname><given-names>M</given-names></name></person-group> (<role>Ed.</role>) <source>Zoologische Ergebnisse einer Reise in Niederländisch Ost-Indien</source>, <volume>III</volume>. <publisher-name>Brill</publisher-name>, <publisher-loc>Leiden</publisher-loc>, <fpage>307</fpage>–<lpage>404</lpage>.</mixed-citation></ref><ref id="B67"><mixed-citation xmlns:xlink="http://www.w3.org/1999/xlink" xlink:type="simple">
          <person-group><name name-style="western"><surname>Kraepelin</surname><given-names>K</given-names></name></person-group> (<year>1903</year>) <article-title>Revision der Scolopendriden.</article-title> <source>Mitteilungen aus dem Naturhistorischen Museum in Hamburg</source> <volume>29</volume>: <fpage>1</fpage>–<lpage>276</lpage>.</mixed-citation></ref><ref id="B6"><mixed-citation xmlns:xlink="http://www.w3.org/1999/xlink" xlink:type="simple">
          <person-group><name name-style="western"><surname>Attems</surname><given-names>C</given-names></name></person-group> (<year>1907</year>) <article-title>Javanische Myriopoden gesammelt von Direktor K. Kraepelin im Jahre 1903.</article-title> <source>Jahrbuch der Hamburgischen Wissenschaftlichen Anstalten</source> <volume>24</volume>(<issue>2</issue>): <fpage>77</fpage>–<lpage>142</lpage>.</mixed-citation></ref><ref id="B8"><mixed-citation xmlns:xlink="http://www.w3.org/1999/xlink" xlink:type="simple">
          <person-group><name name-style="western"><surname>Attems</surname><given-names>C</given-names></name></person-group> (<year>1914a</year>) <article-title>Die indo-australischen Myriopoden.</article-title> <source>Archiv für Naturgeschichte</source> <volume>80A</volume>: <fpage>1</fpage>–<lpage>398</lpage>.</mixed-citation></ref><ref id="B14"><mixed-citation xmlns:xlink="http://www.w3.org/1999/xlink" xlink:type="simple">
          <person-group><name name-style="western"><surname>Attems</surname><given-names>C</given-names></name></person-group> (<year>1930b</year>) <source><tp:taxon-name><tp:taxon-name-part taxon-name-part-type="subphylum">Myriapoda</tp:taxon-name-part></tp:taxon-name> 2. <tp:taxon-name><tp:taxon-name-part taxon-name-part-type="order">Scolopendromorpha</tp:taxon-name-part></tp:taxon-name>.</source> <publisher-name>Walter de Gruyter</publisher-name>, <publisher-loc>Berlin</publisher-loc>, <size units="page">308 pp</size>.</mixed-citation></ref><ref id="B87"><mixed-citation xmlns:xlink="http://www.w3.org/1999/xlink" xlink:type="simple">
          <person-group><name name-style="western"><surname>Lewis</surname><given-names>JGE</given-names></name></person-group> (<year>2010b</year>) <article-title>A key and annotated list of the <italic><tp:taxon-name><tp:taxon-name-part taxon-name-part-type="genus">Scolopendra</tp:taxon-name-part></tp:taxon-name></italic> species of the Old World with a reappraisal of <italic><tp:taxon-name><tp:taxon-name-part taxon-name-part-type="genus">Arthrorhabdus</tp:taxon-name-part></tp:taxon-name></italic> (<tp:taxon-name><tp:taxon-name-part taxon-name-part-type="class">Chilopoda</tp:taxon-name-part></tp:taxon-name>: <tp:taxon-name><tp:taxon-name-part taxon-name-part-type="order">Scolopendromorpha</tp:taxon-name-part></tp:taxon-name>: <tp:taxon-name><tp:taxon-name-part taxon-name-part-type="family">Scolopendridae</tp:taxon-name-part></tp:taxon-name>).</article-title> <source>International Journal of Myriapodology</source> <volume>3</volume>: <fpage>83</fpage>–<lpage>122</lpage>. doi: <ext-link xlink:type="simple" ext-link-type="doi" xlink:href="10.1163/187525410X12578602960380">10.1163/187525410X12578602960380</ext-link></mixed-citation></ref><ref id="B129"><mixed-citation xmlns:xlink="http://www.w3.org/1999/xlink" xlink:type="simple">
          <person-group><name name-style="western"><surname>Siriwut</surname><given-names>W</given-names></name><name name-style="western"><surname>Edgecombe</surname><given-names>GD</given-names></name><name name-style="western"><surname>Sutcharit</surname><given-names>C</given-names></name><name name-style="western"><surname>Panha</surname><given-names>S</given-names></name></person-group> (<year>2015a</year>) <article-title>The centipede genus <italic><tp:taxon-name><tp:taxon-name-part taxon-name-part-type="genus">Scolopendra</tp:taxon-name-part></tp:taxon-name></italic> in mainland Southeast Asia: molecular phylogenetics, geometric morphometrics and external morphology as tools for species delimitation.</article-title> <source>PLoS ONE</source> <volume>10</volume>: <elocation-id>e0139182</elocation-id>. doi: <ext-link xlink:type="simple" ext-link-type="doi" xlink:href="10.1371/journal.pone.0135355">10.1371/journal.pone.0135355</ext-link></mixed-citation></ref><ref id="B114"><mixed-citation xmlns:xlink="http://www.w3.org/1999/xlink" xlink:type="simple">
          <person-group><name name-style="western"><surname>Schileyko</surname><given-names>AA</given-names></name></person-group> (<year>1995</year>) <article-title>The scolopendromorph centipedes of Vietnam (<tp:taxon-name><tp:taxon-name-part taxon-name-part-type="class">Chilopoda</tp:taxon-name-part></tp:taxon-name>: <tp:taxon-name><tp:taxon-name-part taxon-name-part-type="order">Scolopendromorpha</tp:taxon-name-part></tp:taxon-name>). Part 2.</article-title> <source><tp:taxon-name><tp:taxon-name-part taxon-name-part-type="phylum">Arthropoda</tp:taxon-name-part></tp:taxon-name> Selecta</source> <volume>4</volume>: <fpage>73</fpage>–<lpage>87</lpage>.</mixed-citation></ref><ref id="B117"><mixed-citation xmlns:xlink="http://www.w3.org/1999/xlink" xlink:type="simple">
          <person-group><name name-style="western"><surname>Schileyko</surname><given-names>AA</given-names></name></person-group> (<year>2007</year>) <article-title>The scolopendromorph centipedes (<tp:taxon-name><tp:taxon-name-part taxon-name-part-type="class">Chilopoda</tp:taxon-name-part></tp:taxon-name>) of Vietnam, with contributions to the faunas of Cambodia and Laos. Part 3.</article-title> <source><tp:taxon-name><tp:taxon-name-part taxon-name-part-type="phylum">Arthropoda</tp:taxon-name-part></tp:taxon-name> Selecta</source> <volume>16</volume>: <fpage>71</fpage>–<lpage>95</lpage>.</mixed-citation></ref><ref id="B109"><mixed-citation xmlns:xlink="http://www.w3.org/1999/xlink" xlink:type="simple">
          <person-group><name name-style="western"><surname>Porat</surname><given-names>C</given-names></name></person-group> (<year>1876</year>) <article-title>Om några exotiska myriopoder.</article-title> <source>Bihang till Kongliga Svenska Vetenskaps-Akademien Handlingar</source> <volume>4</volume>: <fpage>1</fpage>–<lpage>48</lpage>.</mixed-citation></ref></ref-list></tp:taxon-treatment>
