# Supplementary material for: A taxonomic review of the centipede genus Scolopendra Linnaeus, 1758 (Scolopendromorpha, Scolopendridae) in mainland Southeast Asia, with description of a new species from Laos
Source: Zookeys. 2016 May 17;(590):1–124. doi: 10.3897/zookeys.590.7950 (PMC4926625; doi:10.3897/zookeys.590.7950)
Supplement: XML Treatment for Scolopendra dawydoffi [file zookeys.590.7950-treatment9.xml]

<!DOCTYPE tp:taxon-treatment
  PUBLIC "-//TaxonX//DTD Taxonomic Treatment Publishing DTD v0 20100105//EN" "tax-treatment-NSO.dtd">
<tp:taxon-treatment xmlns:tp="http://www.plazi.org/taxpub"><tp:treatment-meta><kwd-group><label>Taxon classification</label><kwd><named-content content-type="kingdom">Animalia</named-content></kwd><kwd><named-content content-type="order">Scolopendromorpha</named-content></kwd><kwd><named-content content-type="family">Scolopendridae</named-content></kwd></kwd-group><mixed-citation publication-type="journal"><person-group><name><surname>Siriwut</surname><given-names>Warut</given-names></name><name><surname>Edgecombe</surname><given-names>Gregory D.</given-names></name><name><surname>Sutcharit</surname><given-names>Chirasak</given-names></name><name><surname>Tongkerd</surname><given-names>Piyoros</given-names></name><name><surname>Panha</surname><given-names>Somsak</given-names></name></person-group><article-title>A taxonomic review of the centipede genus <italic><tp:taxon-name><tp:taxon-name-part taxon-name-part-type="genus">Scolopendra</tp:taxon-name-part></tp:taxon-name></italic> Linnaeus, 1758 (<tp:taxon-name><tp:taxon-name-part taxon-name-part-type="order">Scolopendromorpha</tp:taxon-name-part></tp:taxon-name>, <tp:taxon-name><tp:taxon-name-part taxon-name-part-type="family">Scolopendridae</tp:taxon-name-part></tp:taxon-name>) in mainland Southeast Asia, with description of a new species from Laos</article-title><source>Zookeys</source><day>17</day><month>5</month><year>2016</year><volume>2016</volume><issue>590</issue><fpage>1</fpage><lpage>124</lpage><pub-id pub-id-type="doi">10.3897/zookeys.590.7950</pub-id></mixed-citation></tp:treatment-meta><tp:nomenclature><tp:taxon-name>
              <tp:taxon-name-part taxon-name-part-type="genus">Scolopendra</tp:taxon-name-part>
              <tp:taxon-name-part taxon-name-part-type="species">dawydoffi</tp:taxon-name-part>
            </tp:taxon-name><tp:taxon-authority>Kronmüller, 2012</tp:taxon-authority><xref ref-type="fig" rid="F7">Figs 7B</xref><xref ref-type="fig" rid="F29">, 29</xref><xref ref-type="fig" rid="F42">, 42C</xref><xref ref-type="fig" rid="F48">, 48</xref><xref ref-type="fig" rid="F49">, 49</xref><xref ref-type="fig" rid="F50">, 50</xref><xref ref-type="fig" rid="F51">, 51</xref><xref ref-type="fig" rid="F52">, 52</xref><xref ref-type="fig" rid="F53">, 53</xref><tp:nomenclature-citation-list><tp:nomenclature-citation><tp:taxon-name>
                  <tp:taxon-name-part taxon-name-part-type="genus">Scolopendra</tp:taxon-name-part> <tp:taxon-name-part taxon-name-part-type="species">subspinipes</tp:taxon-name-part> <tp:taxon-name-part taxon-name-part-type="subspecies">cingulatoides</tp:taxon-name-part></tp:taxon-name><comment>
                
                 Attems, 1938: 335, fig. 307, <xref ref-type="bibr" rid="B19">1953</xref>: 138. <xref ref-type="bibr" rid="B115">Schileyko 1998</xref>: 268, <xref ref-type="bibr" rid="B116">2001</xref>: 434, <xref ref-type="bibr" rid="B117">2007</xref>: 76. <xref ref-type="bibr" rid="B87">Lewis 2010b</xref>: 112, fig. 24. <xref ref-type="bibr" rid="B142">Tran et al. 2013</xref>: 229.</comment></tp:nomenclature-citation><tp:nomenclature-citation><tp:taxon-name>
                  <tp:taxon-name-part taxon-name-part-type="genus">Scolopendra</tp:taxon-name-part> <tp:taxon-name-part taxon-name-part-type="species">dawydoffi</tp:taxon-name-part></tp:taxon-name><comment>
                
                 Kronmüller, 2012: 22, table 1, fig. 4E [new replacement name]. <xref ref-type="bibr" rid="B142">Tran et al. 2013</xref>: 229. <xref ref-type="bibr" rid="B129">Siriwut et al. 2015a</xref>: 1.</comment></tp:nomenclature-citation></tp:nomenclature-citation-list></tp:nomenclature><tp:treatment-sec sec-type="type locality"><title>Type locality.</title><p>Two localities were reported in the original description, Hagiang, Haut Tonkin [Hà Giang Province, northern Vietnam], and Thakek, Laos [Thakhek, Khammouane Province, Laos].</p></tp:treatment-sec><tp:treatment-sec sec-type="material"><title>Material.</title><p>
              <bold>Syntypes</bold> <named-content xmlns:xlink="http://www.w3.org/1999/xlink" content-type="dwc:institutional_code" xlink:type="simple">NHMW</named-content> Inv. No. 8234, two females labeled “<italic><tp:taxon-name><tp:taxon-name-part taxon-name-part-type="genus">Scolopendra</tp:taxon-name-part> <tp:taxon-name-part taxon-name-part-type="species">subspinipes</tp:taxon-name-part> <tp:taxon-name-part taxon-name-part-type="subspecies">cingulatoides</tp:taxon-name-part></tp:taxon-name></italic> Attems, 1934 typus by Attems”, Thakek, Laos (Figs <xref ref-type="fig" rid="F50">50</xref>, <xref ref-type="fig" rid="F51">51</xref>).</p><fig id="F48" position="float" orientation="portrait"><label>Figure 48.</label><caption><p>
          <italic><tp:taxon-name><tp:taxon-name-part taxon-name-part-type="genus">Scolopendra</tp:taxon-name-part> <tp:taxon-name-part taxon-name-part-type="species">dawydoffi</tp:taxon-name-part></tp:taxon-name></italic> (<named-content xmlns:xlink="http://www.w3.org/1999/xlink" content-type="dwc:institutional_code" xlink:type="simple">CUMZ</named-content> 00290, 00291): <bold>A</bold> Tooth-plates <bold>B</bold> Forcipular segment <bold>C</bold> Cephalic plate and trunk segments 1–3 <bold>D</bold> Sternites 9–11 <bold>E–G</bold> Spiracles 3, 5 and 8, respectively.</p></caption><graphic xmlns:xlink="http://www.w3.org/1999/xlink" xlink:href="zookeys-590-001-g048.jpg" position="float" orientation="portrait" xlink:type="simple" id="oo_89038.jpg"/></fig><fig id="F49" position="float" orientation="portrait"><label>Figure 49.</label><caption><p>
          <italic><tp:taxon-name><tp:taxon-name-part taxon-name-part-type="genus">Scolopendra</tp:taxon-name-part> <tp:taxon-name-part taxon-name-part-type="species">dawydoffi</tp:taxon-name-part></tp:taxon-name></italic> (<named-content xmlns:xlink="http://www.w3.org/1999/xlink" content-type="dwc:institutional_code" xlink:type="simple">CUMZ</named-content> 00290, 00291, 00272): <bold>A</bold> Tergites 9–11 <bold>B</bold> Tergite of ultimate leg-bearing segment <bold>C</bold> Lateral view of coxopleuron, leg 20 and ultimate leg <bold>D</bold> Sternite of ultimate leg-bearing segment and coxopleura <bold>E</bold> and <bold>F</bold> Variation in ventral spines on ultimate leg prefemora <bold>G</bold> Dorsal view of ultimate leg prefemora.</p></caption><graphic xmlns:xlink="http://www.w3.org/1999/xlink" xlink:href="zookeys-590-001-g049.jpg" position="float" orientation="portrait" xlink:type="simple" id="oo_89039.jpg"/></fig><fig id="F50" position="float" orientation="portrait"><label>Figure 50.</label><caption><p>
          <italic><tp:taxon-name><tp:taxon-name-part taxon-name-part-type="genus">Scolopendra</tp:taxon-name-part> <tp:taxon-name-part taxon-name-part-type="species">dawydoffi</tp:taxon-name-part></tp:taxon-name></italic> (Syntypes <named-content xmlns:xlink="http://www.w3.org/1999/xlink" content-type="dwc:institutional_code" xlink:type="simple">NHMW</named-content> 8234): <bold>A</bold> Cephalic plate and trunk segments 1–3 <bold>B</bold> Tergites 9–11 <bold>C</bold> Tooth-plates <bold>D</bold> Forcipular segment <bold>E–G</bold> Spiracles 3, 5 and 8, respectively.</p></caption><graphic xmlns:xlink="http://www.w3.org/1999/xlink" xlink:href="zookeys-590-001-g050.jpg" position="float" orientation="portrait" xlink:type="simple" id="oo_89040.jpg"/></fig><fig id="F51" position="float" orientation="portrait"><label>Figure 51.</label><caption><p>
          <italic><tp:taxon-name><tp:taxon-name-part taxon-name-part-type="genus">Scolopendra</tp:taxon-name-part> <tp:taxon-name-part taxon-name-part-type="species">dawydoffi</tp:taxon-name-part></tp:taxon-name></italic> (Syntypes <named-content xmlns:xlink="http://www.w3.org/1999/xlink" content-type="dwc:institutional_code" xlink:type="simple">NHMW</named-content> 8234): <bold>A</bold> Sternites 9–11 <bold>B</bold> Sternite of ultimate leg-bearing segment and coxopleura <bold>C</bold> Tergite of ultimate leg-bearing segment <bold>D</bold> Lateral view of coxopleuron <bold>E–F</bold> Dorsal and ventral view of ultimate leg prefemora.</p></caption><graphic xmlns:xlink="http://www.w3.org/1999/xlink" xlink:href="zookeys-590-001-g051.jpg" position="float" orientation="portrait" xlink:type="simple" id="oo_89041.jpg"/></fig></tp:treatment-sec><tp:treatment-sec sec-type="material"><title>Additional material.</title><p>
              <bold>Thailand</bold> — <named-content xmlns:xlink="http://www.w3.org/1999/xlink" content-type="dwc:institutional_code" xlink:type="simple">ZMUC</named-content> 1/7.59, one adult female and 13 juvenile spms., labeled as “<italic><tp:taxon-name><tp:taxon-name-part taxon-name-part-type="genus">Scolopendra</tp:taxon-name-part> <tp:taxon-name-part taxon-name-part-type="species">subspinipes</tp:taxon-name-part></tp:taxon-name></italic>”, Phu Kradueng, Loei, 1300 m, evergreen forest, 24/11/1958, leg. B. Degerbol. <named-content xmlns:xlink="http://www.w3.org/1999/xlink" content-type="dwc:institutional_code" xlink:type="simple">CUMZ</named-content> 00294 two adult spms., Wat Thang Biang, Pak Chong, Nakhon Ratchsrima (<named-content xmlns:xlink="http://www.w3.org/1999/xlink" content-type="dwc:verbatimCoordinates" xlink:type="simple"><named-content content-type="geo-json" specific-use="{&#34;type&#34;:&#34;Point&#34;,&#34;coordinates&#34;:[101.365167,14.539444]}" xlink:type="simple">14°32'22.0"N, 101°21'54.6"E</named-content></named-content>). <named-content xmlns:xlink="http://www.w3.org/1999/xlink" content-type="dwc:institutional_code" xlink:type="simple">CUMZ</named-content> 00290, one spm., Sakaerat Biosphere Reserve Center, Nakon Ratchasima (<named-content xmlns:xlink="http://www.w3.org/1999/xlink" content-type="dwc:verbatimCoordinates" xlink:type="simple"><named-content content-type="geo-json" specific-use="{&#34;type&#34;:&#34;Point&#34;,&#34;coordinates&#34;:[101.930972,14.510139]}" xlink:type="simple">14°30'36.5"N, 101°55'51.5"E</named-content></named-content>). <named-content xmlns:xlink="http://www.w3.org/1999/xlink" content-type="dwc:institutional_code" xlink:type="simple">CUMZ</named-content> 00272.1–2, two spms., Saphan Hin Waterfall, Khlong Yai, Trad (<named-content xmlns:xlink="http://www.w3.org/1999/xlink" content-type="dwc:verbatimCoordinates" xlink:type="simple"><named-content content-type="geo-json" specific-use="{&#34;type&#34;:&#34;Point&#34;,&#34;coordinates&#34;:[102.710889,12.101667]}" xlink:type="simple">12°06'06.0"N, 102°42'39.2"E</named-content></named-content>)</p><p>
              <bold>Malaysia</bold> — <named-content xmlns:xlink="http://www.w3.org/1999/xlink" content-type="dwc:institutional_code" xlink:type="simple">NHMUK</named-content>.1950.4.19.12, one spm., Kelantan, Malay Peninsula (labeled as “<italic><tp:taxon-name><tp:taxon-name-part taxon-name-part-type="genus">Scolopendra</tp:taxon-name-part> <tp:taxon-name-part taxon-name-part-type="species">subspinipes</tp:taxon-name-part></tp:taxon-name></italic>”).</p></tp:treatment-sec><tp:treatment-sec sec-type="diagnosis"><title>Diagnosis.</title><p>17–18 antennal articles, 6 basal articles glabrous dorsally. Each tooth-plate with 5–10 teeth. Tergites 2(3)-20 with paramedian sutures. Complete tergite margination from TT11–21. Tergite of ultimate leg-bearing segment without depression or suture. Paramedian sutures on anterior 15–60% of sternites. Coxopleural process with 2–3 apical+subapical spines. Ultimate leg prefemora with 1–2 <abbrev xmlns:xlink="http://www.w3.org/1999/xlink" xlink:title="ventro-lateral spine" xlink:type="simple">VL</abbrev>, 0–2 <abbrev xmlns:xlink="http://www.w3.org/1999/xlink" xlink:title="median spine" xlink:type="simple">M</abbrev>, 0–2 <abbrev xmlns:xlink="http://www.w3.org/1999/xlink" xlink:title="dorso-median spine" xlink:type="simple">DM</abbrev>, prefemoral process with 1–5 spines. One tarsal spur on legs 1–19.</p></tp:treatment-sec><tp:treatment-sec sec-type="description"><title>Composite description.</title><p>Body length up to 16.2 cm (14.7 and 15.1 cm in syntypes). Reddish colouration on entire body. Cephalic plate and tergites dichromatic. Cephalic plate and tergites reddish orange; posterior border of tergites with dark band. Cephalic plate with small punctae; median sulcus present. Posterior part of cephalic plate without paramedian sulci.</p><p>Antenna usually with 18 articles (sometimes 17 on one side in some specimens), basal 6 subcylindrical and glabrous dorsally (Fig. <xref ref-type="fig" rid="F52">52A</xref>), 5–5.5 articles glabrous ventrally. Antennae reach segment 4. Forcipular trochanteroprefemoral process with denticles in two groups, one apical and 2–3 inner. Anterior part of coxosternite with tooth-plates, wider than long or nearly equivalent, 5–7 robust teeth (Figs <xref ref-type="fig" rid="F48">48A</xref>, <xref ref-type="fig" rid="F52">52D–F</xref>); atypically with 10 teeth (<named-content xmlns:xlink="http://www.w3.org/1999/xlink" content-type="dwc:institutional_code" xlink:type="simple">CUMZ</named-content> 00272). Tooth-plate with straight, transverse suture. Coxosternal surface smooth, without median suture (Figs <xref ref-type="fig" rid="F48">48B</xref>, <xref ref-type="fig" rid="F52">52B</xref>). Article 2 of second maxillary telopodite with spur.</p><fig id="F52" position="float" orientation="portrait"><label>Figure 52.</label><caption><p>
          <italic><tp:taxon-name><tp:taxon-name-part taxon-name-part-type="genus">Scolopendra</tp:taxon-name-part> <tp:taxon-name-part taxon-name-part-type="species">dawydoffi</tp:taxon-name-part></tp:taxon-name></italic> (<named-content xmlns:xlink="http://www.w3.org/1999/xlink" content-type="dwc:institutional_code" xlink:type="simple">CUMZ</named-content> 00272): <bold>A</bold> Cephalic plate and basal antennal articles <bold>B</bold> Forcipular segment <bold>C</bold> Tergites 9–11 <bold>D–F</bold> Variation in teeth on tooth-plates and trochanteroprefemoral process.</p></caption><graphic xmlns:xlink="http://www.w3.org/1999/xlink" xlink:href="zookeys-590-001-g052.jpg" position="float" orientation="portrait" xlink:type="simple" id="oo_89042.jpg"/></fig><p>Anterior margin of T1 underlying cephalic plate (Fig. <xref ref-type="fig" rid="F48">48C</xref>). Complete paramedian sutures on TT2–3; margination typically from TT11–14. Tergite surfaces (Figs <xref ref-type="fig" rid="F49">49A</xref>, <xref ref-type="fig" rid="F52">52C</xref>) smooth, without median sulci. Tergite of ultimate leg-bearing segment (Figs <xref ref-type="fig" rid="F49">49B</xref>, <xref ref-type="fig" rid="F53">53E</xref>) curved posteriorly, without median furrow or depression; ratio of width: length of tergite of ultimate leg-bearing segment 0.7:1. Anterior part of sternites (Figs <xref ref-type="fig" rid="F48">48D</xref>, <xref ref-type="fig" rid="F53">53A</xref>) with short paramedian sutures reaching approximately 15–30% (atypically, to 60% in one specimen: <named-content xmlns:xlink="http://www.w3.org/1999/xlink" content-type="dwc:institutional_code" xlink:type="simple">CUMZ</named-content> 00272). Surface of sternites smooth, mostly with depression (small circular pit present on posterior median part of sternite in one specimen: <named-content xmlns:xlink="http://www.w3.org/1999/xlink" content-type="dwc:institutional_code" xlink:type="simple">CUMZ</named-content> 00294). Sternite of ultimate leg-bearing segment (Fig. <xref ref-type="fig" rid="F49">49D</xref>) with sides converging posteriorly. Pore-field on coxopleuron terminating beneath margin of tergite of ultimate leg-bearing segment, dorsal margin of pore area sinuous, most elevated anteriorly.</p><fig id="F53" position="float" orientation="portrait"><label>Figure 53.</label><caption><p>
          <italic><tp:taxon-name><tp:taxon-name-part taxon-name-part-type="genus">Scolopendra</tp:taxon-name-part> <tp:taxon-name-part taxon-name-part-type="species">dawydoffi</tp:taxon-name-part></tp:taxon-name></italic> (<named-content xmlns:xlink="http://www.w3.org/1999/xlink" content-type="dwc:institutional_code" xlink:type="simple">CUMZ</named-content> 00272): <bold>A</bold> Sternites 9–11 <bold>B–C</bold> Variation in numbers of spines on prefemural process of ultimate leg <bold>D</bold> Sternite of ultimate leg-bearing segment, coxopleura and ultimate legs, showing lack of ventral and median spines on prefemora <bold>E</bold> Tergite of ultimate leg-bearing segment <bold>F</bold> Lateral view of coxopleuron.</p></caption><graphic xmlns:xlink="http://www.w3.org/1999/xlink" xlink:href="zookeys-590-001-g053.jpg" position="float" orientation="portrait" xlink:type="simple" id="oo_89043.jpg"/></fig><p>Coxopleural process moderately long or short with two apical spines and one subapical spine (atypically only two apical spines; Fig. <xref ref-type="fig" rid="F53">53F</xref>); pore-free area extending 65–90% length from distal part of coxopleural process to margin of sternite of ultimate leg-bearing segment (Figs <xref ref-type="fig" rid="F49">49D</xref>, <xref ref-type="fig" rid="F53">53D</xref>).</p><p>All legs without setae and tibial spur. One tarsal spur on legs 1–19. Ultimate legs: thick and moderately long (Figs <xref ref-type="fig" rid="F49">49C</xref>, <xref ref-type="fig" rid="F53">53D</xref>), with ratios of lengths of prefemur <!--PageBreak--><!--PageBreak--><!--PageBreak--><!--PageBreak--><!--PageBreak--><!--PageBreak--><!--PageBreak--><!--PageBreak-->and femur 1.3:1, femur and tibia 1.3:1, tibia and tarsus 2 1.8:1, tarsus 1 and tarsus 2 1.7:1. Prefemora flattened dorsally (atypically rounded; Figs <xref ref-type="fig" rid="F49">49F–G</xref>, <xref ref-type="fig" rid="F53">53B</xref>), with robust blackish spines. Prefemoral spines (Figs <xref ref-type="fig" rid="F49">49E</xref>, <xref ref-type="fig" rid="F51">51E–F</xref>): 1–2 <abbrev xmlns:xlink="http://www.w3.org/1999/xlink" xlink:title="ventro-lateral spine" xlink:type="simple">VL</abbrev>, 0–2 <abbrev xmlns:xlink="http://www.w3.org/1999/xlink" xlink:title="median spine" xlink:type="simple">M</abbrev>, 0–2 <abbrev xmlns:xlink="http://www.w3.org/1999/xlink" xlink:title="dorso-median spine" xlink:type="simple">DM</abbrev>, prefemoral process with 1–3 spines, atypically with 5 spines (Figs <xref ref-type="fig" rid="F49">49G</xref>, <xref ref-type="fig" rid="F53">53B</xref>). Posterior margin of prefemur with shallow median groove</p><p>Genital segments well developed, reaching longer than distance between posterior margin of sternite of ultimate leg-bearing segment and distal part of coxopleural process. Sternite of genital segment 1 round and convex posteriorly, with median suture (Fig. <xref ref-type="fig" rid="F28">28C–D</xref>). Sternite of genital segment 2 developed. Gonopod absent in male. Lamina subanalis between genitalia and anal valve; lamina analis between anal valve and tergite of genital segment. Tergite and sternite of genital segments with small setae. Penis with apical bristle.</p></tp:treatment-sec><tp:treatment-sec sec-type="discussion"><title>Discussion.</title><p>This species is distinguished from <italic><tp:taxon-name><tp:taxon-name-part taxon-name-part-type="genus">Scolopendra</tp:taxon-name-part> <tp:taxon-name-part taxon-name-part-type="species">subspinipes</tp:taxon-name-part></tp:taxon-name></italic> by its short, robust ultimate legs and three apical/subapical spines on the coxopleural process. The characteristic of incomplete paramedian sutures on the sternites further distinguishes it from <italic><tp:taxon-name><tp:taxon-name-part taxon-name-part-type="genus">Scolopendra</tp:taxon-name-part> <tp:taxon-name-part taxon-name-part-type="species">subspinipes</tp:taxon-name-part></tp:taxon-name></italic> and <italic><tp:taxon-name><tp:taxon-name-part taxon-name-part-type="genus">Scolopendra</tp:taxon-name-part> <tp:taxon-name-part taxon-name-part-type="species">japonica</tp:taxon-name-part></tp:taxon-name></italic> (which have complete paramedian sutures on the sternites). However, <italic><tp:taxon-name><tp:taxon-name-part taxon-name-part-type="genus">Scolopendra</tp:taxon-name-part> <tp:taxon-name-part taxon-name-part-type="species">dawydoffi</tp:taxon-name-part></tp:taxon-name></italic> is similar to <italic><tp:taxon-name><tp:taxon-name-part taxon-name-part-type="genus">Scolopendra</tp:taxon-name-part> <tp:taxon-name-part taxon-name-part-type="species">multidens</tp:taxon-name-part></tp:taxon-name></italic> in the absence of gonopods in the male. The distribution of <italic><tp:taxon-name><tp:taxon-name-part taxon-name-part-type="genus">Scolopendra</tp:taxon-name-part> <tp:taxon-name-part taxon-name-part-type="species">dawydoffi</tp:taxon-name-part></tp:taxon-name></italic> is restricted to mainland Southeast Asia whereas <italic><tp:taxon-name><tp:taxon-name-part taxon-name-part-type="genus">Scolopendra</tp:taxon-name-part> <tp:taxon-name-part taxon-name-part-type="species">multidens</tp:taxon-name-part></tp:taxon-name></italic> occurs in temperate regions of Asia, including both inland and insular parts. A specimen identified as <italic><tp:taxon-name><tp:taxon-name-part taxon-name-part-type="genus">Scolopendra</tp:taxon-name-part> <tp:taxon-name-part taxon-name-part-type="species">multidens</tp:taxon-name-part></tp:taxon-name></italic> from Vietnam is genetically differentiated from Thai populations (see discussion of <italic><tp:taxon-name><tp:taxon-name-part taxon-name-part-type="genus">Scolopendra</tp:taxon-name-part> <tp:taxon-name-part taxon-name-part-type="species">multidens</tp:taxon-name-part></tp:taxon-name></italic> above for molecular arguments in favour of the two taxa being separate species). Moreover, to test the hypothesis that characteristics of <italic><tp:taxon-name><tp:taxon-name-part taxon-name-part-type="genus">Scolopendra</tp:taxon-name-part> <tp:taxon-name-part taxon-name-part-type="species">dawydoffi</tp:taxon-name-part></tp:taxon-name></italic> might indicate affinities to the <italic><tp:taxon-name><tp:taxon-name-part taxon-name-part-type="species">cingulata</tp:taxon-name-part></tp:taxon-name></italic> group (with reference to the Mediterranean species <italic><tp:taxon-name><tp:taxon-name-part taxon-name-part-type="genus">Scolopendra</tp:taxon-name-part> <tp:taxon-name-part taxon-name-part-type="species">cingulata</tp:taxon-name-part></tp:taxon-name></italic>; <xref ref-type="bibr" rid="B13">Attems 1930a</xref>), as implied by the original “<italic><tp:taxon-name><tp:taxon-name-part taxon-name-part-type="species">cingulatoides</tp:taxon-name-part></tp:taxon-name></italic>” name for <italic><tp:taxon-name><tp:taxon-name-part taxon-name-part-type="genus">Scolopendra</tp:taxon-name-part> <tp:taxon-name-part taxon-name-part-type="species">dawydoffi</tp:taxon-name-part></tp:taxon-name></italic>, our phylogenetic analysis included <italic><tp:taxon-name><tp:taxon-name-part taxon-name-part-type="genus">Scolopendra</tp:taxon-name-part> <tp:taxon-name-part taxon-name-part-type="species">cingulata</tp:taxon-name-part></tp:taxon-name></italic> sequences from Spain. The result (Fig. <xref ref-type="fig" rid="F1">1</xref>) demonstrated that <italic><tp:taxon-name><tp:taxon-name-part taxon-name-part-type="genus">Scolopendra</tp:taxon-name-part> <tp:taxon-name-part taxon-name-part-type="species">dawydoffi</tp:taxon-name-part></tp:taxon-name></italic> was not grouped together with <italic><tp:taxon-name><tp:taxon-name-part taxon-name-part-type="genus">Scolopendra</tp:taxon-name-part> <tp:taxon-name-part taxon-name-part-type="species">cingulata</tp:taxon-name-part></tp:taxon-name></italic> but should be recognized as a distinct species based on its genetic distance and geographical distribution. A morphological comparison between these two species is presented in Table <xref ref-type="table" rid="T10">10</xref>.</p><table-wrap id="T10" position="float" orientation="portrait"><label>Table 10.</label><caption><p>Morphological comparison of <italic><tp:taxon-name><tp:taxon-name-part taxon-name-part-type="genus">Scolopendra</tp:taxon-name-part> <tp:taxon-name-part taxon-name-part-type="species">dawydoffi</tp:taxon-name-part></tp:taxon-name></italic> and <italic><tp:taxon-name><tp:taxon-name-part taxon-name-part-type="genus">Scolopendra</tp:taxon-name-part> <tp:taxon-name-part taxon-name-part-type="species">multidens</tp:taxon-name-part></tp:taxon-name></italic>; data from present study and previous taxonomic studies, i.e., <xref ref-type="bibr" rid="B18">Attems (1938)</xref>, <xref ref-type="bibr" rid="B36">Chao (2008)</xref>, <xref ref-type="bibr" rid="B70">Kronmüller (2012)</xref>. ? Character not present, L left side.</p></caption><table id="TID0EHZAM" rules="all"><tbody><tr><th rowspan="2" colspan="1">Characters</th><th rowspan="1" colspan="2">
              <italic><tp:taxon-name><tp:taxon-name-part taxon-name-part-type="genus">Scolopendra</tp:taxon-name-part> <tp:taxon-name-part taxon-name-part-type="species">dawydoffi</tp:taxon-name-part></tp:taxon-name></italic>
            </th><th rowspan="1" colspan="2">
              <italic><tp:taxon-name><tp:taxon-name-part taxon-name-part-type="genus">Scolopendra</tp:taxon-name-part> <tp:taxon-name-part taxon-name-part-type="species">multidens</tp:taxon-name-part></tp:taxon-name></italic>
            </th></tr><tr><th rowspan="1" colspan="1">Laos (Syntypes)</th><th rowspan="1" colspan="1">Thailand</th><th rowspan="1" colspan="1">China (Holotype)</th><th rowspan="1" colspan="1">Hong Kong and Taiwan</th></tr><tr><td rowspan="1" colspan="1">Number of antennal articles</td><td rowspan="1" colspan="1">18</td><td rowspan="1" colspan="1">17–18</td><td rowspan="1" colspan="1">7/4, damaged</td><td rowspan="1" colspan="1">17–19</td></tr><tr><td rowspan="1" colspan="1">Number of glabrous articles</td><td rowspan="1" colspan="1">6</td><td rowspan="1" colspan="1">6</td><td rowspan="1" colspan="1">6</td><td rowspan="1" colspan="1">6</td></tr><tr><td rowspan="1" colspan="1">Teeth on tooth-plate</td><td rowspan="1" colspan="1">6+6</td><td rowspan="1" colspan="1">5+5, 7+6, 10+9</td><td rowspan="1" colspan="1">5+7</td><td rowspan="1" colspan="1">7+7</td></tr><tr><td rowspan="1" colspan="1">First tergite with complete paramedian sutures</td><td rowspan="1" colspan="1">3</td><td rowspan="1" colspan="1">2–3</td><td rowspan="1" colspan="1">2</td><td rowspan="1" colspan="1">2–4</td></tr><tr><td rowspan="1" colspan="1">First tergite with margination</td><td rowspan="1" colspan="1">11</td><td rowspan="1" colspan="1">12–14</td><td rowspan="1" colspan="1">9</td><td rowspan="1" colspan="1">13</td></tr><tr><td rowspan="1" colspan="1">Tergite surface</td><td rowspan="1" colspan="1">smooth</td><td rowspan="1" colspan="1">smooth</td><td rowspan="1" colspan="1">short median furrow on posterior part</td><td rowspan="1" colspan="1">short transverse groove on anterior-lateral part (TT2–20)</td></tr><tr><td rowspan="1" colspan="1">Median furrow on tergite of <abbrev xmlns:xlink="http://www.w3.org/1999/xlink" xlink:title="ultimate leg-bearing segment" xlink:type="simple">ULBS</abbrev></td><td rowspan="1" colspan="1">absent</td><td rowspan="1" colspan="1">absent</td><td rowspan="1" colspan="1">absent</td><td rowspan="1" colspan="1">absent</td></tr><tr><td rowspan="1" colspan="1">Extent (percentage) of paramedian sutures on sternites</td><td rowspan="1" colspan="1">incomplete (15–35%)</td><td rowspan="1" colspan="1">incomplete (20–60%)</td><td rowspan="1" colspan="1">incomplete (40–60%)</td><td rowspan="1" colspan="1">incomplete (20–100%)</td></tr><tr><td rowspan="1" colspan="1">Sternite of ultimate leg-bearing segment</td><td rowspan="1" colspan="1">sides converging posteriorly</td><td rowspan="1" colspan="1">sides converging posteriorly</td><td rowspan="1" colspan="1">sides converging posteriorly</td><td rowspan="1" colspan="1">sides converging posteriorly</td></tr><tr><td rowspan="1" colspan="1">Spines on coxopleural process</td><td rowspan="1" colspan="1">
                      <abbrev xmlns:xlink="http://www.w3.org/1999/xlink" xlink:title="apical spine" xlink:type="simple">AP</abbrev>: 1<break/> <abbrev xmlns:xlink="http://www.w3.org/1999/xlink" xlink:title="subapical spine" xlink:type="simple">SAP</abbrev>: 2</td><td rowspan="1" colspan="1">
                      <abbrev xmlns:xlink="http://www.w3.org/1999/xlink" xlink:title="apical spine" xlink:type="simple">AP</abbrev>: 1–2<break/> <abbrev xmlns:xlink="http://www.w3.org/1999/xlink" xlink:title="subapical spine" xlink:type="simple">SAP</abbrev>: 1–2</td><td rowspan="1" colspan="1">
                      <abbrev xmlns:xlink="http://www.w3.org/1999/xlink" xlink:title="apical spine" xlink:type="simple">AP</abbrev>: 1<break/> <abbrev xmlns:xlink="http://www.w3.org/1999/xlink" xlink:title="subapical spine" xlink:type="simple">SAP</abbrev>: 2</td><td rowspan="1" colspan="1">
                      <abbrev xmlns:xlink="http://www.w3.org/1999/xlink" xlink:title="apical spine" xlink:type="simple">AP</abbrev>: 1–2<break/> <abbrev xmlns:xlink="http://www.w3.org/1999/xlink" xlink:title="subapical spine" xlink:type="simple">SAP</abbrev>: 1–2</td></tr><tr><td rowspan="1" colspan="1">Spine formula on prefemora of ultimate legs</td><td rowspan="1" colspan="1">
                      <abbrev xmlns:xlink="http://www.w3.org/1999/xlink" xlink:title="ventro-lateral spine" xlink:type="simple">VL</abbrev>: 2<break/> <abbrev xmlns:xlink="http://www.w3.org/1999/xlink" xlink:title="median spine" xlink:type="simple">M</abbrev>: 2<break/> <abbrev xmlns:xlink="http://www.w3.org/1999/xlink" xlink:title="dorso-median spine" xlink:type="simple">DM</abbrev>: 2<break/> <abbrev xmlns:xlink="http://www.w3.org/1999/xlink" xlink:title="spine on prefemoral process" xlink:type="simple">SP</abbrev>: 2–3</td><td rowspan="1" colspan="1">
                      <abbrev xmlns:xlink="http://www.w3.org/1999/xlink" xlink:title="ventro-lateral spine" xlink:type="simple">VL</abbrev>: 0–2<break/> <abbrev xmlns:xlink="http://www.w3.org/1999/xlink" xlink:title="median spine" xlink:type="simple">M</abbrev>: 0–1<break/> <abbrev xmlns:xlink="http://www.w3.org/1999/xlink" xlink:title="dorso-median spine" xlink:type="simple">DM</abbrev>: 0–2<break/> <abbrev xmlns:xlink="http://www.w3.org/1999/xlink" xlink:title="spine on prefemoral process" xlink:type="simple">SP</abbrev>: 1–5</td><td rowspan="1" colspan="1">
                      <abbrev xmlns:xlink="http://www.w3.org/1999/xlink" xlink:title="ventro-lateral spine" xlink:type="simple">VL</abbrev>: 3<break/> <abbrev xmlns:xlink="http://www.w3.org/1999/xlink" xlink:title="median spine" xlink:type="simple">M</abbrev>: 2<break/> <abbrev xmlns:xlink="http://www.w3.org/1999/xlink" xlink:title="dorso-median spine" xlink:type="simple">DM</abbrev>: 2<break/> <abbrev xmlns:xlink="http://www.w3.org/1999/xlink" xlink:title="spine on prefemoral process" xlink:type="simple">SP</abbrev>: 2–3</td><td rowspan="1" colspan="1">
                      <abbrev xmlns:xlink="http://www.w3.org/1999/xlink" xlink:title="ventro-lateral spine" xlink:type="simple">VL</abbrev>: 2<break/> <abbrev xmlns:xlink="http://www.w3.org/1999/xlink" xlink:title="median spine" xlink:type="simple">M</abbrev>: 2<break/> <abbrev xmlns:xlink="http://www.w3.org/1999/xlink" xlink:title="dorso-median spine" xlink:type="simple">DM</abbrev>: 2<break/> <abbrev xmlns:xlink="http://www.w3.org/1999/xlink" xlink:title="spine on prefemoral process" xlink:type="simple">SP</abbrev>: 1–3</td></tr><tr><td rowspan="1" colspan="1">Legs with one tarsal spur</td><td rowspan="1" colspan="1">1–19</td><td rowspan="1" colspan="1">1–19</td><td rowspan="1" colspan="1">1–19 (20?)</td><td rowspan="1" colspan="1">1–19 (20L)</td></tr><tr><td rowspan="1" colspan="1">Podomeres of ultimate legs with shallow groove on posterior part</td><td rowspan="1" colspan="1">prefemur and femur</td><td rowspan="1" colspan="1">prefemur and femur</td><td rowspan="1" colspan="1">prefemur and femur</td><td rowspan="1" colspan="1">prefemur and femur</td></tr><tr><td rowspan="1" colspan="1">Gonopods on genital segment</td><td rowspan="1" colspan="1">? (female)</td><td rowspan="1" colspan="1">absent</td><td rowspan="1" colspan="1">?</td><td rowspan="1" colspan="1">absent</td></tr></tbody></table></table-wrap></tp:treatment-sec><tp:treatment-sec sec-type="distribution"><title>Distribution.</title><p>This species was formerly reported from only two occurrences in Southeast Asia, one in each of Laos and Vietnam (<xref ref-type="bibr" rid="B18">Attems 1938</xref>). We add more material from Thailand and some adjacent areas based on museum collections. The updated distribution range (Fig. <xref ref-type="fig" rid="F29">29</xref>) is as follows: <bold>Southeast Asia</bold>: Thailand (Nakhon Ratchasima, Loei and Trad), Laos (Thakhek), Malaysia (Kelantan state) and Vietnam (fide <xref ref-type="bibr" rid="B142">Tran et al. 2013</xref>: Ha Giang, Hanoi, Thai Nguyen and Ha Tinh).</p></tp:treatment-sec><tp:treatment-sec><!--Section generated to contain objects referenced in tp:taxon-treatment.--><fig id="F7" position="float" orientation="portrait"><label>Figure 7.</label><caption><p>Genital segments in some live <italic><tp:taxon-name><tp:taxon-name-part taxon-name-part-type="genus">Scolopendra</tp:taxon-name-part></tp:taxon-name></italic> specimens: <bold>A</bold> <italic><tp:taxon-name><tp:taxon-name-part taxon-name-part-type="genus">Scolopendra</tp:taxon-name-part> <tp:taxon-name-part taxon-name-part-type="species">dehaani</tp:taxon-name-part></tp:taxon-name></italic> (male) <bold>B</bold> <italic><tp:taxon-name><tp:taxon-name-part taxon-name-part-type="genus">Scolopendra</tp:taxon-name-part> <tp:taxon-name-part taxon-name-part-type="species">dawydoffi</tp:taxon-name-part></tp:taxon-name></italic> (male) <bold>C</bold> <italic><tp:taxon-name><tp:taxon-name-part taxon-name-part-type="genus">Scolopendra</tp:taxon-name-part> <tp:taxon-name-part taxon-name-part-type="species">morsitans</tp:taxon-name-part></tp:taxon-name></italic> (male) <bold>D</bold> <italic><tp:taxon-name><tp:taxon-name-part taxon-name-part-type="genus">Scolopendra</tp:taxon-name-part> <tp:taxon-name-part taxon-name-part-type="species">japonica</tp:taxon-name-part></tp:taxon-name></italic> (female) <bold>E</bold> <italic><tp:taxon-name><tp:taxon-name-part taxon-name-part-type="genus">Scolopendra</tp:taxon-name-part> <tp:taxon-name-part taxon-name-part-type="species">pinguis</tp:taxon-name-part></tp:taxon-name></italic> (male) <bold>F</bold> <italic><tp:taxon-name><tp:taxon-name-part taxon-name-part-type="genus">Scolopendra</tp:taxon-name-part> <tp:taxon-name-part taxon-name-part-type="species">pinguis</tp:taxon-name-part></tp:taxon-name></italic> (female).</p></caption><graphic xmlns:xlink="http://www.w3.org/1999/xlink" xlink:href="zookeys-590-001-g007.jpg" position="float" orientation="portrait" xlink:type="simple" id="oo_88997.jpg"/></fig><fig id="F29" position="float" orientation="portrait"><label>Figure 29.</label><caption><p>Distribution map of six <italic><tp:taxon-name><tp:taxon-name-part taxon-name-part-type="genus">Scolopendra</tp:taxon-name-part></tp:taxon-name></italic> species in Southeast Asia and China-Japan Sea (small map): Filled and blank colours refer to localities from the present study and in the literature, respectively.</p></caption><graphic xmlns:xlink="http://www.w3.org/1999/xlink" xlink:href="zookeys-590-001-g029.jpg" position="float" orientation="portrait" xlink:type="simple" id="oo_89019.jpg"/></fig><fig id="F42" position="float" orientation="portrait"><label>Figure 42.</label><caption><p>Habitus photographs of <italic><tp:taxon-name><tp:taxon-name-part taxon-name-part-type="genus">Scolopendra</tp:taxon-name-part></tp:taxon-name></italic> species: <bold>A</bold> <italic><tp:taxon-name><tp:taxon-name-part taxon-name-part-type="genus">Scolopendra</tp:taxon-name-part> <tp:taxon-name-part taxon-name-part-type="species">pinguis</tp:taxon-name-part></tp:taxon-name></italic> (Colour morph 1A: <named-content xmlns:xlink="http://www.w3.org/1999/xlink" content-type="dwc:institutional_code" xlink:type="simple">CUMZ</named-content> 00309) <bold>B</bold> <italic><tp:taxon-name><tp:taxon-name-part taxon-name-part-type="genus">Scolopendra</tp:taxon-name-part> <tp:taxon-name-part taxon-name-part-type="species">pinguis</tp:taxon-name-part></tp:taxon-name></italic> (Colour morph 2B) <bold>C</bold> <italic><tp:taxon-name><tp:taxon-name-part taxon-name-part-type="genus">Scolopendra</tp:taxon-name-part> <tp:taxon-name-part taxon-name-part-type="species">dawydoffi</tp:taxon-name-part></tp:taxon-name></italic> (<named-content xmlns:xlink="http://www.w3.org/1999/xlink" content-type="dwc:institutional_code" xlink:type="simple">CUMZ</named-content> 00272).</p></caption><graphic xmlns:xlink="http://www.w3.org/1999/xlink" xlink:href="zookeys-590-001-g042.jpg" position="float" orientation="portrait" xlink:type="simple" id="oo_89032.jpg"/></fig><fig id="F28" position="float" orientation="portrait"><label>Figure 28.</label><caption><p>Genital segment(s) of <bold>A–B</bold> <italic><tp:taxon-name><tp:taxon-name-part taxon-name-part-type="genus">Scolopendra</tp:taxon-name-part> <tp:taxon-name-part taxon-name-part-type="species">multidens</tp:taxon-name-part></tp:taxon-name></italic> (male; lateral and ventral views, respectively) <bold>C–D</bold> <italic><tp:taxon-name><tp:taxon-name-part taxon-name-part-type="genus">Scolopendra</tp:taxon-name-part> <tp:taxon-name-part taxon-name-part-type="species">cataracta</tp:taxon-name-part></tp:taxon-name></italic> (female; lateral and ventral views, respectively).</p></caption><graphic xmlns:xlink="http://www.w3.org/1999/xlink" xlink:href="zookeys-590-001-g028.jpg" position="float" orientation="portrait" xlink:type="simple" id="oo_89018.jpg"/></fig><fig id="F1" position="float" orientation="portrait"><label>Figure 1.</label><caption><p>Maximum likelihood tree for <italic><tp:taxon-name><tp:taxon-name-part taxon-name-part-type="genus">Scolopendra</tp:taxon-name-part></tp:taxon-name></italic> in mainland Southeast Asia: colours for clades correspond to species and outgroups; black and white circles indicate statistical support values in both ML and BI analyses or only ML or BI analysis, respectively. Numbers at nodes are bootstrap support and posterior probability. Specimen codes in parentheses following localities correspond to <xref ref-type="bibr" rid="B129">Siriwut et al. (2015a</xref>, <xref ref-type="bibr" rid="B130">b</xref>: table 2) and <xref ref-type="bibr" rid="B144">Vahtera et al. (2013</xref>: table 1).</p></caption><graphic xmlns:xlink="http://www.w3.org/1999/xlink" xlink:href="zookeys-590-001-g001.jpg" position="float" orientation="portrait" xlink:type="simple" id="oo_88991.jpg"/></fig></tp:treatment-sec><ref-list><ref id="B19"><mixed-citation xmlns:xlink="http://www.w3.org/1999/xlink" xlink:type="simple">
          <person-group><name name-style="western"><surname>Attems</surname><given-names>C</given-names></name></person-group> (<year>1953</year>) <article-title>Myriopoden von Indochina. Expedition von Dr. C. Dawydoff (1938-1939).</article-title> <source>Mémoires du Muséum National d’Histoire Naturelle Paris</source>, <series>Série A</series> <volume>5</volume>: <fpage>133</fpage>–<lpage>230</lpage>.</mixed-citation></ref><ref id="B115"><mixed-citation xmlns:xlink="http://www.w3.org/1999/xlink" xlink:type="simple">
          <person-group><name name-style="western"><surname>Schileyko</surname><given-names>AA</given-names></name></person-group> (<year>1998</year>) <article-title>Some <tp:taxon-name><tp:taxon-name-part taxon-name-part-type="class">Chilopoda</tp:taxon-name-part></tp:taxon-name> from Sa Pa and Muong Cha, North Vietnam. Biological diversity of Vietnam.</article-title> <source>Data on Zoological and Botanical Studies in Fansipan Mountains (North Vietnam)</source>, <fpage>262</fpage>–<lpage>270</lpage>.</mixed-citation></ref><ref id="B116"><mixed-citation xmlns:xlink="http://www.w3.org/1999/xlink" xlink:type="simple">
          <person-group><name name-style="western"><surname>Schileyko</surname><given-names>AA</given-names></name></person-group> (<year>2001</year>) <article-title>New data on chilopod centipedes of Vietnam. Biological Diversity of Vietnam.</article-title> <source>Data on Zoological and Botanical Studies in Vu Quang National Park (Ha Tinh Province, Vietnam)</source>, <fpage>417</fpage>–<lpage>445</lpage>.</mixed-citation></ref><ref id="B117"><mixed-citation xmlns:xlink="http://www.w3.org/1999/xlink" xlink:type="simple">
          <person-group><name name-style="western"><surname>Schileyko</surname><given-names>AA</given-names></name></person-group> (<year>2007</year>) <article-title>The scolopendromorph centipedes (<tp:taxon-name><tp:taxon-name-part taxon-name-part-type="class">Chilopoda</tp:taxon-name-part></tp:taxon-name>) of Vietnam, with contributions to the faunas of Cambodia and Laos. Part 3.</article-title> <source><tp:taxon-name><tp:taxon-name-part taxon-name-part-type="phylum">Arthropoda</tp:taxon-name-part></tp:taxon-name> Selecta</source> <volume>16</volume>: <fpage>71</fpage>–<lpage>95</lpage>.</mixed-citation></ref><ref id="B87"><mixed-citation xmlns:xlink="http://www.w3.org/1999/xlink" xlink:type="simple">
          <person-group><name name-style="western"><surname>Lewis</surname><given-names>JGE</given-names></name></person-group> (<year>2010b</year>) <article-title>A key and annotated list of the <italic><tp:taxon-name><tp:taxon-name-part taxon-name-part-type="genus">Scolopendra</tp:taxon-name-part></tp:taxon-name></italic> species of the Old World with a reappraisal of <italic><tp:taxon-name><tp:taxon-name-part taxon-name-part-type="genus">Arthrorhabdus</tp:taxon-name-part></tp:taxon-name></italic> (<tp:taxon-name><tp:taxon-name-part taxon-name-part-type="class">Chilopoda</tp:taxon-name-part></tp:taxon-name>: <tp:taxon-name><tp:taxon-name-part taxon-name-part-type="order">Scolopendromorpha</tp:taxon-name-part></tp:taxon-name>: <tp:taxon-name><tp:taxon-name-part taxon-name-part-type="family">Scolopendridae</tp:taxon-name-part></tp:taxon-name>).</article-title> <source>International Journal of Myriapodology</source> <volume>3</volume>: <fpage>83</fpage>–<lpage>122</lpage>. doi: <ext-link xlink:type="simple" ext-link-type="doi" xlink:href="10.1163/187525410X12578602960380">10.1163/187525410X12578602960380</ext-link></mixed-citation></ref><ref id="B142"><mixed-citation xmlns:xlink="http://www.w3.org/1999/xlink" xlink:type="simple">
          <person-group><name name-style="western"><surname>Tran</surname><given-names>BTT</given-names></name><name name-style="western"><surname>Le</surname><given-names>SX</given-names></name><name name-style="western"><surname>Nguyen</surname><given-names>AD</given-names></name></person-group> (<year>2013</year>) <article-title>An annotated checklist of centipedes (<tp:taxon-name><tp:taxon-name-part taxon-name-part-type="class">Chilopoda</tp:taxon-name-part></tp:taxon-name>) of Vietnam.</article-title> <source>Zootaxa</source> <volume>3722</volume>: <fpage>219</fpage>–<lpage>244</lpage>. doi: <ext-link xlink:type="simple" ext-link-type="doi" xlink:href="10.11646/zootaxa.3722.2.6">10.11646/zootaxa.3722.2.6</ext-link></mixed-citation></ref><ref id="B129"><mixed-citation xmlns:xlink="http://www.w3.org/1999/xlink" xlink:type="simple">
          <person-group><name name-style="western"><surname>Siriwut</surname><given-names>W</given-names></name><name name-style="western"><surname>Edgecombe</surname><given-names>GD</given-names></name><name name-style="western"><surname>Sutcharit</surname><given-names>C</given-names></name><name name-style="western"><surname>Panha</surname><given-names>S</given-names></name></person-group> (<year>2015a</year>) <article-title>The centipede genus <italic><tp:taxon-name><tp:taxon-name-part taxon-name-part-type="genus">Scolopendra</tp:taxon-name-part></tp:taxon-name></italic> in mainland Southeast Asia: molecular phylogenetics, geometric morphometrics and external morphology as tools for species delimitation.</article-title> <source>PLoS ONE</source> <volume>10</volume>: <elocation-id>e0139182</elocation-id>. doi: <ext-link xlink:type="simple" ext-link-type="doi" xlink:href="10.1371/journal.pone.0135355">10.1371/journal.pone.0135355</ext-link></mixed-citation></ref><ref id="B13"><mixed-citation xmlns:xlink="http://www.w3.org/1999/xlink" xlink:type="simple">
          <person-group><name name-style="western"><surname>Attems</surname><given-names>C</given-names></name></person-group> (<year>1930a</year>) <article-title><tp:taxon-name><tp:taxon-name-part taxon-name-part-type="class">Chilopoda</tp:taxon-name-part></tp:taxon-name> aus Angola.</article-title> <source>Revue suisse de Zoologie</source> <volume>37</volume>: <fpage>371</fpage>–<lpage>373</lpage>. doi: <ext-link xlink:type="simple" ext-link-type="doi" xlink:href="10.5962/bhl.part.118949">10.5962/bhl.part.118949</ext-link></mixed-citation></ref><ref id="B130"><mixed-citation xmlns:xlink="http://www.w3.org/1999/xlink" xlink:type="simple">
          <person-group><name name-style="western"><surname>Siriwut</surname><given-names>W</given-names></name><name name-style="western"><surname>Edgecombe</surname><given-names>GD</given-names></name><name name-style="western"><surname>Sutcharit</surname><given-names>C</given-names></name><name name-style="western"><surname>Tongkerd</surname><given-names>P</given-names></name><name name-style="western"><surname>Panha</surname><given-names>S</given-names></name></person-group> (<year>2015b</year>) <article-title>First record of the African-Indian centipede genus <italic><tp:taxon-name><tp:taxon-name-part taxon-name-part-type="genus">Digitipes</tp:taxon-name-part></tp:taxon-name></italic> Attems, 1930 (<tp:taxon-name><tp:taxon-name-part taxon-name-part-type="order">Scolopendromorpha</tp:taxon-name-part></tp:taxon-name>: <tp:taxon-name><tp:taxon-name-part taxon-name-part-type="subfamily">Otostigminae</tp:taxon-name-part></tp:taxon-name>) from Myanmar, and the systematic position of a new species based on molecular phylogenetics.</article-title> <source>Zootaxa</source> <volume>3931</volume>: <fpage>71</fpage>–<lpage>87</lpage>. doi: <ext-link xlink:type="simple" ext-link-type="doi" xlink:href="10.11646/zootaxa.3931.1.5">10.11646/zootaxa.3931.1.5</ext-link></mixed-citation></ref><ref id="B144"><mixed-citation xmlns:xlink="http://www.w3.org/1999/xlink" xlink:type="simple">
          <person-group><name name-style="western"><surname>Vahtera</surname><given-names>V</given-names></name><name name-style="western"><surname>Edgecombe</surname><given-names>GD</given-names></name><name name-style="western"><surname>Giribet</surname><given-names>G</given-names></name></person-group> (<year>2013</year>) <article-title>Phylogenetics of scolopendromorph centipedes: can denser taxon sampling improve an artificial classification?</article-title> <source>Invertebrate Systematics</source> <volume>27</volume>: <fpage>578</fpage>–<lpage>602</lpage>. doi: <ext-link xlink:type="simple" ext-link-type="doi" xlink:href="10.1071/IS13035">10.1071/IS13035</ext-link></mixed-citation></ref><ref id="B18"><mixed-citation xmlns:xlink="http://www.w3.org/1999/xlink" xlink:type="simple">
          <person-group><name name-style="western"><surname>Attems</surname><given-names>C</given-names></name></person-group> (<year>1938</year>) <article-title>Die von Dr. C. Dawydoff in französisch-Indochina gesammelten Myriopoden.</article-title> <source>Mémoires du Muséum National ďHistoire Naturelle</source> <volume>6</volume>: <fpage>187</fpage>–<lpage>353</lpage>.</mixed-citation></ref><ref id="B36"><mixed-citation xmlns:xlink="http://www.w3.org/1999/xlink" xlink:type="simple">
          <person-group><name name-style="western"><surname>Chao</surname><given-names>JL</given-names></name></person-group> (<year>2008</year>) <source><tp:taxon-name><tp:taxon-name-part taxon-name-part-type="order">Scolopendromorpha</tp:taxon-name-part></tp:taxon-name> (<tp:taxon-name><tp:taxon-name-part taxon-name-part-type="class">Chilopoda</tp:taxon-name-part></tp:taxon-name>) of Taiwan. VDM Verlag Dr. Müller Aktiengesellschaft &amp; Co.</source> <publisher-name>KG</publisher-name>, <publisher-loc>Saarbrücken, Germany</publisher-loc>, <size units="page">94 pp</size>.</mixed-citation></ref><ref id="B70"><mixed-citation xmlns:xlink="http://www.w3.org/1999/xlink" xlink:type="simple">
          <person-group><name name-style="western"><surname>Kronmüller</surname><given-names>C</given-names></name></person-group> (<year>2012</year>) <article-title>Review of the subspecies of <italic><tp:taxon-name><tp:taxon-name-part taxon-name-part-type="genus">Scolopendra</tp:taxon-name-part> <tp:taxon-name-part taxon-name-part-type="species">subspinipes</tp:taxon-name-part></tp:taxon-name></italic> Leach, 1815 with the new description of the South Chinese member of the genus <italic><tp:taxon-name><tp:taxon-name-part taxon-name-part-type="genus">Scolopendra</tp:taxon-name-part></tp:taxon-name></italic> Linnaeus, 1758 named <italic><tp:taxon-name><tp:taxon-name-part taxon-name-part-type="genus">Scolopendra</tp:taxon-name-part> <tp:taxon-name-part taxon-name-part-type="species">hainanum</tp:taxon-name-part></tp:taxon-name></italic> spec. nov.</article-title> <source>Spixiana</source> <volume>35</volume>: <fpage>19</fpage>–<lpage>27</lpage>.</mixed-citation></ref></ref-list></tp:taxon-treatment>
