# Supplementary material for: A taxonomic review of the centipede genus Scolopendra Linnaeus, 1758 (Scolopendromorpha, Scolopendridae) in mainland Southeast Asia, with description of a new species from Laos
Source: Zookeys. 2016 May 17;(590):1–124. doi: 10.3897/zookeys.590.7950 (PMC4926625; doi:10.3897/zookeys.590.7950)
Supplement: XML Treatment for Scolopendra cataracta [file zookeys.590.7950-treatment10.xml]

<!DOCTYPE tp:taxon-treatment
  PUBLIC "-//TaxonX//DTD Taxonomic Treatment Publishing DTD v0 20100105//EN" "tax-treatment-NSO.dtd">
<tp:taxon-treatment xmlns:tp="http://www.plazi.org/taxpub"><tp:treatment-meta><kwd-group><label>Taxon classification</label><kwd><named-content content-type="kingdom">Animalia</named-content></kwd><kwd><named-content content-type="order">Scolopendromorpha</named-content></kwd><kwd><named-content content-type="family">Scolopendridae</named-content></kwd></kwd-group><mixed-citation publication-type="journal"><person-group><name><surname>Siriwut</surname><given-names>Warut</given-names></name><name><surname>Edgecombe</surname><given-names>Gregory D.</given-names></name><name><surname>Sutcharit</surname><given-names>Chirasak</given-names></name><name><surname>Tongkerd</surname><given-names>Piyoros</given-names></name><name><surname>Panha</surname><given-names>Somsak</given-names></name></person-group><article-title>A taxonomic review of the centipede genus <italic><tp:taxon-name><tp:taxon-name-part taxon-name-part-type="genus">Scolopendra</tp:taxon-name-part></tp:taxon-name></italic> Linnaeus, 1758 (<tp:taxon-name><tp:taxon-name-part taxon-name-part-type="order">Scolopendromorpha</tp:taxon-name-part></tp:taxon-name>, <tp:taxon-name><tp:taxon-name-part taxon-name-part-type="family">Scolopendridae</tp:taxon-name-part></tp:taxon-name>) in mainland Southeast Asia, with description of a new species from Laos</article-title><source>Zookeys</source><day>17</day><month>5</month><year>2016</year><volume>2016</volume><issue>590</issue><fpage>1</fpage><lpage>124</lpage><pub-id pub-id-type="doi">10.3897/zookeys.590.7950</pub-id></mixed-citation></tp:treatment-meta><tp:nomenclature><tp:taxon-name>
              <tp:taxon-name-part taxon-name-part-type="genus">Scolopendra</tp:taxon-name-part>
              <tp:taxon-name-part taxon-name-part-type="species">cataracta</tp:taxon-name-part>
              <object-id xmlns:xlink="http://www.w3.org/1999/xlink" content-type="zoobank" xlink:type="simple">http://zoobank.org/0956CB47-120F-4D98-BEA4-1FBD63713281</object-id>
            </tp:taxon-name><tp:taxon-authority>Siriwut, Edgecombe &amp; Panha</tp:taxon-authority><tp:taxon-status xmlns:xlink="http://www.w3.org/1999/xlink" xlink:type="simple">sp. n.</tp:taxon-status><xref ref-type="fig" rid="F28">Figs 28C–D</xref><xref ref-type="fig" rid="F29">, 29</xref><xref ref-type="fig" rid="F54">, 54</xref><xref ref-type="fig" rid="F55">, 55</xref><xref ref-type="fig" rid="F56">, 56</xref><xref ref-type="fig" rid="F57">, 57</xref><xref ref-type="fig" rid="F58">, 58</xref><!--PageBreak--></tp:nomenclature><tp:treatment-sec sec-type="type locality"><title>Type locality.</title><p>Tad E-tu Waterfall, Bolaven Plateau, Pakse, Champasak, Laos (<named-content xmlns:xlink="http://www.w3.org/1999/xlink" content-type="dwc:verbatimCoordinates" xlink:type="simple"><named-content content-type="geo-json" specific-use="{&#34;type&#34;:&#34;Point&#34;,&#34;coordinates&#34;:[105.925361,15.219611]}" xlink:type="simple">15°13'10.6"N, 105°55'31.3"E</named-content></named-content>) (Fig. <xref ref-type="fig" rid="F54">54B</xref>).</p><fig id="F54" position="float" orientation="portrait"><label>Figure 54.</label><caption><p>
          <italic><tp:taxon-name><tp:taxon-name-part taxon-name-part-type="genus">Scolopendra</tp:taxon-name-part> <tp:taxon-name-part taxon-name-part-type="species">cataracta</tp:taxon-name-part></tp:taxon-name></italic> sp. n.: <bold>A</bold> Habitus photograph of holotype <named-content xmlns:xlink="http://www.w3.org/1999/xlink" content-type="dwc:institutional_code" xlink:type="simple">CUMZ</named-content> 00316 <bold>B</bold> Habitat at type locality <bold>C</bold> Genital region; GS – Genital segment.</p></caption><graphic xmlns:xlink="http://www.w3.org/1999/xlink" xlink:href="zookeys-590-001-g054.jpg" position="float" orientation="portrait" xlink:type="simple" id="oo_89044.jpg"/></fig><!--PageBreak--></tp:treatment-sec><tp:treatment-sec sec-type="material"><title>Materials.</title><p>
              <bold>Holotype</bold> <named-content xmlns:xlink="http://www.w3.org/1999/xlink" content-type="dwc:institutional_code" xlink:type="simple">CUMZ</named-content> 00316, adult specimen from type locality (Fig. <xref ref-type="fig" rid="F54">54A</xref>). <bold>Paratypes</bold> <named-content xmlns:xlink="http://www.w3.org/1999/xlink" content-type="dwc:institutional_code" xlink:type="simple">CUMZ</named-content> 00317, one adult, Tad-Yueang Waterfall, Mueang Singh, Luang Namtha, Laos (<named-content xmlns:xlink="http://www.w3.org/1999/xlink" content-type="dwc:verbatimCoordinates" xlink:type="simple"><named-content content-type="geo-json" specific-use="{&#34;type&#34;:&#34;Point&#34;,&#34;coordinates&#34;:[106.102944,15.165306]}" xlink:type="simple">15°09'55.1"N, 106°06'10.6"E</named-content></named-content>). <named-content xmlns:xlink="http://www.w3.org/1999/xlink" content-type="dwc:institutional_code" xlink:type="simple">NHMUK</named-content> 010305528, one adult, Kao Sok National Park, Surat Thani, Thailand, labeled as “a distinct population of <italic><tp:taxon-name><tp:taxon-name-part taxon-name-part-type="genus">Scolopendra</tp:taxon-name-part> <tp:taxon-name-part taxon-name-part-type="species">subspinipes</tp:taxon-name-part></tp:taxon-name></italic> but without paramedian sutures on the tergites”, det. J.G.E. Lewis, leg. G. Beccaloni, 2001. <named-content xmlns:xlink="http://www.w3.org/1999/xlink" content-type="dwc:institutional_code" xlink:type="simple">NHMUK</named-content> 1928.5.30.7, one adult, Bac-Kan, Vietnam, labelled as “<italic><tp:taxon-name><tp:taxon-name-part taxon-name-part-type="genus">Scolopendra</tp:taxon-name-part> <tp:taxon-name-part taxon-name-part-type="species">subspinipes</tp:taxon-name-part></tp:taxon-name></italic>”. <named-content xmlns:xlink="http://www.w3.org/1999/xlink" content-type="dwc:institutional_code" xlink:type="simple">NHMUK</named-content> 1928.5.30.6, one female, Dac-To, Annam [Vietnam], Delacour-Lowe expedition.</p></tp:treatment-sec><tp:treatment-sec sec-type="etymology"><title>Etymology.</title><p>From “<italic>cataract</italic>”, meaning waterfall, for the type locality at Tad E-tu Waterfall.</p></tp:treatment-sec><tp:treatment-sec sec-type="diagnosis"><title>Diagnosis.</title><p>18–19 antennal articles, 6 basal articles glabrous dorsally. Cephalic plate punctate. 5–6 teeth on tooth-plate. Tergites 7(14)-20 with paramedian sutures, all incomplete, present only on anterior and posterior parts. Tergite of ultimate leg-bearing segment without depression or suture. Paramedian sutures confined to anterior 15–20% of sternites. Coxopleural process with 1–3 apical+subapical spines, 0–1 dorsal spine, without lateral spine. Ultimate leg prefemora with 1–2 <abbrev xmlns:xlink="http://www.w3.org/1999/xlink" xlink:title="ventro-lateral spine" xlink:type="simple">VL</abbrev>, 1–2 <abbrev xmlns:xlink="http://www.w3.org/1999/xlink" xlink:title="median spine" xlink:type="simple">M</abbrev>, 0–2 <abbrev xmlns:xlink="http://www.w3.org/1999/xlink" xlink:title="dorso-median spine" xlink:type="simple">DM</abbrev> and prefemoral process with 1–3 spines. Tarsal spur on legs 1–19(20).</p></tp:treatment-sec><tp:treatment-sec sec-type="description"><title>Holotype description</title><p>
              <bold>(variation of paratypes is given in parentheses).</bold> Body length 12.8 cm (up to ca. 20 cm long in paratype <named-content xmlns:xlink="http://www.w3.org/1999/xlink" content-type="dwc:institutional_code" xlink:type="simple">NHMUK</named-content> 1928.v.30.6). Blackish colouration on entire body. Cephalic plate and segments monochromatic. Tergites dark greenish or black. Cephalic plate without small punctae on anterior part; median sulcus present. Posterior part of cephalic plate without paramedian sulci.</p><p>Antenna usually with 19 articles (atypically with 18 articles on one side), basal 6 glabrous dorsally (Fig. <xref ref-type="fig" rid="F57">57A</xref>), 5–5.5 glabrous ventrally. Antennae reach segment 4(5). Forcipular trochanteroprefemoral process with denticles in two groups, one apical tooth and (2)3–4 inner (Fig. <xref ref-type="fig" rid="F57">57C</xref>). Tooth-plates (Fig. <xref ref-type="fig" rid="F55">55A–B</xref>) wider than long or nearly as long as wide, with 6 teeth (5 in <named-content xmlns:xlink="http://www.w3.org/1999/xlink" content-type="dwc:institutional_code" xlink:type="simple">NHMUK</named-content> 1928.5.30.6). Tooth-plate with straight, transverse basal suture. Coxosternal surface smooth, without median suture (Figs <xref ref-type="fig" rid="F55">55D</xref>, <xref ref-type="fig" rid="F57">57D</xref>). Article 2 of second maxillary telopodite with spur.</p><p>Anterior margin of T1 underlying cephalic plate (Fig. <xref ref-type="fig" rid="F55">55C</xref>). Incomplete paramedian sutures on all tergites; margination typically starting on T7 (TT10–14). Tergite surface (Figs <xref ref-type="fig" rid="F56">56A</xref>, <xref ref-type="fig" rid="F57">57B</xref>) smooth, with median sulci starting from TT5–20. Tergite of ultimate leg-bearing segment (Figs <xref ref-type="fig" rid="F56">56B</xref>, <xref ref-type="fig" rid="F58">58B</xref>) curved posteriorly, without median furrow or depression; ratio of width: length of tergite of ultimate leg-bearing segment 1.1:1. Anterior part of sternites (Figs <xref ref-type="fig" rid="F55">55E</xref>, <xref ref-type="fig" rid="F57">57E</xref>) with short paramedian sutures confined to approximately 20–45% length of sternite. Surface of sternites smooth. Sternite of ultimate leg-bearing segment (Figs <xref ref-type="fig" rid="F56">56C–D</xref>, <xref ref-type="fig" rid="F58">58C–D</xref>) with sides converging posteriorly; surface without depression. Pore-field on coxopleuron extending to and overlapped by margin of tergite of ultimate leg-bearing segment, dorsal margin of pore area sinuous, most elevated anteriorly (Figs <xref ref-type="fig" rid="F56">56F</xref>, <xref ref-type="fig" rid="F58">58A</xref>).</p><fig id="F55" position="float" orientation="portrait"><label>Figure 55.</label><caption><p>
          <italic><tp:taxon-name><tp:taxon-name-part taxon-name-part-type="genus">Scolopendra</tp:taxon-name-part> <tp:taxon-name-part taxon-name-part-type="species">cataracta</tp:taxon-name-part></tp:taxon-name></italic> sp. n.: <bold>A–B</bold> Tooth-plates <bold>C</bold> Cephalic plate and trunk segments 1–3 <bold>D</bold> Forcipular segment <bold>E</bold> Sternites 9–11 and <bold>F–H</bold> Spiracles 3, 5 and 8, respectively. Holotype <named-content xmlns:xlink="http://www.w3.org/1999/xlink" content-type="dwc:institutional_code" xlink:type="simple">CUMZ</named-content> 00316 (<bold>A,C–H</bold>) and paratype <named-content xmlns:xlink="http://www.w3.org/1999/xlink" content-type="dwc:institutional_code" xlink:type="simple">CUMZ</named-content> 00317 (<bold>B</bold>).</p></caption><graphic xmlns:xlink="http://www.w3.org/1999/xlink" xlink:href="zookeys-590-001-g055.jpg" position="float" orientation="portrait" xlink:type="simple" id="oo_89045.jpg"/></fig><fig id="F56" position="float" orientation="portrait"><label>Figure 56.</label><caption><p>
          <italic><tp:taxon-name><tp:taxon-name-part taxon-name-part-type="genus">Scolopendra</tp:taxon-name-part> <tp:taxon-name-part taxon-name-part-type="species">cataracta</tp:taxon-name-part></tp:taxon-name></italic> sp. n.: <bold>A</bold> Tergites 9–11 <bold>B</bold> Tergite of ultimate leg-bearing segment <bold>C–D</bold> Sternite of ultimate leg-bearing segment and coxopleura <bold>E–H</bold> Variation in ventral spines on ultimate leg prefemora <bold>F</bold> Lateral view of coxopleuron <bold>G</bold> Dorsal view of ultimate legs. Holotype <named-content xmlns:xlink="http://www.w3.org/1999/xlink" content-type="dwc:institutional_code" xlink:type="simple">CUMZ</named-content> 00316 (<bold>A, B, D, G</bold> and <bold>H</bold>) and paratype <named-content xmlns:xlink="http://www.w3.org/1999/xlink" content-type="dwc:institutional_code" xlink:type="simple">CUMZ</named-content> 00317 (<bold>C, E</bold> and <bold>F</bold>).</p></caption><graphic xmlns:xlink="http://www.w3.org/1999/xlink" xlink:href="zookeys-590-001-g056.jpg" position="float" orientation="portrait" xlink:type="simple" id="oo_89046.jpg"/></fig><fig id="F57" position="float" orientation="portrait"><label>Figure 57.</label><caption><p>
          <italic><tp:taxon-name><tp:taxon-name-part taxon-name-part-type="genus">Scolopendra</tp:taxon-name-part> <tp:taxon-name-part taxon-name-part-type="species">cataracta</tp:taxon-name-part></tp:taxon-name></italic> sp. n. (Holotype: <named-content xmlns:xlink="http://www.w3.org/1999/xlink" content-type="dwc:institutional_code" xlink:type="simple">CUMZ</named-content> 00316): <bold>A</bold> Cephalic plate and basal antennal articles <bold>B</bold> Tergites 9–11 <bold>C</bold> Tooth-plates and trochanteroprefemoral process <bold>D</bold> Forcipular segment <bold>E</bold> Sternites 9–11.</p></caption><graphic xmlns:xlink="http://www.w3.org/1999/xlink" xlink:href="zookeys-590-001-g057.jpg" position="float" orientation="portrait" xlink:type="simple" id="oo_89047.jpg"/></fig><fig id="F58" position="float" orientation="portrait"><label>Figure 58.</label><caption><p>
          <italic><tp:taxon-name><tp:taxon-name-part taxon-name-part-type="genus">Scolopendra</tp:taxon-name-part> <tp:taxon-name-part taxon-name-part-type="species">cataracta</tp:taxon-name-part></tp:taxon-name></italic> sp. n.: <bold>A</bold> Lateral view of coxopleuron <bold>B</bold> Tergite of ultimate leg-bearing segment <bold>C</bold> Sternite of ultimate leg-bearing segment, coxopleura and ultimate leg prefemora. <bold>D</bold> Asymmetry of spines on coxopleural process <bold>E</bold> Dorsal view of ultimate leg prefemora. Holotype <named-content xmlns:xlink="http://www.w3.org/1999/xlink" content-type="dwc:institutional_code" xlink:type="simple">CUMZ</named-content> 00316 (<bold>B–C, E</bold>) and paratype <named-content xmlns:xlink="http://www.w3.org/1999/xlink" content-type="dwc:institutional_code" xlink:type="simple">CUMZ</named-content> 00317 (<bold>A, D</bold>).</p></caption><graphic xmlns:xlink="http://www.w3.org/1999/xlink" xlink:href="zookeys-590-001-g058.jpg" position="float" orientation="portrait" xlink:type="simple" id="oo_89048.jpg"/></fig><p>Coxopleural process (Fig. <xref ref-type="fig" rid="F56">56C–D</xref>) moderately long or short with 2–3 apical+subapical spines (spines atypically absent on one side; <named-content xmlns:xlink="http://www.w3.org/1999/xlink" content-type="dwc:institutional_code" xlink:type="simple">CUMZ</named-content> 00317), without lateral spine (one paratype with one dorsal spine on one side: <named-content xmlns:xlink="http://www.w3.org/1999/xlink" content-type="dwc:institutional_code" xlink:type="simple">CUMZ</named-content> 00317). Pore-<!--PageBreak--><!--PageBreak--><!--PageBreak--><!--PageBreak--><!--PageBreak--><!--PageBreak-->free area extending 30–90% length from distal part of coxopleural process to margin of sternite of ultimate leg-bearing segment (Figs <xref ref-type="fig" rid="F54">54C</xref>, <xref ref-type="fig" rid="F56">56C–D</xref> and <xref ref-type="fig" rid="F58">58C–D</xref>.).</p><p>All legs without setae and tibial spur. One tarsal spur on legs 1–20 (1–19 in one paratype, <named-content xmlns:xlink="http://www.w3.org/1999/xlink" content-type="dwc:institutional_code" xlink:type="simple">CUMZ</named-content> 00317). Ultimate leg: long and slender, with ratios of lengths of prefemur and femur 1.1:1, femur and tibia 1.1:1, tibia and tarsus 2 1.3:1; tarsus 1 and tarsus 2 1.9:1. Prefemora flattened dorsally with acute blackish spines. Prefemoral spines (Figs <xref ref-type="fig" rid="F56">56G–H</xref>, <xref ref-type="fig" rid="F58">58C</xref>, <xref ref-type="fig" rid="F58">58E</xref>): 2 <abbrev xmlns:xlink="http://www.w3.org/1999/xlink" xlink:title="ventro-lateral spine" xlink:type="simple">VL</abbrev>, 1 <abbrev xmlns:xlink="http://www.w3.org/1999/xlink" xlink:title="median spine" xlink:type="simple">M</abbrev>, 0–1 <abbrev xmlns:xlink="http://www.w3.org/1999/xlink" xlink:title="dorso-median spine" xlink:type="simple">DM</abbrev>, prefemoral process with 2 spines (Paratypes: 1–2 <abbrev xmlns:xlink="http://www.w3.org/1999/xlink" xlink:title="ventro-lateral spine" xlink:type="simple">VL</abbrev>, 1–2 <abbrev xmlns:xlink="http://www.w3.org/1999/xlink" xlink:title="median spine" xlink:type="simple">M</abbrev>, 0–2 <abbrev xmlns:xlink="http://www.w3.org/1999/xlink" xlink:title="dorso-median spine" xlink:type="simple">DM</abbrev> and prefemural process with 1–3 spines).</p><p>Genital segments well developed (Figs <xref ref-type="fig" rid="F28">28C–D</xref>, <xref ref-type="fig" rid="F54">54C</xref>), reaching longer than distance between posterior margin of sternite of ultimate leg-bearing segment and distal part of coxopleural process. Sternite of genital segment 1 round and convex posteriorly, with median suture. Tergites of genital segment lacking small setae. Presence of gonopods and penis uncertain because genitalia are mostly retracted in holotype and paratypes; only two female specimens show genital segments (<named-content xmlns:xlink="http://www.w3.org/1999/xlink" content-type="dwc:institutional_code" xlink:type="simple">NHMUK</named-content> 010305528 and 1928.5.30.6).</p></tp:treatment-sec><tp:treatment-sec sec-type="remarks"><title>Remarks.</title><p>The paratype collected in Thailand in 2001 (<named-content xmlns:xlink="http://www.w3.org/1999/xlink" content-type="dwc:institutional_code" xlink:type="simple">NHMUK</named-content> 010305528) was observed to display apparent amphibious habits. The following account is based on observations by G. Beccaloni (pers. comm., Jan. 2016). The centipede was initially observed under a rock slab beside a stream ca. 1.5 m wide and 20 cm deep. It escaped into the stream and concealed itself under a rock. After extraction from the stream it was placed in a glass container of water, in which it swam powerfully on the bottom of the container with vigorous horizontal undulating motions.</p></tp:treatment-sec><tp:treatment-sec sec-type="discussion"><title>Discussion.</title><p>This species exhibits an atypical characteristic for scolopendromorphs, namely incomplete paramedian sutures on the tergites. Very few members in only three genera share this character, these being within <italic><tp:taxon-name><tp:taxon-name-part taxon-name-part-type="genus">Scolopocryptops</tp:taxon-name-part></tp:taxon-name></italic> Newport, 1844, <italic><tp:taxon-name><tp:taxon-name-part taxon-name-part-type="genus">Scolopendra</tp:taxon-name-part></tp:taxon-name></italic> and <italic><tp:taxon-name><tp:taxon-name-part taxon-name-part-type="genus">Rhysida</tp:taxon-name-part></tp:taxon-name></italic> Wood, 1862. Within <italic><tp:taxon-name><tp:taxon-name-part taxon-name-part-type="genus">Scolopendra</tp:taxon-name-part></tp:taxon-name></italic>, only two described species, <italic><tp:taxon-name><tp:taxon-name-part taxon-name-part-type="genus">Scolopendra</tp:taxon-name-part> <tp:taxon-name-part taxon-name-part-type="species">hainanum</tp:taxon-name-part></tp:taxon-name></italic> from Hainan Island, China, and “<italic><tp:taxon-name><tp:taxon-name-part taxon-name-part-type="genus">Scolopendra</tp:taxon-name-part> <tp:taxon-name-part taxon-name-part-type="species">subspinipes</tp:taxon-name-part> <tp:taxon-name-part taxon-name-part-type="subspecies">piceoflava</tp:taxon-name-part></tp:taxon-name></italic>” (treated above as a synonym of <italic><tp:taxon-name><tp:taxon-name-part taxon-name-part-type="genus">Scolopendra</tp:taxon-name-part> <tp:taxon-name-part taxon-name-part-type="species">subspinipes</tp:taxon-name-part></tp:taxon-name></italic> following <xref ref-type="bibr" rid="B70">Kronmüller (2012)</xref>), from Sulawesi, Indonesia, have been reported to lack or have nearly absent paramedian sutures on the tergites. <italic><tp:taxon-name><tp:taxon-name-part taxon-name-part-type="genus">Scolopendra</tp:taxon-name-part> <tp:taxon-name-part taxon-name-part-type="species">cataracta</tp:taxon-name-part></tp:taxon-name></italic> and “<italic><tp:taxon-name><tp:taxon-name-part taxon-name-part-type="genus">Scolopendra</tp:taxon-name-part> <tp:taxon-name-part taxon-name-part-type="species">subspinipes</tp:taxon-name-part> <tp:taxon-name-part taxon-name-part-type="subspecies">piceoflava</tp:taxon-name-part></tp:taxon-name></italic>” can be distinguished from each other by: paramedian sutures confined to the posterior part of tergites in <italic><tp:taxon-name><tp:taxon-name-part taxon-name-part-type="genus">Scolopendra</tp:taxon-name-part> <tp:taxon-name-part taxon-name-part-type="species">cataracta</tp:taxon-name-part></tp:taxon-name></italic> vs complete sutures in “<italic><tp:taxon-name><tp:taxon-name-part taxon-name-part-type="genus">Scolopendra</tp:taxon-name-part> <tp:taxon-name-part taxon-name-part-type="species">subspinipes</tp:taxon-name-part> <tp:taxon-name-part taxon-name-part-type="subspecies">piceoflava</tp:taxon-name-part></tp:taxon-name></italic>”, very short paramedian sutures on the sternites vs sutures extending along 80–100% the length of the sternites, and three apical/subapical spines on the coxopleural process vs one or two.</p><p>
              <italic><tp:taxon-name><tp:taxon-name-part taxon-name-part-type="genus">Scolopendra</tp:taxon-name-part> <tp:taxon-name-part taxon-name-part-type="species">cataracta</tp:taxon-name-part></tp:taxon-name></italic> differs from <italic><tp:taxon-name><tp:taxon-name-part taxon-name-part-type="genus">Scolopendra</tp:taxon-name-part> <tp:taxon-name-part taxon-name-part-type="species">hainanum</tp:taxon-name-part></tp:taxon-name></italic> by the short paramedian sutures on the sternites versus being nearly complete in <italic><tp:taxon-name><tp:taxon-name-part taxon-name-part-type="genus">Scolopendra</tp:taxon-name-part> <tp:taxon-name-part taxon-name-part-type="species">hainanum</tp:taxon-name-part></tp:taxon-name></italic>, the number of spines on the coxopleural process (three vs one or two), and the number of <abbrev xmlns:xlink="http://www.w3.org/1999/xlink" xlink:title="ventro-lateral spine" xlink:type="simple">VL</abbrev> spines on the ultimate leg prefemora. The two species can also be distinguished by their colouration patterns and their distributions, though the latter are closely associated. For these reasons, we regard <italic><tp:taxon-name><tp:taxon-name-part taxon-name-part-type="genus">Scolopendra</tp:taxon-name-part> <tp:taxon-name-part taxon-name-part-type="species">cataracta</tp:taxon-name-part></tp:taxon-name></italic> as distinct from <italic><tp:taxon-name><tp:taxon-name-part taxon-name-part-type="genus">Scolopendra</tp:taxon-name-part> <tp:taxon-name-part taxon-name-part-type="species">hainanum</tp:taxon-name-part></tp:taxon-name></italic>, and its sampled populations group as monophyletic for each partial gene analysis (see Table <xref ref-type="table" rid="T11">11</xref> for morphological comparison). It is likewise morphologically distinct from <italic><tp:taxon-name><tp:taxon-name-part taxon-name-part-type="genus">Scolopendra</tp:taxon-name-part> <tp:taxon-name-part taxon-name-part-type="species">subspinipes</tp:taxon-name-part></tp:taxon-name></italic>, <italic><tp:taxon-name><tp:taxon-name-part taxon-name-part-type="genus">Scolopendra</tp:taxon-name-part> <tp:taxon-name-part taxon-name-part-type="species">multidens</tp:taxon-name-part></tp:taxon-name></italic> and <italic><tp:taxon-name><tp:taxon-name-part taxon-name-part-type="genus">Scolopendra</tp:taxon-name-part> <tp:taxon-name-part taxon-name-part-type="species">dawydoffi</tp:taxon-name-part></tp:taxon-name></italic>. DNA sequences are not available for <italic><tp:taxon-name><tp:taxon-name-part taxon-name-part-type="genus">Scolopendra</tp:taxon-name-part> <tp:taxon-name-part taxon-name-part-type="species">hainanum</tp:taxon-name-part></tp:taxon-name></italic> but would be useful to study the relationship between these two apparently related species.</p><table-wrap id="T11" position="float" orientation="portrait"><label>Table 11.</label><caption><p>Morphological comparison of <italic><tp:taxon-name><tp:taxon-name-part taxon-name-part-type="genus">Scolopendra</tp:taxon-name-part> <tp:taxon-name-part taxon-name-part-type="species">cataracta</tp:taxon-name-part></tp:taxon-name></italic> sp. n. and some related species in the adjacent sub-regions. ? Character not present, R right side, * data from <xref ref-type="bibr" rid="B70">Kronmüller (2012)</xref>.</p></caption><table id="TID0EYKBM" rules="all"><tbody><tr><th rowspan="2" colspan="1">Characters</th><th rowspan="1" colspan="4">
              <italic><tp:taxon-name><tp:taxon-name-part taxon-name-part-type="genus">Scolopendra</tp:taxon-name-part> <tp:taxon-name-part taxon-name-part-type="species">cataracta</tp:taxon-name-part></tp:taxon-name></italic> sp. n.</th><th rowspan="2" colspan="1">
              <italic><tp:taxon-name><tp:taxon-name-part taxon-name-part-type="genus">Scolopendra</tp:taxon-name-part> <tp:taxon-name-part taxon-name-part-type="species">subspinipes</tp:taxon-name-part> <tp:taxon-name-part taxon-name-part-type="subspecies">piceoflava</tp:taxon-name-part></tp:taxon-name></italic> (Syntypes)</th><th rowspan="2" colspan="1">
              <italic><tp:taxon-name><tp:taxon-name-part taxon-name-part-type="genus">Scolopendra</tp:taxon-name-part> <tp:taxon-name-part taxon-name-part-type="species">hainanum</tp:taxon-name-part></tp:taxon-name></italic>*</th></tr><tr><th rowspan="1" colspan="1">Laos (Holotype)</th><th rowspan="1" colspan="1">Thailand (Paratype)</th><th rowspan="1" colspan="1">Vietnam (Paratypes)</th><th rowspan="1" colspan="1">Laos (Paratype)</th></tr><tr><td rowspan="1" colspan="1">Number of antennal articles</td><td rowspan="1" colspan="1">19</td><td rowspan="1" colspan="1">19</td><td rowspan="1" colspan="1">19</td><td rowspan="1" colspan="1">18(19)</td><td rowspan="1" colspan="1">17–18</td><td rowspan="1" colspan="1">17–19</td></tr><tr><td rowspan="1" colspan="1">Number of glabrous articles</td><td rowspan="1" colspan="1">6</td><td rowspan="1" colspan="1">6</td><td rowspan="1" colspan="1">6</td><td rowspan="1" colspan="1">6</td><td rowspan="1" colspan="1">6</td><td rowspan="1" colspan="1">6</td></tr><tr><td rowspan="1" colspan="1">Teeth on tooth-plate</td><td rowspan="1" colspan="1">6+6</td><td rowspan="1" colspan="1">6+6</td><td rowspan="1" colspan="1">5+5, 6+6</td><td rowspan="1" colspan="1">6+6</td><td rowspan="1" colspan="1">5+5, 6+6</td><td rowspan="1" colspan="1">6+6,7+7</td></tr><tr><td rowspan="1" colspan="1">First tergite with complete paramedian sutures</td><td rowspan="1" colspan="1">incomplete (short <abbrev xmlns:xlink="http://www.w3.org/1999/xlink" xlink:title="paramedian suture" xlink:type="simple">PS</abbrev> on anterior and posterior part)</td><td rowspan="1" colspan="1">incomplete (short <abbrev xmlns:xlink="http://www.w3.org/1999/xlink" xlink:title="paramedian suture" xlink:type="simple">PS</abbrev> on posterior parts from TT5–20)</td><td rowspan="1" colspan="1">incomplete (short <abbrev xmlns:xlink="http://www.w3.org/1999/xlink" xlink:title="paramedian suture" xlink:type="simple">PS</abbrev> on anterior and posterior parts from TT3–20)</td><td rowspan="1" colspan="1">incomplete (short <abbrev xmlns:xlink="http://www.w3.org/1999/xlink" xlink:title="paramedian suture" xlink:type="simple">PS</abbrev> on anterior and posterior part)</td><td rowspan="1" colspan="1">complete, starting from T3</td><td rowspan="1" colspan="1">incomplete, starting from T3–4</td></tr><tr><td rowspan="1" colspan="1">First tergite with margination</td><td rowspan="1" colspan="1">7</td><td rowspan="1" colspan="1">14</td><td rowspan="1" colspan="1">7 and 10</td><td rowspan="1" colspan="1">12</td><td rowspan="1" colspan="1">5–7</td><td rowspan="1" colspan="1">5</td></tr><tr><td rowspan="1" colspan="1">Tergite surface</td><td rowspan="1" colspan="1">smooth</td><td rowspan="1" colspan="1">smooth</td><td rowspan="1" colspan="1">smooth</td><td rowspan="1" colspan="1">smooth</td><td rowspan="1" colspan="1">punctate</td><td rowspan="1" colspan="1">smooth</td></tr><tr><td rowspan="1" colspan="1">Extent (percentage) of paramedian sutures on sternites</td><td rowspan="1" colspan="1">15–20%</td><td rowspan="1" colspan="1">20–45%</td><td rowspan="1" colspan="1">10–25%</td><td rowspan="1" colspan="1">15%</td><td rowspan="1" colspan="1">complete</td><td rowspan="1" colspan="1">nearly complete</td></tr><tr><td rowspan="1" colspan="1">Sternite of ultimate leg-bearing segment</td><td rowspan="1" colspan="1">sides converging posteriorly</td><td rowspan="1" colspan="1">sides converging posteriorly</td><td rowspan="1" colspan="1">sides converging posteriorly, with pit like-furrow</td><td rowspan="1" colspan="1">sides converging posteriorly</td><td rowspan="1" colspan="1">sides converging posteriorly, with pit like-furrow</td><td rowspan="1" colspan="1">sides converging posteriorly, with pit like-furrow</td></tr><tr><td rowspan="1" colspan="1">Spines on coxopleural process</td><td rowspan="1" colspan="1">
                      <abbrev xmlns:xlink="http://www.w3.org/1999/xlink" xlink:title="apical spine" xlink:type="simple">AP</abbrev>: 3(2)<break/> DP: 0–1</td><td rowspan="1" colspan="1">
                      <abbrev xmlns:xlink="http://www.w3.org/1999/xlink" xlink:title="apical spine" xlink:type="simple">AP</abbrev>: 1–2</td><td rowspan="1" colspan="1">
                      <abbrev xmlns:xlink="http://www.w3.org/1999/xlink" xlink:title="apical spine" xlink:type="simple">AP</abbrev>: 1<break/> <abbrev xmlns:xlink="http://www.w3.org/1999/xlink" xlink:title="subapical spine" xlink:type="simple">SAP</abbrev>: 2</td><td rowspan="1" colspan="1">
                      <abbrev xmlns:xlink="http://www.w3.org/1999/xlink" xlink:title="apical spine" xlink:type="simple">AP</abbrev>: 3<break/> DP: 1</td><td rowspan="1" colspan="1">
                      <abbrev xmlns:xlink="http://www.w3.org/1999/xlink" xlink:title="apical spine" xlink:type="simple">AP</abbrev>: 1<break/></td><td rowspan="1" colspan="1">
                      <abbrev xmlns:xlink="http://www.w3.org/1999/xlink" xlink:title="apical spine" xlink:type="simple">AP</abbrev>: 1–2<break/></td></tr><tr><td rowspan="1" colspan="1">Spine formula on prefemora of ultimate legs</td><td rowspan="1" colspan="1">
                      <abbrev xmlns:xlink="http://www.w3.org/1999/xlink" xlink:title="ventro-lateral spine" xlink:type="simple">VL</abbrev>: 2<break/> <abbrev xmlns:xlink="http://www.w3.org/1999/xlink" xlink:title="median spine" xlink:type="simple">M</abbrev>: 1<break/> <abbrev xmlns:xlink="http://www.w3.org/1999/xlink" xlink:title="dorso-median spine" xlink:type="simple">DM</abbrev>: 0–1<break/> <abbrev xmlns:xlink="http://www.w3.org/1999/xlink" xlink:title="spine on prefemoral process" xlink:type="simple">SP</abbrev>: 2</td><td rowspan="1" colspan="1">
                      <abbrev xmlns:xlink="http://www.w3.org/1999/xlink" xlink:title="ventro-lateral spine" xlink:type="simple">VL</abbrev>: 1<break/> <abbrev xmlns:xlink="http://www.w3.org/1999/xlink" xlink:title="median spine" xlink:type="simple">M</abbrev>: 0–1<break/> <abbrev xmlns:xlink="http://www.w3.org/1999/xlink" xlink:title="dorso-median spine" xlink:type="simple">DM</abbrev>: 1–2<break/> <abbrev xmlns:xlink="http://www.w3.org/1999/xlink" xlink:title="spine on prefemoral process" xlink:type="simple">SP</abbrev>: 1</td><td rowspan="1" colspan="1">
                      <abbrev xmlns:xlink="http://www.w3.org/1999/xlink" xlink:title="ventro-lateral spine" xlink:type="simple">VL</abbrev>: 2<break/> <abbrev xmlns:xlink="http://www.w3.org/1999/xlink" xlink:title="median spine" xlink:type="simple">M</abbrev>: 1–2<break/> <abbrev xmlns:xlink="http://www.w3.org/1999/xlink" xlink:title="dorso-median spine" xlink:type="simple">DM</abbrev>: 1–2<break/> <abbrev xmlns:xlink="http://www.w3.org/1999/xlink" xlink:title="spine on prefemoral process" xlink:type="simple">SP</abbrev>: 2–3</td><td rowspan="1" colspan="1">
                      <abbrev xmlns:xlink="http://www.w3.org/1999/xlink" xlink:title="ventro-lateral spine" xlink:type="simple">VL</abbrev>: 1<break/> <abbrev xmlns:xlink="http://www.w3.org/1999/xlink" xlink:title="median spine" xlink:type="simple">M</abbrev>: 0<break/> <abbrev xmlns:xlink="http://www.w3.org/1999/xlink" xlink:title="dorso-median spine" xlink:type="simple">DM</abbrev>: 0<break/> <abbrev xmlns:xlink="http://www.w3.org/1999/xlink" xlink:title="spine on prefemoral process" xlink:type="simple">SP</abbrev>: 2</td><td rowspan="1" colspan="1">
                      <abbrev xmlns:xlink="http://www.w3.org/1999/xlink" xlink:title="ventral spine" xlink:type="simple">V</abbrev>: 0–2<break/> <abbrev xmlns:xlink="http://www.w3.org/1999/xlink" xlink:title="spine on prefemoral process" xlink:type="simple">SP</abbrev>: 2–5</td><td rowspan="1" colspan="1">
                      <abbrev xmlns:xlink="http://www.w3.org/1999/xlink" xlink:title="ventro-lateral spine" xlink:type="simple">VL</abbrev>: 1<break/> <abbrev xmlns:xlink="http://www.w3.org/1999/xlink" xlink:title="ventro-median spine" xlink:type="simple">VM</abbrev>: 1<break/> <abbrev xmlns:xlink="http://www.w3.org/1999/xlink" xlink:title="dorso-median spine" xlink:type="simple">DM</abbrev>: 2<break/> <abbrev xmlns:xlink="http://www.w3.org/1999/xlink" xlink:title="spine on prefemoral process" xlink:type="simple">SP</abbrev>: 2</td></tr><tr><td rowspan="1" colspan="1">Legs with one tarsal spur</td><td rowspan="1" colspan="1">1–20</td><td rowspan="1" colspan="1">1–20</td><td rowspan="1" colspan="1">1–19, 20(R)</td><td rowspan="1" colspan="1">1–19</td><td rowspan="1" colspan="1">1–20</td><td rowspan="1" colspan="1">1–19</td></tr><tr><td rowspan="1" colspan="1">Gonopods on genital segment</td><td rowspan="1" colspan="1">female specimen</td><td rowspan="1" colspan="1">?</td><td rowspan="1" colspan="1">female specimens</td><td rowspan="1" colspan="1">?</td><td rowspan="1" colspan="1">present</td><td rowspan="1" colspan="1">absent</td></tr></tbody></table></table-wrap><!--PageBreak--><!--PageBreak--></tp:treatment-sec><tp:treatment-sec sec-type="distribution"><title>Distribution.</title><p>All localities are in mainland territory. The currently known distribution (Fig. <xref ref-type="fig" rid="F29">29</xref>) is as follows: <bold>Southeast Asia</bold>: Laos (Champasak and Luang Namtha), Thailand (Surat Thani) and Vietnam (Bac Kan and Dac-To).</p></tp:treatment-sec><tp:treatment-sec><!--Section generated to contain objects referenced in tp:taxon-treatment.--><fig id="F28" position="float" orientation="portrait"><label>Figure 28.</label><caption><p>Genital segment(s) of <bold>A–B</bold> <italic><tp:taxon-name><tp:taxon-name-part taxon-name-part-type="genus">Scolopendra</tp:taxon-name-part> <tp:taxon-name-part taxon-name-part-type="species">multidens</tp:taxon-name-part></tp:taxon-name></italic> (male; lateral and ventral views, respectively) <bold>C–D</bold> <italic><tp:taxon-name><tp:taxon-name-part taxon-name-part-type="genus">Scolopendra</tp:taxon-name-part> <tp:taxon-name-part taxon-name-part-type="species">cataracta</tp:taxon-name-part></tp:taxon-name></italic> (female; lateral and ventral views, respectively).</p></caption><graphic xmlns:xlink="http://www.w3.org/1999/xlink" xlink:href="zookeys-590-001-g028.jpg" position="float" orientation="portrait" xlink:type="simple" id="oo_89018.jpg"/></fig><fig id="F29" position="float" orientation="portrait"><label>Figure 29.</label><caption><p>Distribution map of six <italic><tp:taxon-name><tp:taxon-name-part taxon-name-part-type="genus">Scolopendra</tp:taxon-name-part></tp:taxon-name></italic> species in Southeast Asia and China-Japan Sea (small map): Filled and blank colours refer to localities from the present study and in the literature, respectively.</p></caption><graphic xmlns:xlink="http://www.w3.org/1999/xlink" xlink:href="zookeys-590-001-g029.jpg" position="float" orientation="portrait" xlink:type="simple" id="oo_89019.jpg"/></fig></tp:treatment-sec><ref-list><ref id="B70"><mixed-citation xmlns:xlink="http://www.w3.org/1999/xlink" xlink:type="simple">
          <person-group><name name-style="western"><surname>Kronmüller</surname><given-names>C</given-names></name></person-group> (<year>2012</year>) <article-title>Review of the subspecies of <italic><tp:taxon-name><tp:taxon-name-part taxon-name-part-type="genus">Scolopendra</tp:taxon-name-part> <tp:taxon-name-part taxon-name-part-type="species">subspinipes</tp:taxon-name-part></tp:taxon-name></italic> Leach, 1815 with the new description of the South Chinese member of the genus <italic><tp:taxon-name><tp:taxon-name-part taxon-name-part-type="genus">Scolopendra</tp:taxon-name-part></tp:taxon-name></italic> Linnaeus, 1758 named <italic><tp:taxon-name><tp:taxon-name-part taxon-name-part-type="genus">Scolopendra</tp:taxon-name-part> <tp:taxon-name-part taxon-name-part-type="species">hainanum</tp:taxon-name-part></tp:taxon-name></italic> spec. nov.</article-title> <source>Spixiana</source> <volume>35</volume>: <fpage>19</fpage>–<lpage>27</lpage>.</mixed-citation></ref></ref-list></tp:taxon-treatment>
